# Supplementary material for: Integrative omics analysis reveals relationships of genes with synthetic lethal interactions through a pan-cancer analysis
Source: Comput Struct Biotechnol J. 2020 Oct 21;18:3243–54. doi: 10.1016/j.csbj.2020.10.015 (PMC7658657; doi:10.1016/j.csbj.2020.10.015)
Supplement: Supplementary Table S1 [file mmc2.txt]

Pairs
A2M:HRAS
A2M:KRAS
A2M:NRAS
A2ML1:HRAS
A2ML1:KRAS
A2ML1:NRAS
A4GALT:A4GNT
A4GALT:GOLPH3
A4GALT:GOLPH3L
A4GALT:HMGCS1
A4GALT:HMGCS2
A4GALT:MLST8
A4GALT:RPSAP15
A4GALT:VTI1A
A4GNT:GOLPH3
A4GNT:GOLPH3L
A4GNT:HMGCS1
A4GNT:HMGCS2
A4GNT:MLST8
A4GNT:RPSAP15
A4GNT:VTI1A
AADAT:MYC
AAK1:MED6
AANAT:FA2H
AAR2:CRNKL1
AAR2:CWC22
AAR2:DDX23
AAR2:DHX15
AAR2:HSF1
AAR2:HSF2
AAR2:POLR3K
AAR2:TIA1
AAR2:TIAL1
AARS:ING3
AATF:DDX47
AATF:DDX56
AATF:EFTUD2
AATF:EIF4A3
AATF:EMG1
AATF:MRM1
AATF:NAE1
AATF:PDCD11
AATF:PSMB3
AATF:TADA2A
AATF:TBL3
AATF:UTP6
ABCA10:HRAS
ABCA10:KRAS
ABCA10:NRAS
ABCA3:ABCB6
ABCA3:ACSL1
ABCA3:ADAM22
ABCA3:AKR7A2
ABCA3:ALDOC
ABCA3:ALG10B
ABCA3:ANK3
ABCA3:API5
ABCA3:ATF5
ABCA3:ATP2C2
ABCA3:ATP6V0E
ABCA3:ATP7A
ABCA3:AZGP1
ABCA3:BAD
ABCA3:C18orf1
ABCA3:CA2
ABCA3:CA5A
ABCA3:CACNA2D2
ABCA3:CADM4
ABCA3:CALM1
ABCA3:CAMK2B
ABCA3:CAMK2G
ABCA3:CAPN6
ABCA3:CAPRIN1
ABCA3:CARS
ABCA3:CCL23
ABCA3:CD93
ABCA3:CEACAM1
ABCA3:CLDN3
ABCA3:CLEC2D
ABCA3:CLPX
ABCA3:CLTA
ABCA3:CLTC
ABCA3:CNR1
ABCA3:COL3A1
ABCA3:CPSF1
ABCA3:CRCP
ABCA3:CRYBB2
ABCA3:CSHL1
ABCA3:CST4
ABCA3:CTDSPL
ABCA3:CTSB
ABCA3:CUGBP2
ABCA3:CUX1
ABCA3:CXCR3
ABCA3:CXCR4
ABCA3:CYP2B6
ABCA3:DBF4
ABCA3:DDAH1
ABCA3:DDX26B
ABCA3:DLAT
ABCA3:EDF1
ABCA3:EGR3
ABCA3:EHF
ABCA3:EPB42
ABCA3:ERMP1
ABCA3:FCN3
ABCA3:FKBP11
ABCA3:FLT3LG
ABCA3:FOSL1
ABCA3:FRAG1
ABCA3:FZD2
ABCA3:FZD8
ABCA3:GAPDHL6
ABCA3:GBP4
ABCA3:GGCX
ABCA3:GLIPR1
ABCA3:GLT8D1
ABCA3:GPC5
ABCA3:GTF2H5
ABCA3:HIF3A
ABCA3:HIST1H3
ABCA3:HLA-DRA
ABCA3:HLA-DRB
ABCA3:IFI16
ABCA3:IL27RA
ABCA3:IL4
ABCA3:IL7
ABCA3:IRF7
ABCA3:ITCH
ABCA3:ITGB1
ABCA3:KCNJ13
ABCA3:LAPTM4B
ABCA3:LIPE
ABCA3:LRRC37A
ABCA3:MAML1
ABCA3:MAPK11
ABCA3:MBD4
ABCA3:MGAT2
ABCA3:MORC3
ABCA3:MYST3
ABCA3:NCOA3
ABCA3:NFATC1
ABCA3:NFATC2IP
ABCA3:NKRF
ABCA3:NRG2
ABCA3:NUDT3
ABCA3:OR2F1
ABCA3:PDE4DIP
ABCA3:PDE6C
ABCA3:PDE6H
ABCA3:PDLIM5
ABCA3:PGLS
ABCA3:PLCB1
ABCA3:PLEKHM1
ABCA3:PLOD2
ABCA3:PPP1R2
ABCA3:PPP3CA
ABCA3:PPP3CB
ABCA3:PRKCQ
ABCA3:PRMT8
ABCA3:PYROXD1
ABCA3:RAG1AP1
ABCA3:RAP1A
ABCA3:RARA
ABCA3:RCAN1
ABCA3:RCAN2
ABCA3:RPL21
ABCA3:RPL35
ABCA3:RPL36A
ABCA3:RPL5
ABCA3:RTP4
ABCA3:RYK
ABCA3:S1PR2
ABCA3:SAT1
ABCA3:SEL1L
ABCA3:SEPT6
ABCA3:SESTD1
ABCA3:SETMAR
ABCA3:SFRP4
ABCA3:SFRS2IP
ABCA3:SKP1
ABCA3:SMARCA1
ABCA3:SNTA1
ABCA3:SNX10
ABCA3:SORBS1
ABCA3:SP100
ABCA3:SP110
ABCA3:SPTB
ABCA3:SRI
ABCA3:SV2B
ABCA3:SYT11
ABCA3:TAS2R14
ABCA3:TBCCD1
ABCA3:TFAP2B
ABCA3:THAP1
ABCA3:TJP1
ABCA3:TLE1
ABCA3:TMEFF1
ABCA3:TNFRSF9
ABCA3:TPM1
ABCA3:TRIM24
ABCA3:TRIP11
ABCA3:TROVE2
ABCA3:UBA6
ABCA3:UBE3A
ABCA3:UCP2
ABCA3:UGT1A9
ABCA3:UTP14A
ABCA3:WNT5A
ABCA3:ZNF140
ABCA3:ZNF473
ABCA3:ZP3
ABCB1:ABCB4
ABCB1:ABCB6
ABCB1:ACSL1
ABCB1:ADAM22
ABCB1:AK1
ABCB1:AKIP
ABCB1:AKR7A2
ABCB1:ALDOC
ABCB1:ALG10B
ABCB1:AMPD2
ABCB1:ANK3
ABCB1:ANKRD3
ABCB1:API5
ABCB1:ASPM
ABCB1:ATF5
ABCB1:ATP2C2
ABCB1:ATP6V0E
ABCB1:ATP7A
ABCB1:ATR
ABCB1:AURKA
ABCB1:AZGP1
ABCB1:BAD
ABCB1:BCKDK
ABCB1:BIRC3
ABCB1:BUB1
ABCB1:C17orf27
ABCB1:C18orf1
ABCB1:C1S
ABCB1:CA2
ABCB1:CA5A
ABCB1:CACNA2D2
ABCB1:CADM4
ABCB1:CALM1
ABCB1:CAMK1
ABCB1:CAMK1D
ABCB1:CAMK2B
ABCB1:CAMK2G
ABCB1:CAPN6
ABCB1:CAPRIN1
ABCB1:CARS
ABCB1:CBR1
ABCB1:CCL23
ABCB1:CD47
ABCB1:CD9
ABCB1:CD93
ABCB1:CDC42BPA
ABCB1:CDKL5
ABCB1:CDKN2A
ABCB1:CEACAM1
ABCB1:CECR1
ABCB1:CFLAR
ABCB1:CHEK1
ABCB1:CKS2
ABCB1:CLDN3
ABCB1:CLEC2D
ABCB1:CLPX
ABCB1:CLTA
ABCB1:CLTC
ABCB1:CNGA3
ABCB1:CNR1
ABCB1:COL3A1
ABCB1:CPSF1
ABCB1:CRCP
ABCB1:CRYBB2
ABCB1:CSE1L
ABCB1:CSHL1
ABCB1:CSK
ABCB1:CSNK1D
ABCB1:CSNK1E
ABCB1:CST4
ABCB1:CTDSPL
ABCB1:CTSB
ABCB1:CUGBP2
ABCB1:CUX1
ABCB1:CXCR3
ABCB1:CXCR4
ABCB1:CYP2B6
ABCB1:DAPK2
ABCB1:DBF4
ABCB1:DDAH1
ABCB1:DDX26B
ABCB1:DGKA
ABCB1:DLAT
ABCB1:DLGAP4
ABCB1:DVL2
ABCB1:EDF1
ABCB1:EDG2
ABCB1:EGR3
ABCB1:EHF
ABCB1:EPB42
ABCB1:EPHA1
ABCB1:EPHB1
ABCB1:ERMP1
ABCB1:FANCF
ABCB1:FBXL14
ABCB1:FCN3
ABCB1:FER
ABCB1:FKBP11
ABCB1:FLJ21156
ABCB1:FLT1
ABCB1:FLT3LG
ABCB1:FOSL1
ABCB1:FRAG1
ABCB1:FURIN
ABCB1:FZD2
ABCB1:FZD8
ABCB1:GAPDHL6
ABCB1:GBP4
ABCB1:GGCX
ABCB1:GLIPR1
ABCB1:GLT8D1
ABCB1:GPC5
ABCB1:GRK6
ABCB1:GTF2H5
ABCB1:GTSE1
ABCB1:HACE1
ABCB1:HCFC1
ABCB1:HCK
ABCB1:HERC5
ABCB1:HIF3A
ABCB1:HIPK1
ABCB1:HIST1H3
ABCB1:HLA-DRA
ABCB1:HLA-DRB
ABCB1:HPS1
ABCB1:IFI16
ABCB1:IL27RA
ABCB1:IL4
ABCB1:IL7
ABCB1:ILK
ABCB1:IRF7
ABCB1:ITCH
ABCB1:ITGB1
ABCB1:ITPKC
ABCB1:KCND1
ABCB1:KCNJ13
ABCB1:KCNQ4
ABCB1:KDR
ABCB1:KHK
ABCB1:KIAA1706
ABCB1:KIF5A
ABCB1:LAK
ABCB1:LAPTM4B
ABCB1:LIPE
ABCB1:LMTK2
ABCB1:LRRC37A
ABCB1:MAGI-3
ABCB1:MAML1
ABCB1:MAP2K7
ABCB1:MAP3K1
ABCB1:MAP3K7
ABCB1:MAP3K7IP2
ABCB1:MAP4K5
ABCB1:MAPK10
ABCB1:MAPK11
ABCB1:MAPKAP1
ABCB1:MAPKAPK2
ABCB1:MAPKAPK3
ABCB1:MARK1
ABCB1:MBD4
ABCB1:MGAT2
ABCB1:MK-STYX
ABCB1:MORC3
ABCB1:MYST3
ABCB1:NCOA3
ABCB1:NEK6
ABCB1:NFATC1
ABCB1:NFATC2IP
ABCB1:NKRF
ABCB1:NRG2
ABCB1:NUDT3
ABCB1:OR2F1
ABCB1:PAK1
ABCB1:PANK2
ABCB1:PDE3A
ABCB1:PDE4DIP
ABCB1:PDE6C
ABCB1:PDE6H
ABCB1:PDLIM5
ABCB1:PDPK1
ABCB1:PEX1
ABCB1:PGLS
ABCB1:PI4KII
ABCB1:PKIA
ABCB1:PKMYT1
ABCB1:PKN2
ABCB1:PLCB1
ABCB1:PLEKHM1
ABCB1:PLK3
ABCB1:PLOD2
ABCB1:PPP1R2
ABCB1:PPP3CA
ABCB1:PPP3CB
ABCB1:PRKAG3
ABCB1:PRKCN
ABCB1:PRKCQ
ABCB1:PRKD2
ABCB1:PRMT8
ABCB1:PSMB10
ABCB1:PSMB4
ABCB1:PTPN3
ABCB1:PTPRD
ABCB1:PTPRF
ABCB1:PYROXD1
ABCB1:RAD9A
ABCB1:RAG1AP1
ABCB1:RAGE
ABCB1:RAP1A
ABCB1:RARA
ABCB1:RBM12
ABCB1:RCAN1
ABCB1:RCAN2
ABCB1:RFC5
ABCB1:RIPK1
ABCB1:RIPK2
ABCB1:RNASEL
ABCB1:RPL21
ABCB1:RPL35
ABCB1:RPL36A
ABCB1:RPL5
ABCB1:RPS6KL1
ABCB1:RRM1
ABCB1:RTP4
ABCB1:RYK
ABCB1:S1PR2
ABCB1:SAT1
ABCB1:SEL1L
ABCB1:SENP1
ABCB1:SEPT6
ABCB1:SESTD1
ABCB1:SETMAR
ABCB1:SFRP4
ABCB1:SFRS2IP
ABCB1:SKP1
ABCB1:SLC30A2
ABCB1:SMAD4
ABCB1:SMARCA1
ABCB1:SMO
ABCB1:SNRK
ABCB1:SNTA1
ABCB1:SNX10
ABCB1:SOD2
ABCB1:SORBS1
ABCB1:SP100
ABCB1:SP110
ABCB1:SPHK1
ABCB1:SPTB
ABCB1:SRI
ABCB1:STAT4
ABCB1:STK17A
ABCB1:STK33
ABCB1:SV2B
ABCB1:SYT11
ABCB1:TAOK3
ABCB1:TAP2
ABCB1:TAS2R14
ABCB1:TBCCD1
ABCB1:TFAP2B
ABCB1:THAP1
ABCB1:TJP1
ABCB1:TK2
ABCB1:TLE1
ABCB1:TMEFF1
ABCB1:TNFRSF9
ABCB1:TNK1
ABCB1:TNNI3K
ABCB1:TPM1
ABCB1:TRIM24
ABCB1:TRIP11
ABCB1:TROVE2
ABCB1:TYRO3
ABCB1:UBA6
ABCB1:UBE3A
ABCB1:UCK1
ABCB1:UCP2
ABCB1:UGT1A9
ABCB1:UTP14A
ABCB1:VRK3
ABCB1:WNK4
ABCB1:WNT5A
ABCB1:XRCC6
ABCB1:ZNF140
ABCB1:ZNF473
ABCB1:ZP3
ABCB11:AMPD2
ABCB11:AURKA
ABCB11:BCKDK
ABCB11:BIRC3
ABCB11:BUB1
ABCB11:C17orf27
ABCB11:C1S
ABCB11:CARS
ABCB11:CBR1
ABCB11:CD9
ABCB11:CECR1
ABCB11:CNGA3
ABCB11:EDG2
ABCB11:FANCF
ABCB11:FBXL14
ABCB11:FLJ21156
ABCB11:GTSE1
ABCB11:HACE1
ABCB11:HCFC1
ABCB11:HERC5
ABCB11:HPS1
ABCB11:ILK
ABCB11:KCNQ4
ABCB11:KIAA1706
ABCB11:KIF5A
ABCB11:LAK
ABCB11:PDE3A
ABCB11:PEX1
ABCB11:PPP3CA
ABCB11:PTPN3
ABCB11:PTPRD
ABCB11:PTPRF
ABCB11:RAD9A
ABCB11:RAGE
ABCB11:RFC5
ABCB11:SENP1
ABCB11:SMO
ABCB11:SOD2
ABCB11:TAP2
ABCB11:XRCC6
ABCB5:HRAS
ABCB5:KRAS
ABCB5:NAE1
ABCB5:NRAS
ABCB6:ABCG2
ABCB6:ABL1
ABCB6:ALB
ABCB6:BCR/ABL fusion
ABCB6:CSF1R
ABCB6:CYP1A2
ABCB6:CYP2C19
ABCB6:CYP2C9
ABCB6:CYP2D6
ABCB6:CYP3A4
ABCB6:CYP3A5
ABCB6:CYP3A7
ABCB6:DDR1
ABCB6:KIT
ABCB6:NTRK1
ABCB6:ORM1
ABCB6:PDGFRA
ABCB6:PDGFRB
ABCB6:PTGS1
ABCB6:RET
ABCB6:SLC22A1
ABCB6:SLC22A2
ABCB7:ERCC4
ABCB7:HSPA9
ABCB7:LETM1
ABCB7:SLC25A26
ABCB8:FASTK
ABCB9:VPS37B
ABCC1:AMPD2
ABCC1:AURKA
ABCC1:BCKDK
ABCC1:BIRC3
ABCC1:BUB1
ABCC1:C17orf27
ABCC1:C1S
ABCC1:CARS
ABCC1:CBR1
ABCC1:CD9
ABCC1:CECR1
ABCC1:CNGA3
ABCC1:EDG2
ABCC1:FANCF
ABCC1:FBXL14
ABCC1:FLJ21156
ABCC1:GTSE1
ABCC1:HACE1
ABCC1:HCFC1
ABCC1:HERC5
ABCC1:HPS1
ABCC1:ILK
ABCC1:KCNQ4
ABCC1:KIAA1706
ABCC1:KIF5A
ABCC1:LAK
ABCC1:PDE3A
ABCC1:PEX1
ABCC1:PPP3CA
ABCC1:PTPN3
ABCC1:PTPRD
ABCC1:PTPRF
ABCC1:RAD9A
ABCC1:RAGE
ABCC1:RFC5
ABCC1:SENP1
ABCC1:SMO
ABCC1:SOD2
ABCC1:TAP2
ABCC1:XRCC6
ABCC10:AK1
ABCC10:AKIP
ABCC10:AMPD2
ABCC10:ANKRD3
ABCC10:ASPM
ABCC10:ATR
ABCC10:AURKA
ABCC10:BCKDK
ABCC10:BIRC3
ABCC10:BUB1
ABCC10:C17orf27
ABCC10:C1S
ABCC10:CALM1
ABCC10:CAMK1
ABCC10:CAMK1D
ABCC10:CARS
ABCC10:CBR1
ABCC10:CD47
ABCC10:CD9
ABCC10:CDC42BPA
ABCC10:CDKL5
ABCC10:CDKN2A
ABCC10:CECR1
ABCC10:CFLAR
ABCC10:CHEK1
ABCC10:CKS2
ABCC10:CNGA3
ABCC10:CSE1L
ABCC10:CSK
ABCC10:CSNK1D
ABCC10:CSNK1E
ABCC10:DAPK2
ABCC10:DGKA
ABCC10:DLGAP4
ABCC10:DVL2
ABCC10:EDG2
ABCC10:EPHA1
ABCC10:EPHB1
ABCC10:FANCF
ABCC10:FBXL14
ABCC10:FER
ABCC10:FLJ21156
ABCC10:FLT1
ABCC10:FURIN
ABCC10:GRK6
ABCC10:GTSE1
ABCC10:HACE1
ABCC10:HCFC1
ABCC10:HCK
ABCC10:HERC5
ABCC10:HIPK1
ABCC10:HPS1
ABCC10:ILK
ABCC10:ITPKC
ABCC10:KCND1
ABCC10:KCNQ4
ABCC10:KDR
ABCC10:KHK
ABCC10:KIAA1706
ABCC10:KIF5A
ABCC10:LAK
ABCC10:LMTK2
ABCC10:MAGI-3
ABCC10:MAP2K7
ABCC10:MAP3K1
ABCC10:MAP3K7
ABCC10:MAP3K7IP2
ABCC10:MAP4K5
ABCC10:MAPK10
ABCC10:MAPKAP1
ABCC10:MAPKAPK2
ABCC10:MAPKAPK3
ABCC10:MARK1
ABCC10:MK-STYX
ABCC10:NEK6
ABCC10:PAK1
ABCC10:PANK2
ABCC10:PDE3A
ABCC10:PDPK1
ABCC10:PEX1
ABCC10:PI4KII
ABCC10:PKIA
ABCC10:PKMYT1
ABCC10:PKN2
ABCC10:PLK3
ABCC10:PPP3CA
ABCC10:PRKAG3
ABCC10:PRKCN
ABCC10:PRKD2
ABCC10:PSMB10
ABCC10:PSMB4
ABCC10:PTPN3
ABCC10:PTPRD
ABCC10:PTPRF
ABCC10:RAD9A
ABCC10:RAGE
ABCC10:RBM12
ABCC10:RFC5
ABCC10:RIPK1
ABCC10:RIPK2
ABCC10:RNASEL
ABCC10:RPS6KL1
ABCC10:RRM1
ABCC10:SENP1
ABCC10:SLC30A2
ABCC10:SMAD4
ABCC10:SMO
ABCC10:SNRK
ABCC10:SOD2
ABCC10:SPHK1
ABCC10:STAT4
ABCC10:STK17A
ABCC10:STK33
ABCC10:TAOK3
ABCC10:TAP2
ABCC10:TK2
ABCC10:TNK1
ABCC10:TNNI3K
ABCC10:TYRO3
ABCC10:UCK1
ABCC10:VRK3
ABCC10:WNK4
ABCC10:XRCC6
ABCC12:NAE1
ABCC2:AMPD2
ABCC2:AURKA
ABCC2:BCKDK
ABCC2:BIRC3
ABCC2:BUB1
ABCC2:C17orf27
ABCC2:C1S
ABCC2:CARS
ABCC2:CBR1
ABCC2:CD9
ABCC2:CECR1
ABCC2:CNGA3
ABCC2:EDG2
ABCC2:FANCF
ABCC2:FBXL14
ABCC2:FLJ21156
ABCC2:GTSE1
ABCC2:HACE1
ABCC2:HCFC1
ABCC2:HERC5
ABCC2:HPS1
ABCC2:ILK
ABCC2:KCNQ4
ABCC2:KIAA1706
ABCC2:KIF5A
ABCC2:LAK
ABCC2:PDE3A
ABCC2:PEX1
ABCC2:PPP3CA
ABCC2:PTPN3
ABCC2:PTPRD
ABCC2:PTPRF
ABCC2:RAD9A
ABCC2:RAGE
ABCC2:RFC5
ABCC2:SENP1
ABCC2:SMO
ABCC2:SOD2
ABCC2:TAP2
ABCC2:XRCC6
ABCC3:CLDN1
ABCC3:EPHA2
ABCC3:GPRC5C
ABCC3:ITGB4
ABCC3:LASP1
ABCC3:LGALS3BP
ABCC3:S100A10
ABCC3:S100A6
ABCC3:SLC2A1
ABCC3:SOX9
ABCC8:MYC
ABCD2:NAE1
ABCD4:MYC
ABCE1:DNAJA1
ABCE1:DNAJA2
ABCE1:DNAJA4
ABCF1:MDC1
ABCF3:NRBP1
ABCG2:ACSL1
ABCG2:ADAM22
ABCG2:AKR7A2
ABCG2:ALDOC
ABCG2:ALG10B
ABCG2:AMPD2
ABCG2:ANK3
ABCG2:API5
ABCG2:ATF5
ABCG2:ATP2C2
ABCG2:ATP6V0E
ABCG2:ATP7A
ABCG2:AURKA
ABCG2:AZGP1
ABCG2:BAD
ABCG2:BCKDK
ABCG2:BIRC3
ABCG2:BRCA1
ABCG2:BUB1
ABCG2:C17orf27
ABCG2:C18orf1
ABCG2:C1S
ABCG2:CA2
ABCG2:CA5A
ABCG2:CACNA2D2
ABCG2:CADM4
ABCG2:CALM1
ABCG2:CAMK2B
ABCG2:CAMK2G
ABCG2:CAPN6
ABCG2:CAPRIN1
ABCG2:CARS
ABCG2:CBR1
ABCG2:CCL23
ABCG2:CD9
ABCG2:CD93
ABCG2:CEACAM1
ABCG2:CECR1
ABCG2:CLDN3
ABCG2:CLEC2D
ABCG2:CLPX
ABCG2:CLTA
ABCG2:CLTC
ABCG2:CNGA3
ABCG2:CNR1
ABCG2:COL3A1
ABCG2:CPSF1
ABCG2:CRCP
ABCG2:CRYBB2
ABCG2:CSHL1
ABCG2:CST4
ABCG2:CTDSPL
ABCG2:CTSB
ABCG2:CUGBP2
ABCG2:CUX1
ABCG2:CXCR3
ABCG2:CXCR4
ABCG2:CYP2B6
ABCG2:DBF4
ABCG2:DDAH1
ABCG2:DDX26B
ABCG2:DLAT
ABCG2:EDF1
ABCG2:EDG2
ABCG2:EGR3
ABCG2:EHF
ABCG2:EPB42
ABCG2:ERMP1
ABCG2:FANCF
ABCG2:FBXL14
ABCG2:FCN3
ABCG2:FKBP11
ABCG2:FLJ21156
ABCG2:FLT3LG
ABCG2:FOSL1
ABCG2:FRAG1
ABCG2:FZD2
ABCG2:FZD8
ABCG2:GAPDHL6
ABCG2:GBP4
ABCG2:GGCX
ABCG2:GLIPR1
ABCG2:GLT8D1
ABCG2:GPC5
ABCG2:GTF2H5
ABCG2:GTSE1
ABCG2:HACE1
ABCG2:HCFC1
ABCG2:HERC5
ABCG2:HIF3A
ABCG2:HIST1H3
ABCG2:HLA-DRA
ABCG2:HLA-DRB
ABCG2:HPS1
ABCG2:IFI16
ABCG2:IL27RA
ABCG2:IL4
ABCG2:IL7
ABCG2:ILK
ABCG2:IRF7
ABCG2:ITCH
ABCG2:ITGB1
ABCG2:KCNJ13
ABCG2:KCNQ4
ABCG2:KIAA1706
ABCG2:KIF5A
ABCG2:LAK
ABCG2:LAPTM4B
ABCG2:LIPE
ABCG2:LRRC37A
ABCG2:MAML1
ABCG2:MAPK11
ABCG2:MBD4
ABCG2:MGAT2
ABCG2:MORC3
ABCG2:MYST3
ABCG2:NCOA3
ABCG2:NFATC1
ABCG2:NFATC2IP
ABCG2:NKRF
ABCG2:NRG2
ABCG2:NUDT3
ABCG2:OR2F1
ABCG2:PDE3A
ABCG2:PDE4DIP
ABCG2:PDE6C
ABCG2:PDE6H
ABCG2:PDLIM5
ABCG2:PEX1
ABCG2:PGLS
ABCG2:PLCB1
ABCG2:PLEKHM1
ABCG2:PLOD2
ABCG2:PPP1R2
ABCG2:PPP3CA
ABCG2:PPP3CB
ABCG2:PRKCQ
ABCG2:PRMT8
ABCG2:PTPN3
ABCG2:PTPRD
ABCG2:PTPRF
ABCG2:PYROXD1
ABCG2:RAD9A
ABCG2:RAG1AP1
ABCG2:RAGE
ABCG2:RAP1A
ABCG2:RARA
ABCG2:RCAN1
ABCG2:RCAN2
ABCG2:RFC5
ABCG2:RPL21
ABCG2:RPL35
ABCG2:RPL36A
ABCG2:RPL5
ABCG2:RTP4
ABCG2:RYK
ABCG2:S1PR2
ABCG2:SAT1
ABCG2:SEL1L
ABCG2:SENP1
ABCG2:SEPT6
ABCG2:SESTD1
ABCG2:SETMAR
ABCG2:SFRP4
ABCG2:SFRS2IP
ABCG2:SKP1
ABCG2:SMARCA1
ABCG2:SMO
ABCG2:SNTA1
ABCG2:SNX10
ABCG2:SOD2
ABCG2:SORBS1
ABCG2:SP100
ABCG2:SP110
ABCG2:SPTB
ABCG2:SRI
ABCG2:SV2B
ABCG2:SYT11
ABCG2:TAP2
ABCG2:TAS2R14
ABCG2:TBCCD1
ABCG2:TFAP2B
ABCG2:THAP1
ABCG2:TJP1
ABCG2:TLE1
ABCG2:TMEFF1
ABCG2:TNFRSF9
ABCG2:TOP1
ABCG2:TPM1
ABCG2:TRIM24
ABCG2:TRIP11
ABCG2:TROVE2
ABCG2:UBA6
ABCG2:UBE3A
ABCG2:UCP2
ABCG2:UGT1A9
ABCG2:UTP14A
ABCG2:WNT5A
ABCG2:XRCC6
ABCG2:ZNF140
ABCG2:ZNF473
ABCG2:ZP3
ABHD1:EXOSC10
ABHD11:GRB7
ABHD11:GSK3A
ABHD11:GSK3B
ABHD13:CUL4A
ABHD3:EXOSC10
ABHD4:GID4
ABHD5:GID4
ABHD5:HRAS
ABHD5:KRAS
ABHD5:NRAS
ABI1:MLLT10
ABI3:CYTH4
ABI3:HRAS
ABI3:KRAS
ABI3:NRAS
ABL1:ACSL1
ABL1:ADAM22
ABL1:AKR7A2
ABL1:ALDOC
ABL1:ALG10B
ABL1:ANK3
ABL1:API5
ABL1:ATF5
ABL1:ATP2C2
ABL1:ATP6V0E
ABL1:ATP7A
ABL1:AZGP1
ABL1:BAD
ABL1:C18orf1
ABL1:CA2
ABL1:CA5A
ABL1:CACNA2D2
ABL1:CADM4
ABL1:CALM1
ABL1:CAMK2B
ABL1:CAMK2G
ABL1:CAPN6
ABL1:CAPRIN1
ABL1:CARS
ABL1:CCL23
ABL1:CD93
ABL1:CEACAM1
ABL1:CLDN3
ABL1:CLEC2D
ABL1:CLPX
ABL1:CLTA
ABL1:CLTC
ABL1:CNR1
ABL1:COL3A1
ABL1:CPSF1
ABL1:CRCP
ABL1:CRYBB2
ABL1:CSHL1
ABL1:CST4
ABL1:CTDSPL
ABL1:CTSB
ABL1:CUGBP2
ABL1:CUX1
ABL1:CXCR3
ABL1:CXCR4
ABL1:CYP2B6
ABL1:DBF4
ABL1:DDAH1
ABL1:DDX26B
ABL1:DLAT
ABL1:EDF1
ABL1:EGFR
ABL1:EGR3
ABL1:EHF
ABL1:EPB42
ABL1:ERMP1
ABL1:FCN3
ABL1:FKBP11
ABL1:FLT3LG
ABL1:FOSL1
ABL1:FRAG1
ABL1:FZD2
ABL1:FZD8
ABL1:GAPDHL6
ABL1:GBP4
ABL1:GGCX
ABL1:GLIPR1
ABL1:GLT8D1
ABL1:GPC5
ABL1:GTF2H5
ABL1:HIF3A
ABL1:HIST1H3
ABL1:HLA-DRA
ABL1:HLA-DRB
ABL1:IFI16
ABL1:IL27RA
ABL1:IL4
ABL1:IL7
ABL1:IRF7
ABL1:ITCH
ABL1:ITGB1
ABL1:KCNJ13
ABL1:LAPTM4B
ABL1:LIPE
ABL1:LRRC37A
ABL1:MAML1
ABL1:MAPK11
ABL1:MBD4
ABL1:MGAT2
ABL1:MORC3
ABL1:MYST3
ABL1:NAE1
ABL1:NCOA3
ABL1:NFATC1
ABL1:NFATC2IP
ABL1:NKRF
ABL1:NRG2
ABL1:NUDT3
ABL1:OR2F1
ABL1:PDE4DIP
ABL1:PDE6C
ABL1:PDE6H
ABL1:PDLIM5
ABL1:PGLS
ABL1:PLCB1
ABL1:PLEKHM1
ABL1:PLOD2
ABL1:PPP1R2
ABL1:PPP3CA
ABL1:PPP3CB
ABL1:PRKCQ
ABL1:PRMT8
ABL1:PYROXD1
ABL1:RAG1AP1
ABL1:RAP1A
ABL1:RARA
ABL1:RCAN1
ABL1:RCAN2
ABL1:RPL21
ABL1:RPL35
ABL1:RPL36A
ABL1:RPL5
ABL1:RTP4
ABL1:RYK
ABL1:S1PR2
ABL1:SAT1
ABL1:SEL1L
ABL1:SEPT6
ABL1:SESTD1
ABL1:SETMAR
ABL1:SFRP4
ABL1:SFRS2IP
ABL1:SKP1
ABL1:SMARCA1
ABL1:SNTA1
ABL1:SNX10
ABL1:SORBS1
ABL1:SP100
ABL1:SP110
ABL1:SPTB
ABL1:SRI
ABL1:STAT3
ABL1:SV2B
ABL1:SYT11
ABL1:TAS2R14
ABL1:TBCCD1
ABL1:TFAP2B
ABL1:THAP1
ABL1:TJP1
ABL1:TLE1
ABL1:TMEFF1
ABL1:TNFRSF9
ABL1:TPM1
ABL1:TRIM24
ABL1:TRIP11
ABL1:TROVE2
ABL1:UBA6
ABL1:UBE3A
ABL1:UCP2
ABL1:UGT1A9
ABL1:UTP14A
ABL1:WNT5A
ABL1:ZNF140
ABL1:ZNF473
ABL1:ZP3
ABL2:NAE1
ABLIM3:MT2A
ABLIM3:P4HA2
ABO:ORM1
ABR:HRAS
ABR:KRAS
ABR:NRAS
ABT1:HNRNPCL1
ABT1:MAPK14
ACACA:CCNB1
ACACA:CCNB2
ACACA:CHTF18
ACACA:DSCC1
ACACA:FOXO1
ACACA:FOXO3
ACACA:GINS1
ACACA:GNPNAT1
ACACA:HSF1
ACACA:HSF2
ACACA:HSP90AA1
ACACA:HSP90AB1
ACACA:MAGEA1
ACACA:MAGEA10
ACACA:MAGEA11
ACACA:MAGEA12
ACACA:MAGEA2B
ACACA:MAGEA4
ACACA:MAGEA8
ACACA:MAGEA9B
ACACA:MAGEB1
ACACA:MAGEB10
ACACA:MAGEB16
ACACA:MAGEB17
ACACA:MAGEB18
ACACA:MAGEB2
ACACA:MAGEB3
ACACA:MAGEB4
ACACA:MAGEB5
ACACA:MAGEB6
ACACA:MAGEC2
ACACA:MAGED1
ACACA:MAGEE2
ACACA:MAGEF1
ACACA:MAGEH1
ACACA:NDN
ACACA:NSMCE3
ACACA:PSAT1
ACACA:SUGT1
ACACA:TUBGCP2
ACACB:CCNB1
ACACB:CCNB2
ACACB:CHTF18
ACACB:DSCC1
ACACB:FOXO1
ACACB:FOXO3
ACACB:GINS1
ACACB:GNPNAT1
ACACB:HSF1
ACACB:HSF2
ACACB:HSP90AA1
ACACB:HSP90AB1
ACACB:MAGEA1
ACACB:MAGEA10
ACACB:MAGEA11
ACACB:MAGEA12
ACACB:MAGEA2B
ACACB:MAGEA4
ACACB:MAGEA8
ACACB:MAGEA9B
ACACB:MAGEB1
ACACB:MAGEB10
ACACB:MAGEB16
ACACB:MAGEB17
ACACB:MAGEB18
ACACB:MAGEB2
ACACB:MAGEB3
ACACB:MAGEB4
ACACB:MAGEB5
ACACB:MAGEB6
ACACB:MAGEC2
ACACB:MAGED1
ACACB:MAGEE2
ACACB:MAGEF1
ACACB:MAGEH1
ACACB:NDN
ACACB:NSMCE3
ACACB:PSAT1
ACACB:SUGT1
ACACB:TUBGCP2
ACAD8:FOXRED1
ACAD8:NCAPD3
ACAD8:THYN1
ACAD9:NAE1
ACADL:NAE1
ACADVL:MINK1
ACADVL:MYO1C
ACAP1:DEF6
ACAP1:GIMAP1
ACAP1:MAP4K1
ACAP1:SEMA4A
ACAP2:ACTA1
ACAP2:ACTA2
ACAP2:ACTB
ACAP2:ACTC1
ACAP2:ACTG1
ACAP2:ACTG2
ACAP2:TAF1
ACAP3:ACTA1
ACAP3:ACTA2
ACAP3:ACTB
ACAP3:ACTC1
ACAP3:ACTG1
ACAP3:ACTG2
ACAP3:TAF1
ACAT1:CALM1
ACAT1:CALML3
ACAT1:DDX10
ACAT1:FA2H
ACAT1:PIGF
ACAT1:PRKCA
ACAT1:PRKCB
ACAT1:PRKCD
ACAT1:PRKCE
ACAT1:PRKCG
ACAT1:PRKCH
ACAT1:PRKCQ
ACBD5:YME1L1
ACBD7:PANK1
ACBD7:PANK2
ACBD7:PANK3
ACD:SMARCC2
ACD:SNRPA
ACE:NAE1
ACE2:HRAS
ACE2:KRAS
ACE2:NRAS
ACIN1:AZI1
ACIN1:BAZ1B
ACIN1:BRF1
ACIN1:DCAF16
ACIN1:GGA3
ACIN1:NAE1
ACIN1:UBE2O
ACO2:L3MBTL2
ACO2:SMCR7L
ACO2:UQCR10
ACOT11:HRAS
ACOT11:KRAS
ACOT11:NRAS
ACP1:B3GNT2
ACP1:FOXO3
ACP1:GLUD2
ACP1:LARP7
ACP1:LIG4
ACP1:MAPRE1
ACP1:MSH2
ACP1:PIGF
ACP1:PIK3CA
ACP1:PNO1
ACP1:RAB23
ACP1:SELT
ACP1:SENP2
ACP1:TPRKB
ACP1:ZBTB6
ACP6:HRAS
ACP6:KRAS
ACP6:MYC
ACP6:NRAS
ACSL1:ALB
ACSL1:BCR/ABL fusion
ACSL1:CSF1R
ACSL1:CYP1A2
ACSL1:CYP2C19
ACSL1:CYP2C9
ACSL1:CYP2D6
ACSL1:CYP3A4
ACSL1:CYP3A5
ACSL1:CYP3A7
ACSL1:DAD1
ACSL1:DDR1
ACSL1:KIT
ACSL1:NTRK1
ACSL1:ORM1
ACSL1:PDGFRA
ACSL1:PDGFRB
ACSL1:PTGS1
ACSL1:RET
ACSL1:SLC22A1
ACSL1:SLC22A2
ACSL3:NCAPH
ACSL4:HRAS
ACSL4:KRAS
ACSL4:NCAPH
ACSL4:NRAS
ACSL5:DAD1
ACSL6:DAD1
ACSM1:MYH2
ACSM4:HRAS
ACSM4:KRAS
ACSM4:NRAS
ACSS1:ACSS2
ACTA1:AAR2
ACTA1:ACTR2
ACTA1:ARPC2
ACTA1:ARPC5
ACTA1:ARPC5L
ACTA1:BIN3
ACTA1:CAP1
ACTA1:CAP2
ACTA1:CAPZA1
ACTA1:CAPZA2
ACTA1:CAPZA3
ACTA1:CAPZB
ACTA1:CCT4
ACTA1:CCT5
ACTA1:CCT6A
ACTA1:CCT6B
ACTA1:CDC34
ACTA1:CDK12
ACTA1:CDK13
ACTA1:CFL1
ACTA1:CFL2
ACTA1:CWC22
ACTA1:DENR
ACTA1:DSTN
ACTA1:DYNC1H1
ACTA1:EIF2S1
ACTA1:EIF6
ACTA1:ERCC4
ACTA1:GNL2
ACTA1:GPAA1
ACTA1:HSPA5
ACTA1:HSPE1
ACTA1:KLF15
ACTA1:KLF17
ACTA1:KLF2
ACTA1:KLF3
ACTA1:KLF5
ACTA1:LSM6
ACTA1:MEF2A
ACTA1:MEF2B
ACTA1:MEF2C
ACTA1:MEF2D
ACTA1:MLST8
ACTA1:MRGBP
ACTA1:MYO1E
ACTA1:MYO1F
ACTA1:MYO5A
ACTA1:MYO5B
ACTA1:MYO5C
ACTA1:NCS1
ACTA1:PAFAH1B1
ACTA1:PAM16
ACTA1:PDCD5
ACTA1:PDCD6IP
ACTA1:PFDN4
ACTA1:PFN4
ACTA1:PIGT
ACTA1:PIGW
ACTA1:PIP4K2A
ACTA1:PIP4K2B
ACTA1:PIP4K2C
ACTA1:PPP6R1
ACTA1:PPP6R2
ACTA1:PPP6R3
ACTA1:PRKCA
ACTA1:PRKCB
ACTA1:PRKCD
ACTA1:PRKCE
ACTA1:PRKCG
ACTA1:PRKCH
ACTA1:PRKCQ
ACTA1:PRPF19
ACTA1:SEC61A1
ACTA1:SEC61A2
ACTA1:SEC61G
ACTA1:SP1
ACTA1:SP6
ACTA1:SP7
ACTA1:STT3A
ACTA1:STT3B
ACTA1:SUGT1
ACTA1:SUPT16H
ACTA1:TCP1
ACTA1:UBE2G1
ACTA1:UBE2R2
ACTA1:VARS
ACTA1:ZMPSTE24
ACTA1:ZNF746
ACTA2:AAR2
ACTA2:ACTR2
ACTA2:ARPC2
ACTA2:ARPC5
ACTA2:ARPC5L
ACTA2:BIN3
ACTA2:CAP1
ACTA2:CAP2
ACTA2:CAPZA1
ACTA2:CAPZA2
ACTA2:CAPZA3
ACTA2:CAPZB
ACTA2:CCT4
ACTA2:CCT5
ACTA2:CCT6A
ACTA2:CCT6B
ACTA2:CDC34
ACTA2:CDK12
ACTA2:CDK13
ACTA2:CFL1
ACTA2:CFL2
ACTA2:CWC22
ACTA2:DENR
ACTA2:DSTN
ACTA2:DYNC1H1
ACTA2:EIF2S1
ACTA2:EIF6
ACTA2:ERCC4
ACTA2:GNL2
ACTA2:GPAA1
ACTA2:HSPA5
ACTA2:HSPE1
ACTA2:KLF15
ACTA2:KLF17
ACTA2:KLF2
ACTA2:KLF3
ACTA2:KLF5
ACTA2:LSM6
ACTA2:MEF2A
ACTA2:MEF2B
ACTA2:MEF2C
ACTA2:MEF2D
ACTA2:MLST8
ACTA2:MRGBP
ACTA2:MYO1E
ACTA2:MYO1F
ACTA2:MYO5A
ACTA2:MYO5B
ACTA2:MYO5C
ACTA2:NCS1
ACTA2:PAFAH1B1
ACTA2:PAM16
ACTA2:PDCD5
ACTA2:PDCD6IP
ACTA2:PFDN4
ACTA2:PFN4
ACTA2:PIGT
ACTA2:PIGW
ACTA2:PIP4K2A
ACTA2:PIP4K2B
ACTA2:PIP4K2C
ACTA2:PPP6R1
ACTA2:PPP6R2
ACTA2:PPP6R3
ACTA2:PRKCA
ACTA2:PRKCB
ACTA2:PRKCD
ACTA2:PRKCE
ACTA2:PRKCG
ACTA2:PRKCH
ACTA2:PRKCQ
ACTA2:PRPF19
ACTA2:SEC61A1
ACTA2:SEC61A2
ACTA2:SEC61G
ACTA2:SP1
ACTA2:SP6
ACTA2:SP7
ACTA2:STT3A
ACTA2:STT3B
ACTA2:SUGT1
ACTA2:SUPT16H
ACTA2:TCP1
ACTA2:UBE2G1
ACTA2:UBE2R2
ACTA2:VARS
ACTA2:ZMPSTE24
ACTA2:ZNF746
ACTB:AAR2
ACTB:ACTR2
ACTB:ARPC2
ACTB:ARPC5
ACTB:ARPC5L
ACTB:BIN3
ACTB:CAP1
ACTB:CAP2
ACTB:CAPZA1
ACTB:CAPZA2
ACTB:CAPZA3
ACTB:CAPZB
ACTB:CCT4
ACTB:CCT5
ACTB:CCT6A
ACTB:CCT6B
ACTB:CDC34
ACTB:CDK12
ACTB:CDK13
ACTB:CFL1
ACTB:CFL2
ACTB:CWC22
ACTB:DENR
ACTB:DSTN
ACTB:DYNC1H1
ACTB:EIF2S1
ACTB:EIF6
ACTB:ERCC4
ACTB:GNL2
ACTB:GPAA1
ACTB:HSPA5
ACTB:HSPE1
ACTB:KLF15
ACTB:KLF17
ACTB:KLF2
ACTB:KLF3
ACTB:KLF5
ACTB:LSM6
ACTB:MEF2A
ACTB:MEF2B
ACTB:MEF2C
ACTB:MEF2D
ACTB:MLST8
ACTB:MRGBP
ACTB:MYO1E
ACTB:MYO1F
ACTB:MYO5A
ACTB:MYO5B
ACTB:MYO5C
ACTB:NCS1
ACTB:PAFAH1B1
ACTB:PAM16
ACTB:PDCD5
ACTB:PDCD6IP
ACTB:PFDN4
ACTB:PFN1
ACTB:PFN4
ACTB:PIGT
ACTB:PIGW
ACTB:PIP4K2A
ACTB:PIP4K2B
ACTB:PIP4K2C
ACTB:PPP6R1
ACTB:PPP6R2
ACTB:PPP6R3
ACTB:PRKCA
ACTB:PRKCB
ACTB:PRKCD
ACTB:PRKCE
ACTB:PRKCG
ACTB:PRKCH
ACTB:PRKCQ
ACTB:PRPF19
ACTB:SEC61A1
ACTB:SEC61A2
ACTB:SEC61G
ACTB:SP1
ACTB:SP6
ACTB:SP7
ACTB:STT3A
ACTB:STT3B
ACTB:SUGT1
ACTB:SUPT16H
ACTB:TCP1
ACTB:UBE2G1
ACTB:UBE2R2
ACTB:VARS
ACTB:ZMPSTE24
ACTB:ZNF746
ACTC1:AAR2
ACTC1:ACTR2
ACTC1:ARPC2
ACTC1:ARPC5
ACTC1:ARPC5L
ACTC1:BIN3
ACTC1:CAP1
ACTC1:CAP2
ACTC1:CAPZA1
ACTC1:CAPZA2
ACTC1:CAPZA3
ACTC1:CAPZB
ACTC1:CCT4
ACTC1:CCT5
ACTC1:CCT6A
ACTC1:CCT6B
ACTC1:CDC34
ACTC1:CDK12
ACTC1:CDK13
ACTC1:CFL1
ACTC1:CFL2
ACTC1:CWC22
ACTC1:DENR
ACTC1:DSTN
ACTC1:DYNC1H1
ACTC1:EIF2S1
ACTC1:EIF6
ACTC1:ERCC4
ACTC1:GNL2
ACTC1:GPAA1
ACTC1:HSPA5
ACTC1:HSPE1
ACTC1:KLF15
ACTC1:KLF17
ACTC1:KLF2
ACTC1:KLF3
ACTC1:KLF5
ACTC1:LSM6
ACTC1:MEF2A
ACTC1:MEF2B
ACTC1:MEF2C
ACTC1:MEF2D
ACTC1:MLST8
ACTC1:MRGBP
ACTC1:MYO1E
ACTC1:MYO1F
ACTC1:MYO5A
ACTC1:MYO5B
ACTC1:MYO5C
ACTC1:NCS1
ACTC1:PAFAH1B1
ACTC1:PAM16
ACTC1:PDCD5
ACTC1:PDCD6IP
ACTC1:PFDN4
ACTC1:PFN4
ACTC1:PIGT
ACTC1:PIGW
ACTC1:PIP4K2A
ACTC1:PIP4K2B
ACTC1:PIP4K2C
ACTC1:PPP6R1
ACTC1:PPP6R2
ACTC1:PPP6R3
ACTC1:PRKCA
ACTC1:PRKCB
ACTC1:PRKCD
ACTC1:PRKCE
ACTC1:PRKCG
ACTC1:PRKCH
ACTC1:PRKCQ
ACTC1:PRPF19
ACTC1:SEC61A1
ACTC1:SEC61A2
ACTC1:SEC61G
ACTC1:SP1
ACTC1:SP6
ACTC1:SP7
ACTC1:STT3A
ACTC1:STT3B
ACTC1:SUGT1
ACTC1:SUPT16H
ACTC1:TCP1
ACTC1:UBE2G1
ACTC1:UBE2R2
ACTC1:VARS
ACTC1:ZMPSTE24
ACTC1:ZNF746
ACTG1:AAR2
ACTG1:ACTR2
ACTG1:ARPC2
ACTG1:ARPC5
ACTG1:ARPC5L
ACTG1:BIN3
ACTG1:CAP1
ACTG1:CAP2
ACTG1:CAPZA1
ACTG1:CAPZA2
ACTG1:CAPZA3
ACTG1:CAPZB
ACTG1:CCT4
ACTG1:CCT5
ACTG1:CCT6A
ACTG1:CCT6B
ACTG1:CDC34
ACTG1:CDK12
ACTG1:CDK13
ACTG1:CFL1
ACTG1:CFL2
ACTG1:CWC22
ACTG1:DENR
ACTG1:DSTN
ACTG1:DYNC1H1
ACTG1:EIF2S1
ACTG1:EIF6
ACTG1:ERCC4
ACTG1:GNL2
ACTG1:GPAA1
ACTG1:HSPA5
ACTG1:HSPE1
ACTG1:KLF15
ACTG1:KLF17
ACTG1:KLF2
ACTG1:KLF3
ACTG1:KLF5
ACTG1:LSM6
ACTG1:MEF2A
ACTG1:MEF2B
ACTG1:MEF2C
ACTG1:MEF2D
ACTG1:MLST8
ACTG1:MRGBP
ACTG1:MYO1E
ACTG1:MYO1F
ACTG1:MYO5A
ACTG1:MYO5B
ACTG1:MYO5C
ACTG1:NCS1
ACTG1:PAFAH1B1
ACTG1:PAM16
ACTG1:PDCD5
ACTG1:PDCD6IP
ACTG1:PFDN4
ACTG1:PFN4
ACTG1:PIGT
ACTG1:PIGW
ACTG1:PIP4K2A
ACTG1:PIP4K2B
ACTG1:PIP4K2C
ACTG1:PPP6R1
ACTG1:PPP6R2
ACTG1:PPP6R3
ACTG1:PRKCA
ACTG1:PRKCB
ACTG1:PRKCD
ACTG1:PRKCE
ACTG1:PRKCG
ACTG1:PRKCH
ACTG1:PRKCQ
ACTG1:PRPF19
ACTG1:SEC61A1
ACTG1:SEC61A2
ACTG1:SEC61G
ACTG1:SP1
ACTG1:SP6
ACTG1:SP7
ACTG1:STT3A
ACTG1:STT3B
ACTG1:SUGT1
ACTG1:SUPT16H
ACTG1:TCP1
ACTG1:UBE2G1
ACTG1:UBE2R2
ACTG1:VARS
ACTG1:ZMPSTE24
ACTG1:ZNF746
ACTG2:AAR2
ACTG2:ACTR2
ACTG2:ARPC2
ACTG2:ARPC5
ACTG2:ARPC5L
ACTG2:BIN3
ACTG2:CAP1
ACTG2:CAP2
ACTG2:CAPZA1
ACTG2:CAPZA2
ACTG2:CAPZA3
ACTG2:CAPZB
ACTG2:CCT4
ACTG2:CCT5
ACTG2:CCT6A
ACTG2:CCT6B
ACTG2:CDC34
ACTG2:CDK12
ACTG2:CDK13
ACTG2:CFL1
ACTG2:CFL2
ACTG2:CWC22
ACTG2:DENR
ACTG2:DSTN
ACTG2:DYNC1H1
ACTG2:EIF2S1
ACTG2:EIF6
ACTG2:ERCC4
ACTG2:GNL2
ACTG2:GPAA1
ACTG2:HSPA5
ACTG2:HSPE1
ACTG2:KLF15
ACTG2:KLF17
ACTG2:KLF2
ACTG2:KLF3
ACTG2:KLF5
ACTG2:LSM6
ACTG2:MEF2A
ACTG2:MEF2B
ACTG2:MEF2C
ACTG2:MEF2D
ACTG2:MLST8
ACTG2:MRGBP
ACTG2:MYO1E
ACTG2:MYO1F
ACTG2:MYO5A
ACTG2:MYO5B
ACTG2:MYO5C
ACTG2:NCS1
ACTG2:PAFAH1B1
ACTG2:PAM16
ACTG2:PDCD5
ACTG2:PDCD6IP
ACTG2:PFDN4
ACTG2:PFN4
ACTG2:PIGT
ACTG2:PIGW
ACTG2:PIP4K2A
ACTG2:PIP4K2B
ACTG2:PIP4K2C
ACTG2:PPP6R1
ACTG2:PPP6R2
ACTG2:PPP6R3
ACTG2:PRKCA
ACTG2:PRKCB
ACTG2:PRKCD
ACTG2:PRKCE
ACTG2:PRKCG
ACTG2:PRKCH
ACTG2:PRKCQ
ACTG2:PRPF19
ACTG2:SEC61A1
ACTG2:SEC61A2
ACTG2:SEC61G
ACTG2:SP1
ACTG2:SP6
ACTG2:SP7
ACTG2:STT3A
ACTG2:STT3B
ACTG2:SUGT1
ACTG2:SUPT16H
ACTG2:TCP1
ACTG2:UBE2G1
ACTG2:UBE2R2
ACTG2:VARS
ACTG2:ZMPSTE24
ACTG2:ZNF746
ACTN1:FERMT2
ACTN1:PROCR
ACTN1:S100A11
ACTN1:SERPINB6
ACTN1:ZYX
ACTN4:ANXA2
ACTN4:C15orf52
ACTN4:ETHE1
ACTN4:KDELR3
ACTN4:NCEH1
ACTR10:HRAS
ACTR10:KRAS
ACTR10:MYC
ACTR10:NRAS
ACTR1A:ARL3
ACTR1A:HRAS
ACTR1A:KRAS
ACTR1A:NRAS
ACTR1B:NAE1
ACTR2:ARPC5
ACTR2:ARPC5L
ACTR2:CCT5
ACTR2:HRAS
ACTR2:KRAS
ACTR2:NRAS
ACTR2:TCP1
ACTR2:VBP1
ACTR3:ARHGAP17
ACTR3:ARHGAP44
ACTR3:BIN3
ACTR3:CEBPZ
ACTR3:CHEK1
ACTR3:EIF4A3
ACTR3:MCM7
ACTR3:PSMC5
ACTR3:SH3BP1
ACTR3:TAF5
ACTR3B:ARHGAP17
ACTR3B:ARHGAP44
ACTR3B:BIN3
ACTR3B:CEBPZ
ACTR3B:CHEK1
ACTR3B:EIF4A3
ACTR3B:MCM7
ACTR3B:PSMC5
ACTR3B:SH3BP1
ACTR3B:TAF5
ACTR3C:CLDN4
ACTR6:FOXO1
ACTR6:FOXO3
ACTR6:ZMAT2
ACTRT2:NAE1
ACVR1:CALU
ACVR1:EXT2
ACVR2B:HRAS
ACVR2B:KRAS
ACVR2B:NRAS
ACVRL1:HRAS
ACVRL1:KRAS
ACVRL1:NRAS
ACVRL1:VHL
ACYP1:UBR7
ADAM10:ATP6V1A
ADAM10:PSEN1
ADAM21:NAE1
ADAM22:ALB
ADAM22:BCR/ABL fusion
ADAM22:CSF1R
ADAM22:CYP1A2
ADAM22:CYP2C19
ADAM22:CYP2C9
ADAM22:CYP2D6
ADAM22:CYP3A4
ADAM22:CYP3A5
ADAM22:CYP3A7
ADAM22:DDR1
ADAM22:HRAS
ADAM22:KIT
ADAM22:KRAS
ADAM22:NRAS
ADAM22:NTRK1
ADAM22:ORM1
ADAM22:PDGFRA
ADAM22:PDGFRB
ADAM22:PTGS1
ADAM22:RET
ADAM22:SLC22A1
ADAM22:SLC22A2
ADAM8:NAE1
ADAM9:ANXA4
ADAM9:ATP6V1C1
ADAM9:AVPI1
ADAM9:BAG3
ADAM9:CTSA
ADAM9:DOCK1
ADAM9:F2RL1
ADAM9:FCHO2
ADAM9:HEXB
ADAM9:ITGA2
ADAM9:KCTD11
ADAM9:MYOF
ADAM9:NPC2
ADAM9:PLK2
ADAM9:RAB11FIP5
ADAM9:RHOC
ADAMDEC1:HRAS
ADAMDEC1:KRAS
ADAMDEC1:NRAS
ADAMTS1:LOX
ADAMTS17:NAE1
ADAMTS18:HRAS
ADAMTS18:KRAS
ADAMTS18:NRAS
ADAMTS2:CDC7
ADAMTS8:APOA2
ADAMTSL5:HRAS
ADAMTSL5:KRAS
ADAMTSL5:NRAS
ADAP1:KLF5
ADAR:TARS2
ADAT1:ATP10A
ADAT1:ATP10B
ADAT1:ATP10D
ADAT1:MYC
ADAT2:ADAT3
ADAT2:BCLAF1
ADAT2:C6orf162
ADAT2:POLR1B
ADAT2:RPIA
ADAT2:TBP
ADAT2:TRMT11
ADAT2:WTAP
ADAT3:CEBPZ
ADAT3:RANBP3
ADAT3:RNF126
ADCK1:GNL2
ADCK2:PRKAG1
ADCK2:PRKAG2
ADCK2:PRKAG3
ADCK5:GNL2
ADCY8:HRAS
ADCY8:KRAS
ADCY8:MYH3
ADCY8:NRAS
ADD1:WDR1
ADFP:HRAS
ADFP:KRAS
ADFP:NRAS
ADH1A:HRAS
ADH1A:KRAS
ADH1A:NRAS
ADIPOQ:FOS
ADIPOR1:ARF1
ADIPOR1:CD46
ADIPOR1:CYB5R1
ADIPOR1:GCLC
ADIPOR1:SDHC
ADIPOR1:SLC25A26
ADIPOR2:GCLC
ADIPOR2:SLC25A26
ADK:SGMS1
ADM:ANXA2
ADM:EPAS1
ADM:MDM2
ADM:MMP28
ADM:PTRF
ADM:TIPARP
ADNP:CAPRIN1
ADNP:CCNT2
ADNP:CPNE1
ADNP:DIDO1
ADNP:ENOPH1
ADNP:RBM39
ADNP:SMC3
ADORA1:NAE1
ADORA2A:HRAS
ADORA2A:KRAS
ADORA2A:NAE1
ADORA2A:NRAS
ADORA2B:EMP1
ADPRHL2:HRAS
ADPRHL2:KRAS
ADPRHL2:NAE1
ADPRHL2:NRAS
ADRA1A:NAE1
ADRA1A:TACR1
ADRA1A:THPO
ADRA1D:FKBP8
ADRB1:CD52
ADRB1:LRTM1
ADRBK1:CPSF7
ADRBK1:NBEAL2
ADRBK1:WAS
ADSL:TRAIP
ADSS:CHD1
ADSS:CHD2
ADSS:GID4
ADSS:IARS2
ADSS:SMARCA1
ADSS:SMARCA5
ADSS:TOR1AIP1
ADSS:UCHL5
ADSSL1:CHD1
ADSSL1:CHD2
ADSSL1:GID4
ADSSL1:SMARCA1
ADSSL1:SMARCA5
AEBP2:HRAS
AEBP2:KRAS
AEBP2:NAE1
AEBP2:NRAS
AEN:DDX56
AEN:MAK16
AFAP1:FAM127A
AFAP1:NAE1
AFAP1:SNX21
AFF4:TMED2
AFG3L2:DAD1
AFG3L2:FH
AFG3L2:GTF2B
AFG3L2:PAM16
AFG3L2:PHB2
AGA:CTBS
AGBL5:HRAS
AGBL5:KRAS
AGBL5:NRAS
AGER:SPAG8
AGFG2:NAE1
AGGF1:DLD
AGGF1:RNF14
AGGF1:TAF9
AGGF1:TPRKB
AGPAT2:HRAS
AGPAT2:KRAS
AGPAT2:NRAS
AGPAT5:HNRNPA3
AGPAT5:KIAA1967
AGPAT7:MYC
AGPAT9:ASPH
AGR2:CLDN4
AGR2:MACC1
AGRN:FSTL3
AGRN:GJB3
AGRN:MYOF
AGRN:SFN
AGTR1:HRAS
AGTR1:KRAS
AGTR1:NRAS
AGTR2:NAE1
AGXT:CDK7
AHCTF1:HRAS
AHCTF1:KRAS
AHCTF1:MYC
AHCTF1:NRAS
AHCY:HRAS
AHCY:KRAS
AHCY:NRAS
AHNAK:ANXA2P1
AHNAK:CAST
AHNAK:CDC42EP1
AHNAK:ITGAV
AHNAK:NAE1
AHNAK:RHOC
AHNAK2:KIRREL
AHNAK2:PPP1R13L
AHNAK2:RIN2
AHR:KLF5
AHR:MET
AHR:NAE1
AHSA1:NAE1
AIF1:CDSN
AIF1:FGD2
AIF1:GPR18
AIF1:GPSM3
AIF1:GUCA1A
AIF1:HLA-DOA
AIF1:IL3RA
AIF1:LENEP
AIF1:LY86
AIF1:SPRR4
AIFM1:ATP5B
AIFM1:NAE1
AIFM1:TIPARP
AIFM2:CHEK1
AIFM2:NAE1
AIFM2:RPL19
AIFM3:NAE1
AIG1:NAE1
AIM1L:ENTPD2
AIM1L:JUP
AIM1L:PRRG2
AIM2:MYC
AIMP1:EXOC5
AIMP1:RAP1GDS1
AIMP1:RNF146
AIMP1:SRP72
AIMP1:UCHL5
AIMP2:MRPS17
AIMP2:NAE1
AIP:DHPS
AK1:AKT2
AK1:AKT3
AK1:CDA
AK1:CMPK1
AK1:DCK
AK1:EGFR
AK1:NCS1
AK1:RRM1
AK1:SLC28A1
AK1:SLC29A1
AK1:SLC29A2
AK1:TYMS
AK3:KIAA2026
AK3:PPAPDC2
AKAP11:FAM48A
AKAP4:BMP8A
AKAP8:CHERP
AKAP8:ELL
AKAP8:GTPBP3
AKAP8:HNRNPM
AKAP8:RAB8A
AKAP8:TMEM161A
AKAP8L:KRI1
AKAP8L:NAE1
AKAP8L:PATZ1
AKAP8L:SMARCA4
AKAP8L:UPF1
AKAP8L:ZNF317
AKAP9:PEX1
AKIP:CDA
AKIP:CMPK1
AKIP:DCK
AKIP:RRM1
AKIP:SLC28A1
AKIP:SLC29A1
AKIP:SLC29A2
AKIP:TYMS
AKR1A1:HRAS
AKR1A1:KRAS
AKR1A1:NRAS
AKR1C2:UGT1A7
AKR1C3:MYC
AKR7A2:ALB
AKR7A2:BCR/ABL fusion
AKR7A2:CSF1R
AKR7A2:CYP1A2
AKR7A2:CYP2C19
AKR7A2:CYP2C9
AKR7A2:CYP2D6
AKR7A2:CYP3A4
AKR7A2:CYP3A5
AKR7A2:CYP3A7
AKR7A2:DDR1
AKR7A2:KDELR1
AKR7A2:KDELR2
AKR7A2:KDELR3
AKR7A2:KIT
AKR7A2:NTRK1
AKR7A2:ORM1
AKR7A2:PDGFRA
AKR7A2:PDGFRB
AKR7A2:PTGS1
AKR7A2:RET
AKR7A2:SLC22A1
AKR7A2:SLC22A2
AKR7A3:KDELR1
AKR7A3:KDELR2
AKR7A3:KDELR3
AKR7L:KDELR1
AKR7L:KDELR2
AKR7L:KDELR3
AKT1:AR
AKT1:ATG5
AKT1:BAX
AKT1:BCL2
AKT1:BCL2L1
AKT1:BCL2L11
AKT1:BECN1
AKT1:BRAF
AKT1:BTG2
AKT1:CASP3
AKT1:CASP8
AKT1:CASP9
AKT1:CDK4
AKT1:CDK6
AKT1:CFLAR
AKT1:CUX1
AKT1:EGFR
AKT1:ERBB2
AKT1:FADD
AKT1:FASN
AKT1:FLI1
AKT1:JUN
AKT1:KEAP1
AKT1:KIAA1524
AKT1:MAD2L1
AKT1:MAP1LC3A
AKT1:MAPK1
AKT1:MAPK8
AKT1:MCL1
AKT1:MSMP
AKT1:MTOR
AKT1:NAE1
AKT1:PARP1
AKT1:PIK3CA
AKT1:PPARA
AKT1:PPP2R4
AKT1:PRKDC
AKT1:RRM2
AKT1:SERPINF2
AKT1:SMAD4
AKT1:SPINT2
AKT1:SSX1
AKT1:SUMO1
AKT1:TNFRSF10B
AKT1:TP53
AKT1:TXNRD1
AKT1:VAV1
AKT1:VAV3
AKT1:XIAP
AKT1S1:AP2S1
AKT2:AKT3
AKT2:EGFR
AKT2:NAE1
AKT3:EGFR
AKT3:LRP12
AKTIP:ITFG1
AKTIP:NAE1
ALAD:NAE1
ALAS1:SLC25A26
ALAS1:TIMM22
ALAS2:SLC25A26
ALAS2:TIMM22
ALB:ALDOC
ALB:ALG10B
ALB:ANK3
ALB:API5
ALB:ATF5
ALB:ATP2C2
ALB:ATP6V0E
ALB:ATP7A
ALB:AZGP1
ALB:BAD
ALB:C18orf1
ALB:CA2
ALB:CA5A
ALB:CACNA2D2
ALB:CADM4
ALB:CALM1
ALB:CAMK2B
ALB:CAMK2G
ALB:CAPN6
ALB:CAPRIN1
ALB:CARS
ALB:CCL23
ALB:CD93
ALB:CEACAM1
ALB:CLDN3
ALB:CLEC2D
ALB:CLPX
ALB:CLTA
ALB:CLTC
ALB:CNR1
ALB:COL3A1
ALB:CPSF1
ALB:CRCP
ALB:CRYBB2
ALB:CSHL1
ALB:CST4
ALB:CTDSPL
ALB:CTSB
ALB:CUGBP2
ALB:CUX1
ALB:CXCR3
ALB:CXCR4
ALB:CYP2B6
ALB:DBF4
ALB:DDAH1
ALB:DDX26B
ALB:DLAT
ALB:EDF1
ALB:EGR3
ALB:EHF
ALB:EPB42
ALB:ERMP1
ALB:FCN3
ALB:FKBP11
ALB:FLT3LG
ALB:FOSL1
ALB:FRAG1
ALB:FZD2
ALB:FZD8
ALB:GAPDHL6
ALB:GBP4
ALB:GGCX
ALB:GLIPR1
ALB:GLT8D1
ALB:GPC5
ALB:GTF2H5
ALB:HIF3A
ALB:HIST1H3
ALB:HLA-DRA
ALB:HLA-DRB
ALB:IFI16
ALB:IL27RA
ALB:IL4
ALB:IL7
ALB:IRF7
ALB:ITCH
ALB:ITGB1
ALB:KCNJ13
ALB:LAPTM4B
ALB:LIPE
ALB:LRRC37A
ALB:MAML1
ALB:MAPK11
ALB:MBD4
ALB:MGAT2
ALB:MORC3
ALB:MYST3
ALB:NCOA3
ALB:NFATC1
ALB:NFATC2IP
ALB:NKRF
ALB:NRG2
ALB:NUDT3
ALB:OR2F1
ALB:PDE4DIP
ALB:PDE6C
ALB:PDE6H
ALB:PDLIM5
ALB:PGLS
ALB:PLCB1
ALB:PLEKHM1
ALB:PLOD2
ALB:PPP1R2
ALB:PPP3CA
ALB:PPP3CB
ALB:PRKCQ
ALB:PRMT8
ALB:PYROXD1
ALB:RAG1AP1
ALB:RAP1A
ALB:RARA
ALB:RCAN1
ALB:RCAN2
ALB:RPL21
ALB:RPL35
ALB:RPL36A
ALB:RPL5
ALB:RTP4
ALB:RYK
ALB:S1PR2
ALB:SAT1
ALB:SEL1L
ALB:SEPT6
ALB:SESTD1
ALB:SETMAR
ALB:SFRP4
ALB:SFRS2IP
ALB:SKP1
ALB:SMARCA1
ALB:SNTA1
ALB:SNX10
ALB:SORBS1
ALB:SP100
ALB:SP110
ALB:SPTB
ALB:SRI
ALB:SV2B
ALB:SYT11
ALB:TAS2R14
ALB:TBCCD1
ALB:TFAP2B
ALB:THAP1
ALB:TJP1
ALB:TLE1
ALB:TMEFF1
ALB:TNFRSF9
ALB:TPM1
ALB:TRIM24
ALB:TRIP11
ALB:TROVE2
ALB:UBA6
ALB:UBE3A
ALB:UCP2
ALB:UGT1A9
ALB:UTP14A
ALB:WNT5A
ALB:ZNF140
ALB:ZNF473
ALB:ZP3
ALDH18A1:CCT2
ALDH18A1:DLAT
ALDH18A1:DNAJB6
ALDH18A1:GLRX3
ALDH18A1:MTFR1
ALDH18A1:TM9SF2
ALDH1A1:RPE
ALDH1A2:RPE
ALDH1A3:ANXA2
ALDH1A3:RPE
ALDH1A3:TINAGL1
ALDH1B1:RPE
ALDH2:RPE
ALDH3A1:NAE1
ALDH4A1:SLC25A26
ALDH5A1:NAE1
ALDOB:KCNJ5
ALDOB:PROL1
ALDOB:STATH
ALDOC:BCR/ABL fusion
ALDOC:CSF1R
ALDOC:CYP1A2
ALDOC:CYP2C19
ALDOC:CYP2C9
ALDOC:CYP2D6
ALDOC:CYP3A4
ALDOC:CYP3A5
ALDOC:CYP3A7
ALDOC:DDR1
ALDOC:KIT
ALDOC:NTRK1
ALDOC:ORM1
ALDOC:PDGFRA
ALDOC:PDGFRB
ALDOC:PTGS1
ALDOC:RET
ALDOC:SLC22A1
ALDOC:SLC22A2
ALG1:TAF7
ALG1:TAF7L
ALG10:HSPA5
ALG10:MAGT1
ALG10:RPN1
ALG10:STT3A
ALG10:STT3B
ALG10:TRIAP1
ALG10:TUSC3
ALG10B:BCR/ABL fusion
ALG10B:CSF1R
ALG10B:CYP1A2
ALG10B:CYP2C19
ALG10B:CYP2C9
ALG10B:CYP2D6
ALG10B:CYP3A4
ALG10B:CYP3A5
ALG10B:CYP3A7
ALG10B:DDR1
ALG10B:HSPA5
ALG10B:KIT
ALG10B:MAGT1
ALG10B:NTRK1
ALG10B:ORM1
ALG10B:PDGFRA
ALG10B:PDGFRB
ALG10B:PTGS1
ALG10B:RET
ALG10B:RPN1
ALG10B:SLC22A1
ALG10B:SLC22A2
ALG10B:STT3A
ALG10B:STT3B
ALG10B:TRIAP1
ALG10B:TUSC3
ALG12:STT3A
ALG12:STT3B
ALG14:CDK12
ALG14:CDK13
ALG2:HRAS
ALG2:KRAS
ALG2:NRAS
ALG3:DAD1
ALG3:DPM1
ALG3:ERN1
ALG3:ERN2
ALG3:HRAS
ALG3:HSPA5
ALG3:KRAS
ALG3:NRAS
ALG3:PIGU
ALG3:RPN1
ALG3:STT3A
ALG3:STT3B
ALG5:DAD1
ALG5:ERN1
ALG5:ERN2
ALG5:HSPA5
ALG5:MAPK7
ALG5:RPN1
ALG6:ALG14
ALG6:DPM1
ALG6:ERN1
ALG6:ERN2
ALG6:HSPA5
ALG6:PIGU
ALG6:PIGV
ALG6:POMT2
ALG6:RPN1
ALG6:STT3A
ALG6:STT3B
ALG8:ALG14
ALG8:HSPA5
ALG8:PIGU
ALG8:PIGV
ALG8:RPN1
ALG8:STT3A
ALG8:STT3B
ALK:BCL2L11
ALK:CD177
ALK:DDR2
ALK:EGFR
ALK:FGFR1
ALK:HGF
ALK:MCL1
ALK:MET
ALK:MTOR
ALK:PARP1
ALK:SMARCA2
ALK:SMARCA4
ALK:STAT3
ALKBH2:C12orf73
ALKBH2:NAE1
ALKBH3:HRAS
ALKBH3:KRAS
ALKBH3:NAE1
ALKBH3:NRAS
ALKBH4:NAE1
ALKBH4:TRRAP
ALKBH5:NAE1
ALKBH6:NAE1
ALKBH7:HRAS
ALKBH7:KRAS
ALKBH7:MYC
ALKBH7:NAE1
ALKBH7:NRAS
ALLC:HRAS
ALLC:KRAS
ALLC:NRAS
ALMS1:HRAS
ALMS1:KRAS
ALMS1:MYC
ALMS1:NRAS
ALOX5AP:MYC
ALPI:ZNF749
ALPK1:CAMKK2
ALPK1:KCNJ5
ALPK1:PILRA
ALPK1:ZNF692
ALPK3:NAE1
ALS2CL:GRB7
ALS2CL:TMPRSS4
ALS2CR16:HRAS
ALS2CR16:KRAS
ALS2CR16:NRAS
ALS2CR2:MYC
ALYREF:AAR2
ALYREF:DBR1
ALYREF:DDX39A
ALYREF:DDX39B
ALYREF:EXOSC10
ALYREF:EXOSC4
ALYREF:IPO11
ALYREF:LSM1
ALYREF:MED6
ALYREF:MRGBP
ALYREF:NUP205
ALYREF:NUP98
ALYREF:NXF1
ALYREF:NXF2B
ALYREF:NXF3
ALYREF:NXF5
ALYREF:POLR1A
ALYREF:PPP6R1
ALYREF:PPP6R2
ALYREF:PPP6R3
ALYREF:SF3A3
ALYREF:TPR
AMDHD2:BCKDK
AMDHD2:C16orf42
AMDHD2:GFER
AMDHD2:MPG
AMDHD2:STUB1
AMDHD2:TAOK2
AMDHD2:TMEM8A
AMELY:NAE1
AMFR:HRAS
AMFR:KRAS
AMFR:NRAS
AMIGO2:CARD10
AMIGO2:EGFR
AMIGO2:NAE1
AMOTL2:B4GALT4
AMOTL2:FNDC3B
AMOTL2:LPP
AMOTL2:OSMR
AMOTL2:PPP2R3A
AMOTL2:TM4SF1
AMPD2:BCL2
AMPD2:CYP19A1
AMPD2:CYP1B1
AMPD2:CYP2C8
AMPD2:CYP2C9
AMPD2:CYP3A4
AMPD2:CYP3A5
AMPD2:CYP3A7
AMPD2:MAP2
AMPD2:MAP4
AMPD2:MAPT
AMPD2:NR1I2
AMPD2:SLCO1B3
AMPD2:TUBB1
AMPH:CAPZA1
AMPH:CAPZA2
AMPH:CAPZA3
AMPH:CDK12
AMPH:CDK13
AMPH:HRAS
AMPH:KRAS
AMPH:MYO1E
AMPH:MYO1F
AMPH:NRAS
AMPH:PFDN6
AMT:ACTA1
AMT:ACTA2
AMT:ACTB
AMT:ACTC1
AMT:ACTG1
AMT:ACTG2
AMT:GLE1
AMT:RCC1
AMT:RICTOR
AMT:RPA1
AMT:SDHA
AMZ2:HRSP12
AMZ2:HSPA8
AMZ2:KLHL12
ANAPC1:HRAS
ANAPC1:KRAS
ANAPC1:NAE1
ANAPC1:NRAS
ANAPC10:C19orf2
ANAPC10:CCNB1
ANAPC10:CCNB2
ANAPC10:CCNC
ANAPC10:DDX11
ANAPC10:DDX12P
ANAPC10:DYNC1H1
ANAPC10:HBS1L
ANAPC10:HRSP12
ANAPC10:KIFC1
ANAPC10:NEK1
ANAPC10:NEK4
ANAPC10:NEK5
ANAPC10:UGP2
ANAPC10:WDHD1
ANAPC11:STRA13
ANAPC2:DGCR8
ANAPC2:GTF3C5
ANAPC2:HRAS
ANAPC2:KRAS
ANAPC2:MRPS2
ANAPC2:NRAS
ANAPC2:THAP7
ANAPC4:HRAS
ANAPC4:KRAS
ANAPC4:NRAS
ANAPC5:CHAF1A
ANAPC5:FARSA
ANAPC7:TMPO
ANGEL2:ARID4B
ANGEL2:POGK
ANK1:NAE1
ANK3:BCR/ABL fusion
ANK3:CSF1R
ANK3:CYP1A2
ANK3:CYP2C19
ANK3:CYP2C9
ANK3:CYP2D6
ANK3:CYP3A4
ANK3:CYP3A5
ANK3:CYP3A7
ANK3:DDR1
ANK3:KIT
ANK3:NTRK1
ANK3:ORM1
ANK3:PDGFRA
ANK3:PDGFRB
ANK3:PTGS1
ANK3:RET
ANK3:SLC22A1
ANK3:SLC22A2
ANKFN1:HRAS
ANKFN1:KRAS
ANKFN1:NRAS
ANKFY1:ARF1
ANKFY1:C19orf2
ANKFY1:HSPA8
ANKFY1:LMBRD1
ANKFY1:MED17
ANKFY1:MLLT10
ANKFY1:RPS6KB1
ANKFY1:SDHB
ANKFY1:SDHC
ANKFY1:TFG
ANKH:HRAS
ANKH:KRAS
ANKH:NRAS
ANKRD1:AXL
ANKRD13C:HRAS
ANKRD13C:KRAS
ANKRD13C:NRAS
ANKRD16:NUDT5
ANKRD16:RBM17
ANKRD16:RPP38
ANKRD16:SUV39H2
ANKRD20A1:HRAS
ANKRD20A1:KRAS
ANKRD20A1:MYC
ANKRD20A1:NRAS
ANKRD22:MAPK13
ANKRD22:SERPINB5
ANKRD22:SLC37A1
ANKRD26:HRAS
ANKRD26:KRAS
ANKRD26:NRAS
ANKRD3:CDA
ANKRD3:CMPK1
ANKRD3:DCK
ANKRD3:RRM1
ANKRD3:SLC28A1
ANKRD3:SLC29A1
ANKRD3:SLC29A2
ANKRD3:TYMS
ANKRD46:SHPRH
ANKZF1:NAE1
ANKZF1:SKIV2L
ANKZF1:TTC37
ANLN:CAV1
ANLN:MET
ANO1:CAPN1
ANO1:NAE1
ANO1:S100A14
ANP32A:CLPX
ANP32A:CNOT10
ANP32A:MCM7
ANP32A:NUP160
ANP32A:PIAS1
ANP32A:ZNF124
ANP32B:C9orf80
ANP32B:HNRNPA1
ANP32B:POLE3
ANP32B:STRBP
ANP32E:LIN9
ANP32E:MND1
ANP32E:NEK2
ANP32E:SPAG5
ANP32E:TOP2A
ANTXR1:ANXA5
ANTXR1:COL4A2
ANXA1:LEPROT
ANXA1:LMNA
ANXA1:RASAL2
ANXA1:SERPINH1
ANXA1:TBC1D2
ANXA2:CFB
ANXA2:CTTNBP2NL
ANXA2:ELOVL1
ANXA2:FAM114A1
ANXA2:GBP3
ANXA2:SHB
ANXA2:SNX33
ANXA2P1:ELOVL1
ANXA2P1:LIMA1
ANXA2P1:PROCR
ANXA2P1:RAB11FIP5
ANXA2P2:PERP
ANXA2P2:PLCD3
ANXA2P2:TGM2
ANXA4:LTBR
ANXA4:SH3D19
ANXA4:TM4SF1
ANXA5:BNC2
ANXA5:CNN3
ANXA5:FKBP14
ANXA5:HRAS
ANXA5:KRAS
ANXA5:MYC
ANXA5:NAV3
ANXA5:NRAS
ANXA5:OSMR
ANXA7:NAE1
ANXA7:PEX13
ANXA9:C6orf132
ANXA9:ELF3
ANXA9:EVPL
ANXA9:FAM83H
ANXA9:MAL2
ANXA9:PRSS22
AOAH:NAE1
AOX1:VEGFC
AP1B1:AVL9
AP1B1:RPLP2
AP1B1:SC5D
AP1G2:PTPN6
AP1M1:EIF4A3
AP1M1:PIN1
AP1M1:POLA2
AP1M2:EIF4A3
AP1M2:POLA2
AP2A1:NUCB1
AP2B1:AVL9
AP2B1:HRAS
AP2B1:KRAS
AP2B1:NRAS
AP2B1:RPLP2
AP2B1:SC5D
AP2M1:CYB5R3
AP2S1:POLR2L
AP3B1:DDX11
AP3B1:DDX12P
AP3B1:GDE1
AP3B1:GIN1
AP3B1:HSPA8
AP3B1:LMAN1
AP3B1:PSMA3
AP3B1:RNF14
AP3B1:RPAP3
AP3B1:RPS29
AP3B1:SNX2
AP3B1:TAF9
AP3B1:TMED2
AP3B1:YIPF5
AP3B2:DDX11
AP3B2:DDX12P
AP3B2:RPS29
AP3D1:NAE1
AP3M2:POLB
AP3S1:GOSR1
AP3S1:MYC
AP3S2:GOSR1
AP4E1:HRAS
AP4E1:KRAS
AP4E1:NRAS
APAF1:NAE1
APBB1IP:GH1
APBB1IP:HVCN1
APC:BAX
APC:EREG
APC:MLH1
APC:MYC
APC:NFKB1
APC:PTGS2
APC:TP53
APC2:NAE1
APEX1:ATM
APEX2:NAE1
APEX2:SNRPD1
API5:BCR/ABL fusion
API5:CAPRIN1
API5:CD164
API5:CDC5L
API5:CSF1R
API5:CYP1A2
API5:CYP2C19
API5:CYP2C9
API5:CYP2D6
API5:CYP3A4
API5:CYP3A5
API5:CYP3A7
API5:DDR1
API5:DLD
API5:G3BP2
API5:GDI2
API5:GIN1
API5:ILF2
API5:KIT
API5:MATR3
API5:NAE1
API5:NTRK1
API5:ORM1
API5:PDGFRA
API5:PDGFRB
API5:PTGS1
API5:RET
API5:SLC22A1
API5:SLC22A2
API5:TRIM23
API5:VAMP3
API5:YAF2
API5:ZFYVE21
API5:ZNF780A
APLP1:HRAS
APLP1:KRAS
APLP1:NAE1
APLP1:NRAS
APOB:NAE1
APOB:PDE6C
APOB48R:NAE1
APOC1:HRAS
APOC1:KRAS
APOC1:NRAS
APOC3:NAE1
APOH:NAE1
APOL1:CFB
APOL3:OAS2
APPL2:ARFGEF1
APPL2:COMMD10
APPL2:SCYL2
APRT:MED6
APRT:PRPF6
APRT:TECR
APRT:TECRL
APTX:NDUFB6
AQP1:NAE1
AQP2:NAE1
AQR:BUB1B
AQR:GABPB1
AQR:LEO1
AQR:RPUSD2
AR:CASP3
AR:CASP9
AR:HRAS
AR:JUN
AR:KRAS
AR:MAPK1
AR:MAPK8
AR:NRAS
AR:VAV1
AR:VAV3
ARAF:HRAS
ARAF:KRAS
ARAF:NRAS
ARCN1:COPA
ARCN1:COPB1
ARCN1:COPB2
ARCN1:COPZ1
ARCN1:COPZ2
ARCN1:HSF1
ARCN1:HSF2
ARCN1:RFK
ARCN1:TRAPPC1
ARCN1:TRAPPC3
ARCN1:TRAPPC3L
ARCN1:TRAPPC4
ARCN1:VPS8
ARCN1:VTI1A
ARCN1:YIPF5
ARCN1:ZNF547
ARD1A:HRAS
ARD1A:KRAS
ARD1A:NRAS
ARF1:CAPRIN1
ARF1:MRPL13
ARF1:TAF12
ARF1:YWHAZ
ARF4:ATP6V1C1
ARF4:COPB2
ARF4:HRAS
ARF4:KRAS
ARF4:LMNA
ARF4:MCL1
ARF4:NRAS
ARF4:RHEB
ARF4:RPP14
ARF6:PARP1
ARFGAP1:ATP8A1
ARFGAP1:ATP8A2
ARFGAP1:CHEK1
ARFGAP1:SMAP1
ARFGAP1:SMAP2
ARFGAP1:STRN4
ARFGAP1:UBR4
ARFGAP2:ARCN1
ARFGAP2:ARFGAP1
ARFGAP2:ARFRP1
ARFGAP2:ARL1
ARFGAP2:ASNA1
ARFGAP2:BECN1
ARFGAP2:CEBPZ
ARFGAP2:CFDP1
ARFGAP2:COG6
ARFGAP2:COPA
ARFGAP2:COPB1
ARFGAP2:COPB2
ARFGAP2:COPZ1
ARFGAP2:COPZ2
ARFGAP2:FDFT1
ARFGAP2:GGPS1
ARFGAP2:GOLPH3
ARFGAP2:GOLPH3L
ARFGAP2:HSPA5
ARFGAP2:MON1A
ARFGAP2:MON1B
ARFGAP2:NAPA
ARFGAP2:NAPB
ARFGAP2:PGAP1
ARFGAP2:PGAP3
ARFGAP2:RAB1A
ARFGAP2:RAB1B
ARFGAP2:RAB5A
ARFGAP2:RAB5B
ARFGAP2:RAB5C
ARFGAP2:SCYL1
ARFGAP2:SF1
ARFGAP2:SYS1
ARFGAP2:TBC1D25
ARFGAP2:TMED10
ARFGAP2:TMED4
ARFGAP2:TMED9
ARFGAP2:TRAPPC4
ARFGAP2:VPS29
ARFGAP2:VPS4A
ARFGAP2:VPS4B
ARFGAP2:VPS8
ARFGAP2:VTI1A
ARFGAP2:YIPF5
ARFGAP2:YKT6
ARFGAP2:ZNF547
ARFGAP3:ARCN1
ARFGAP3:ARFGAP1
ARFGAP3:ARFRP1
ARFGAP3:ARL1
ARFGAP3:ASNA1
ARFGAP3:BECN1
ARFGAP3:CEBPZ
ARFGAP3:CFDP1
ARFGAP3:COG6
ARFGAP3:COPA
ARFGAP3:COPB1
ARFGAP3:COPB2
ARFGAP3:COPZ1
ARFGAP3:COPZ2
ARFGAP3:FDFT1
ARFGAP3:GGPS1
ARFGAP3:GOLPH3
ARFGAP3:GOLPH3L
ARFGAP3:HSPA5
ARFGAP3:MON1A
ARFGAP3:MON1B
ARFGAP3:NAPA
ARFGAP3:NAPB
ARFGAP3:PGAP1
ARFGAP3:PGAP3
ARFGAP3:RAB1A
ARFGAP3:RAB1B
ARFGAP3:RAB5A
ARFGAP3:RAB5B
ARFGAP3:RAB5C
ARFGAP3:SCYL1
ARFGAP3:SYS1
ARFGAP3:TBC1D25
ARFGAP3:TMED10
ARFGAP3:TMED4
ARFGAP3:TMED9
ARFGAP3:TRAPPC4
ARFGAP3:VPS29
ARFGAP3:VPS4A
ARFGAP3:VPS4B
ARFGAP3:VPS8
ARFGAP3:VTI1A
ARFGAP3:YIPF5
ARFGAP3:YKT6
ARFGAP3:ZNF547
ARFGEF1:ARPC5
ARFGEF1:ATP5F1
ARFGEF1:AZIN1
ARFGEF1:DDX5
ARFGEF1:FZD6
ARFGEF1:GTF3C3
ARFGEF1:ILF2
ARFGEF1:MAPRE1
ARFGEF1:NCOA2
ARFGEF1:NMT1
ARFGEF1:NUDT21
ARFGEF1:PSMD12
ARFGEF1:RBM7
ARFGEF1:TCEB1
ARFGEF1:TRAPPC1
ARFGEF1:TRAPPC3
ARFGEF1:TRAPPC3L
ARFGEF1:ZNF547
ARFGEF2:MRPL13
ARFGEF2:NMT1
ARFGEF2:NRBF2
ARFGEF2:RAB5A
ARFGEF2:TRAPPC1
ARFGEF2:TRAPPC3
ARFGEF2:TRAPPC3L
ARFGEF2:ZNF547
ARFRP1:ALG14
ARFRP1:COG3
ARFRP1:COG6
ARFRP1:RAB1A
ARFRP1:RAB1B
ARFRP1:TBC1D25
ARFRP1:TRAPPC1
ARFRP1:TRAPPC4
ARFRP1:VPS26A
ARFRP1:VPS26B
ARFRP1:VPS35
ARFRP1:VTI1A
ARFRP1:ZNF547
ARGLU1:FUBP1
ARGLU1:PDS5B
ARHGAP1:CNTNAP1
ARHGAP1:EGFR
ARHGAP1:XPA
ARHGAP10:ACTA1
ARHGAP10:ACTA2
ARHGAP10:ACTB
ARHGAP10:ACTC1
ARHGAP10:ACTG1
ARHGAP10:ACTG2
ARHGAP10:PIGC
ARHGAP10:PIGF
ARHGAP10:PRKCA
ARHGAP10:PRKCB
ARHGAP10:PRKCD
ARHGAP10:PRKCE
ARHGAP10:PRKCG
ARHGAP10:PRKCH
ARHGAP10:PRKCQ
ARHGAP10:TRMU
ARHGAP11A:MCM10
ARHGAP11A:NCAPH
ARHGAP11A:OIP5
ARHGAP11A:SMC4
ARHGAP17:MPPE1
ARHGAP17:PIGB
ARHGAP17:PIGW
ARHGAP17:ZNF547
ARHGAP18:HRAS
ARHGAP18:KRAS
ARHGAP18:NRAS
ARHGAP19:CDCA7
ARHGAP19:CORO1A
ARHGAP19:ILF3
ARHGAP19:LIG1
ARHGAP19:MSL2
ARHGAP19:NUDT21
ARHGAP19:SFPQ
ARHGAP19:SNRPD1
ARHGAP24:HRAS
ARHGAP24:KRAS
ARHGAP24:NRAS
ARHGAP26:ACTA1
ARHGAP26:ACTA2
ARHGAP26:ACTB
ARHGAP26:ACTC1
ARHGAP26:ACTG1
ARHGAP26:ACTG2
ARHGAP26:PIGC
ARHGAP26:PIGF
ARHGAP26:PRKCA
ARHGAP26:PRKCB
ARHGAP26:PRKCD
ARHGAP26:PRKCE
ARHGAP26:PRKCG
ARHGAP26:PRKCH
ARHGAP26:PRKCQ
ARHGAP26:TRMU
ARHGAP29:CRIM1
ARHGAP29:EGFR
ARHGAP29:F3
ARHGAP29:SNX7
ARHGAP29:TNFAIP1
ARHGAP33:LIG1
ARHGAP33:PKMYT1
ARHGAP36:HRAS
ARHGAP36:KRAS
ARHGAP36:NAE1
ARHGAP36:NRAS
ARHGAP42:ACTA1
ARHGAP42:ACTA2
ARHGAP42:ACTB
ARHGAP42:ACTC1
ARHGAP42:ACTG1
ARHGAP42:ACTG2
ARHGAP42:PIGC
ARHGAP42:PIGF
ARHGAP42:PRKCA
ARHGAP42:PRKCB
ARHGAP42:PRKCD
ARHGAP42:PRKCE
ARHGAP42:PRKCG
ARHGAP42:PRKCH
ARHGAP42:PRKCQ
ARHGAP42:TRMU
ARHGAP44:MPPE1
ARHGAP44:PIGB
ARHGAP44:PIGW
ARHGAP44:ZNF547
ARHGAP6:MYC
ARHGDIA:SLC7A1
ARHGDIA:SLC7A14
ARHGDIA:SLC7A3
ARHGDIA:SLC7A4
ARHGDIB:SLC7A1
ARHGDIB:SLC7A14
ARHGDIB:SLC7A3
ARHGDIB:SLC7A4
ARHGDIG:SLC7A1
ARHGDIG:SLC7A14
ARHGDIG:SLC7A3
ARHGDIG:SLC7A4
ARHGEF1:TLN1
ARHGEF16:BAIAP2L1
ARHGEF16:TMEM184A
ARHGEF2:TP53
ARHGEF35:NAE1
ARHGEF5:C10orf47
ARHGEF5:ELMO3
ARHGEF5:GPR126
ARHGEF5:MAP7
ARHGEF5:TMEM139
ARHGEF6:NAE1
ARID1A:CTCF
ARID1A:EZH2
ARID1A:HNRNPR
ARID1A:NASP
ARID1A:PRDM2
ARID1A:SF1
ARID1A:SPEN
ARID1A:TROAP
ARID1B:BCLAF1
ARID1B:BPTF
ARID1B:FBXO5
ARID1B:HRAS
ARID1B:KRAS
ARID1B:NRAS
ARID1B:TBP
ARID2:ZBTB39
ARID4B:RCOR3
ARID4B:TROVE2
ARID5A:HRAS
ARID5A:KRAS
ARID5A:NRAS
ARIH1:SNX1
ARIH1:ZNF609
ARIH2:PDE12
ARL1:ARCN1
ARL1:COG3
ARL1:COG6
ARL1:GDE1
ARL1:GGPS1
ARL1:KDELR3
ARL1:NCS1
ARL1:RAB1A
ARL1:RAB1B
ARL1:RAB41
ARL1:RAB6A
ARL1:RAB6B
ARL1:RAB6D
ARL1:TBC1D25
ARL1:TRAPPC4
ARL1:VPS53
ARL1:VTI1A
ARL13A:HRAS
ARL13A:KRAS
ARL13A:NRAS
ARL14:F2RL1
ARL4A:HRAS
ARL4A:KRAS
ARL4A:NRAS
ARL6:MYC
ARL6:NAE1
ARL6IP2:HRAS
ARL6IP2:KRAS
ARL6IP2:NRAS
ARL6IP4:FKBP8
ARL6IP4:OGFOD2
ARL8A:HRAS
ARL8A:KRAS
ARL8A:NRAS
ARL8B:EDEM1
ARMC1:EXOC5
ARMC1:MAPRE1
ARMC1:YWHAZ
ARMC10:DUS4L
ARMC6:ATP13A1
ARMC6:FARSA
ARMC6:NHP2
ARMC6:PRPF19
ARMC6:RAVER1
ARMC8:SNX4
ARMCX4:HRAS
ARMCX4:KRAS
ARMCX4:NRAS
ARNT:CLK2
ARNT:DEDD
ARNT:POGZ
ARNT:PRUNE
ARNT:RPRD2
ARNT:SETDB1
ARPC1A:ACTA1
ARPC1A:ACTA2
ARPC1A:ACTB
ARPC1A:ACTC1
ARPC1A:ACTG1
ARPC1A:ACTG2
ARPC1A:ARPC2
ARPC1A:ARPC5
ARPC1A:ARPC5L
ARPC1A:DSTN
ARPC1A:GLE1
ARPC1A:HSF1
ARPC1A:HSF2
ARPC1A:HSP90AA1
ARPC1A:HSP90AB1
ARPC1A:KLHL12
ARPC1A:PRNP
ARPC1A:RAB22A
ARPC1A:SLC30A5
ARPC1A:UBE2H
ARPC1A:WAS
ARPC1A:WASL
ARPC2:ARPC5
ARPC2:ARPC5L
ARPC2:BIN3
ARPC2:CCT6A
ARPC2:CCT6B
ARPC2:HRAS
ARPC2:KRAS
ARPC2:MAPK7
ARPC2:NEK1
ARPC2:NEK4
ARPC2:NEK5
ARPC2:NRAS
ARPC2:PRKCA
ARPC2:PRKCB
ARPC2:PRKCD
ARPC2:PRKCE
ARPC2:PRKCG
ARPC2:PRKCH
ARPC2:PRKCQ
ARPC2:SEC63
ARPC3:ACTA1
ARPC3:ACTA2
ARPC3:ACTB
ARPC3:ACTC1
ARPC3:ACTG1
ARPC3:ACTG2
ARPC3:ACTR2
ARPC3:ARPC1A
ARPC3:CWC22
ARPC3:HRAS
ARPC3:KRAS
ARPC3:MYC
ARPC3:NRAS
ARPC3:PIP4K2A
ARPC3:PIP4K2B
ARPC3:PIP4K2C
ARPC4:HRAS
ARPC4:KRAS
ARPC4:MTMR14
ARPC4:MYC
ARPC4:NRAS
ARPC5:ASAP1
ARPC5:C11orf58
ARPC5:C9orf46
ARPC5:CCT4
ARPC5:CCT5
ARPC5:COPS5
ARPC5:DEGS1
ARPC5:FAM108B1
ARPC5:FNTA
ARPC5:FOXO3
ARPC5:GDE1
ARPC5:LMBRD1
ARPC5:NBR1
ARPC5:NEK7
ARPC5:PEX2
ARPC5:PIK3CA
ARPC5:POLR2K
ARPC5:PRPF18
ARPC5:PSMA1
ARPC5:PSMA5
ARPC5:RAD17
ARPC5:RICTOR
ARPC5:RPS6KB1
ARPC5:SEC61A1
ARPC5:SEC61A2
ARPC5:SLBP
ARPC5:TCP1
ARPC5:TOR1AIP1
ARPC5:YIPF5
ARPC5:YWHAZ
ARPC5L:CCT4
ARPC5L:CCT5
ARPC5L:HRAS
ARPC5L:KRAS
ARPC5L:NRAS
ARPC5L:RICTOR
ARPC5L:SEC61A1
ARPC5L:SEC61A2
ARPC5L:TCP1
ARPC5L:YIPF5
ARRB2:GSG2
ARRDC1:BSPRY
ARSB:LEPRE1
ARSJ:BCAR3
ARSJ:PALLD
ART5:HRAS
ART5:KRAS
ART5:NRAS
ARVCF:DCP2
ARVCF:MTOR
AS3MT:NAE1
ASAP1:ACTA1
ASAP1:ACTA2
ASAP1:ACTB
ASAP1:ACTC1
ASAP1:ACTG1
ASAP1:ACTG2
ASAP1:CLTC
ASAP1:HRSP12
ASAP1:MRPS28
ASAP1:PEX2
ASAP1:POLR3F
ASAP1:PRKAR1A
ASAP1:RAB1A
ASAP1:RRAGB
ASAP1:SUMO1
ASAP1:TAF1
ASAP1:TCEB1
ASAP2:ACTA1
ASAP2:ACTA2
ASAP2:ACTB
ASAP2:ACTC1
ASAP2:ACTG1
ASAP2:ACTG2
ASAP2:LAPTM4A
ASAP2:TAF1
ASAP3:ACTA1
ASAP3:ACTA2
ASAP3:ACTB
ASAP3:ACTC1
ASAP3:ACTG1
ASAP3:ACTG2
ASAP3:TAF1
ASB10:HRAS
ASB10:KRAS
ASB10:NRAS
ASB16:HRAS
ASB16:KRAS
ASB16:NRAS
ASB17:HRAS
ASB17:KRAS
ASB17:NRAS
ASB7:HRAS
ASB7:KRAS
ASB7:NRAS
ASCC1:NAE1
ASCC3:ALDH1A1
ASCC3:ALDH1A2
ASCC3:ALDH1A3
ASCC3:ALDH1B1
ASCC3:ALDH2
ASCC3:HRAS
ASCC3:KRAS
ASCC3:MTHFS
ASCC3:NRAS
ASCC3L1:HRAS
ASCC3L1:KRAS
ASCC3L1:NRAS
ASDL:DRG1
ASF1A:FOXO3
ASF1A:KATNA1
ASF1A:KPNA5
ASF1A:MATR3
ASF1A:NAE1
ASF1A:PCMT1
ASF1B:BRCA1
ASF1B:NAE1
ASF1B:RAVER1
ASH1L:YY1AP1
ASH2L:BAG4
ASH2L:GOLGA7
ASNA1:COG6
ASNA1:CYP51A1
ASNA1:DNAJA1
ASNA1:DNAJA2
ASNA1:DNAJA4
ASNA1:ELOF1
ASNA1:FA2H
ASNA1:FDX1L
ASNA1:GOLT1A
ASNA1:GOLT1B
ASNA1:PSMB4
ASNA1:SPTLC1
ASNA1:SRP54
ASNA1:SRPRA
ASNA1:TRAPPC3
ASNA1:TRAPPC3L
ASNA1:TRAPPC4
ASNA1:VPS53
ASNS:MED6
ASNS:TUBE1
ASPH:DOCK5
ASPH:DSTN
ASPH:HRAS
ASPH:KRAS
ASPH:LAMC1
ASPH:NRAS
ASPH:PLEC
ASPH:PROCR
ASPH:RAB2A
ASPH:RBPMS
ASPH:RIN2
ASPH:S100A2
ASPH:SDC4
ASPH:SEMA3C
ASPHD2:HRAS
ASPHD2:KRAS
ASPHD2:NRAS
ASPM:CDA
ASPM:CMPK1
ASPM:DCK
ASPM:NEK2
ASPM:RRM1
ASPM:SLC28A1
ASPM:SLC29A1
ASPM:SLC29A2
ASPM:TYMS
ASPSCR1:MRPL38
ASPSCR1:PSMA4
ASPSCR1:PSMB5
ASPSCR1:PSMB8
ASPSCR1:PSMC2
ASPSCR1:PSMC6
ASPSCR1:PSMD11
ASPSCR1:PSMD14
ASPSCR1:PSMD6
ASPSCR1:SMARCB1
ASPSCR1:VCP
ATAD1:ASNA1
ATAD2:CCNE2
ATAD2:CDC5L
ATAD2:KIF14
ATAD2:MAPRE1
ATAD2:MCM3
ATAD2:MCM4
ATAD2:PCNA
ATAD2:RFC4
ATAD2:TOP2A
ATAD2:TOPBP1
ATAD2:WDR67
ATAD2B:HRAS
ATAD2B:KRAS
ATAD2B:NAE1
ATAD2B:NASP
ATAD2B:NRAS
ATAD3A:NAE1
ATAD5:CDC7
ATAD5:CENPF
ATAD5:DHX9
ATAD5:FANCM
ATAD5:FUBP1
ATAD5:LIN9
ATAD5:MCM2
ATAD5:MND1
ATAD5:MYB
ATAD5:MYBL2
ATAD5:NASP
ATAD5:PARP1
ATAD5:PNN
ATAD5:POLE2
ATAD5:RAD54L
ATAD5:RFC4
ATAD5:RFC5
ATAD5:SFPQ
ATAD5:SMC1A
ATAD5:SMC3
ATAD5:SRRT
ATAD5:TOPBP1
ATAD5:WDHD1
ATE1:MYC
ATE1:NSMCE4A
ATE1:SFXN4
ATF5:BCR/ABL fusion
ATF5:CSF1R
ATF5:CYP1A2
ATF5:CYP2C19
ATF5:CYP2C9
ATF5:CYP2D6
ATF5:CYP3A4
ATF5:CYP3A5
ATF5:CYP3A7
ATF5:DDR1
ATF5:KIT
ATF5:NTRK1
ATF5:ORM1
ATF5:PDGFRA
ATF5:PDGFRB
ATF5:PTGS1
ATF5:RET
ATF5:SLC22A1
ATF5:SLC22A2
ATF6B:TAPBP
ATG10:NAE1
ATG12:NAE1
ATG16L2:HRAS
ATG16L2:KRAS
ATG16L2:NRAS
ATG2A:MAP3K11
ATG2A:PEX16
ATG2A:SOLH
ATG2A:TBL3
ATG2A:ZC3H7B
ATG3:IL20RB
ATG3:NAE1
ATG3:PSMD6
ATG3:RAB1A
ATG4A:HRAS
ATG4A:KRAS
ATG4A:NRAS
ATG4C:NAE1
ATG4C:PRPF38A
ATG5:BECN1
ATG5:CASP3
ATG5:DERL1
ATG5:DNAJB6
ATG5:HRAS
ATG5:ITFG1
ATG5:KRAS
ATG5:MAP1LC3A
ATG5:MMADHC
ATG5:MTOR
ATG5:NAE1
ATG5:NRAS
ATG5:UBC
ATG5:UBE2H
ATG7:NAE1
ATG7:TMEM111
ATG9A:NAE1
ATG9B:NAE1
ATHL1:NAE1
ATIC:FH
ATM:ATR
ATM:BID
ATM:BRCA1
ATM:BRCA2
ATM:CDK1
ATM:CDK2
ATM:CDK4
ATM:CDK6
ATM:CETN2
ATM:CHEK1
ATM:CHEK2
ATM:DNTT
ATM:EGFR
ATM:ERCC1
ATM:GTF2H1
ATM:HIST1H2AE
ATM:HIST1H4A
ATM:HUS1
ATM:IGF1
ATM:IGFBP3
ATM:IGHMBP2
ATM:KDR
ATM:MAPK12
ATM:MDM2
ATM:MRE11A
ATM:MT1X
ATM:MTOR
ATM:MYC
ATM:NAE1
ATM:NHP2
ATM:NLRP2
ATM:PARP1
ATM:PARP2
ATM:PIK3CA
ATM:PMS2
ATM:POLD1
ATM:POLD4
ATM:POLE
ATM:POLM
ATM:POLR2A
ATM:PPM1D
ATM:PRKDC
ATM:PTEN
ATM:RAD23B
ATM:RAD50
ATM:RAD51
ATM:RAD9A
ATM:RBX1
ATM:RELA
ATM:RPL13A
ATM:RRM1
ATM:SESN2
ATM:SSBP1
ATM:TIPARP
ATM:TNFRSF10B
ATM:TP53
ATM:UNG
ATM:USP1
ATM:WRAP53
ATM:XRCC2
ATM:XRCC3
ATM:ZBTB32
ATMIN:MBTPS1
ATMIN:NAE1
ATOH1:HRAS
ATOH1:KRAS
ATOH1:NRAS
ATOX1:NAE1
ATP10A:HRAS
ATP10A:KRAS
ATP10A:NRAS
ATP10A:PRPF19
ATP10B:PRPF19
ATP10D:PRPF19
ATP11B:MYC
ATP13A1:ACTA1
ATP13A1:ACTA2
ATP13A1:ACTB
ATP13A1:ACTC1
ATP13A1:ACTG1
ATP13A1:ACTG2
ATP13A1:ALG14
ATP13A1:ARCN1
ATP13A1:ASNA1
ATP13A1:CHERP
ATP13A1:COPA
ATP13A1:DCAF15
ATP13A1:ERN1
ATP13A1:ERN2
ATP13A1:FARSA
ATP13A1:FKBP8
ATP13A1:GOSR1
ATP13A1:HSPA5
ATP13A1:HSPE1
ATP13A1:KDELR1
ATP13A1:KDELR2
ATP13A1:KDELR3
ATP13A1:MAN2B1
ATP13A1:MAP1S
ATP13A1:MCM7
ATP13A1:MRPL34
ATP13A1:MRPL4
ATP13A1:NAPA
ATP13A1:NAPB
ATP13A1:PIGC
ATP13A1:PIGF
ATP13A1:PIGT
ATP13A1:PIGU
ATP13A1:PSMB10
ATP13A1:PSMB4
ATP13A1:PSMB7
ATP13A1:PSMD14
ATP13A1:RANGAP1
ATP13A1:RFK
ATP13A1:SEC61G
ATP13A1:SEC63
ATP13A1:SFT2D1
ATP13A1:SFT2D2
ATP13A1:SPCS3
ATP13A1:TRMT1
ATP13A1:TRPT1
ATP13A1:TYK2
ATP13A1:VTI1A
ATP13A1:YKT6
ATP13A4:HRAS
ATP13A4:KRAS
ATP13A4:NRAS
ATP1A2:HRAS
ATP1A2:KRAS
ATP1A2:NRAS
ATP1B1:ELF3
ATP1B3:HRAS
ATP1B3:KRAS
ATP1B3:NRAS
ATP1BL1:HRAS
ATP1BL1:KRAS
ATP1BL1:NRAS
ATP2A2:HRAS
ATP2A2:KRAS
ATP2A2:NRAS
ATP2B3:ZNF407
ATP2C1:BECN1
ATP2C2:BCR/ABL fusion
ATP2C2:BECN1
ATP2C2:CSF1R
ATP2C2:CYP1A2
ATP2C2:CYP2C19
ATP2C2:CYP2C9
ATP2C2:CYP2D6
ATP2C2:CYP3A4
ATP2C2:CYP3A5
ATP2C2:CYP3A7
ATP2C2:DDR1
ATP2C2:KIT
ATP2C2:NTRK1
ATP2C2:ORM1
ATP2C2:PDGFRA
ATP2C2:PDGFRB
ATP2C2:PTGS1
ATP2C2:PTK6
ATP2C2:RET
ATP2C2:SLC22A1
ATP2C2:SLC22A2
ATP2C2:SPINT2
ATP2C2:TACSTD2
ATP5A1:HDHD2
ATP5A1:SNRPD1
ATP5A1:TXNL1
ATP5B:NAE1
ATP5C1:FBXO18
ATP5C1:NMD3
ATP5C1:NUDT5
ATP5C1:SUV39H2
ATP5C1:YME1L1
ATP5D:NCLN
ATP5D:RNF126
ATP5EP1:MYC
ATP5F1:MRPL37
ATP5F1B:TECR
ATP5F1B:TECRL
ATP5H:HRAS
ATP5H:KRAS
ATP5H:NRAS
ATP5L:BUD13
ATP5L:SLC37A4
ATP5L:TIMM8B
ATP5O:MYC
ATP5PD:MED6
ATP5PD:POLD2
ATP5PD:TECR
ATP5PD:TECRL
ATP5SL:BCKDHA
ATP6AP2:DCTN4
ATP6AP2:GDE1
ATP6AP2:IL13RA1
ATP6AP2:LAMP2
ATP6AP2:UGP2
ATP6V0A2:ELAVL1
ATP6V0A2:ZBED4
ATP6V0C:ATP6V0D1
ATP6V0C:BIN3
ATP6V0C:CYP51A1
ATP6V0C:ERO1A
ATP6V0C:ERO1B
ATP6V0C:FDFT1
ATP6V0C:KDELR1
ATP6V0C:KDELR2
ATP6V0C:KDELR3
ATP6V0C:NAPA
ATP6V0C:NAPB
ATP6V0C:PIGK
ATP6V0C:RAB1A
ATP6V0C:RAB1B
ATP6V0C:VTI1A
ATP6V0C:ZNF547
ATP6V0D2:NAE1
ATP6V0E:BCR/ABL fusion
ATP6V0E:CSF1R
ATP6V0E:CYP1A2
ATP6V0E:CYP2C19
ATP6V0E:CYP2C9
ATP6V0E:CYP2D6
ATP6V0E:CYP3A4
ATP6V0E:CYP3A5
ATP6V0E:CYP3A7
ATP6V0E:DDR1
ATP6V0E:KIT
ATP6V0E:NTRK1
ATP6V0E:ORM1
ATP6V0E:PDGFRA
ATP6V0E:PDGFRB
ATP6V0E:PTGS1
ATP6V0E:RET
ATP6V0E:SLC22A1
ATP6V0E:SLC22A2
ATP6V0E1:CSTB
ATP6V0E1:GLB1
ATP6V0E1:MGAT4B
ATP6V1A:DLAT
ATP6V1A:MAPK1
ATP6V1A:RHOA
ATP6V1B2:LEPROTL1
ATP6V1B2:XPO7
ATP6V1C1:COPS5
ATP6V1C1:CUL4B
ATP6V1C1:DPY19L4
ATP6V1C1:GNS
ATP6V1C1:IARS2
ATP6V1C1:MED21
ATP6V1C1:PRNP
ATP6V1C1:SDHC
ATP6V1C1:SNAP23
ATP6V1C1:TAB2
ATP6V1C1:UBE2H
ATP6V1D:C12orf10
ATP6V1D:CKS1B
ATP6V1D:CKS2
ATP6V1D:CYP51A1
ATP6V1D:DAD1
ATP6V1D:FDFT1
ATP6V1D:GOSR1
ATP6V1D:IGBP1
ATP6V1D:KDELR1
ATP6V1D:KDELR2
ATP6V1D:KDELR3
ATP6V1D:NEDD4
ATP6V1D:NEDD4L
ATP6V1D:NSDHL
ATP6V1D:PIGK
ATP6V1D:RAB1A
ATP6V1D:RAB1B
ATP6V1D:VPS29
ATP6V1D:VTI1A
ATP6V1D:ZNF547
ATP6V1H:ATG3
ATP6V1H:CAPN7
ATP6V1H:GCLC
ATP6V1H:JMJD7
ATP6V1H:NAE1
ATP6V1H:PDCD6IP
ATP6V1H:PLA2G4A
ATP6V1H:PLA2G4C
ATP6V1H:PLA2G4D
ATP6V1H:PLA2G4E
ATP6V1H:PLA2G4F
ATP6V1H:PPP3R1
ATP6V1H:PPP3R2
ATP6V1H:SYS1
ATP6V1H:TBC1D25
ATP6V1H:TRMT11
ATP6V1H:VPS26A
ATP6V1H:VPS26B
ATP6V1H:VPS35
ATP6V1H:VPS4A
ATP6V1H:VPS4B
ATP6V1H:ZMPSTE24
ATP7A:BCR/ABL fusion
ATP7A:CHEK2
ATP7A:CSF1R
ATP7A:CYP1A2
ATP7A:CYP2C19
ATP7A:CYP2C9
ATP7A:CYP2D6
ATP7A:CYP3A4
ATP7A:CYP3A5
ATP7A:CYP3A7
ATP7A:DDR1
ATP7A:KAT8
ATP7A:KIT
ATP7A:NTRK1
ATP7A:ORM1
ATP7A:PDGFRA
ATP7A:PDGFRB
ATP7A:PTGS1
ATP7A:RET
ATP7A:SLC22A1
ATP7A:SLC22A2
ATP8B1:PERP
ATP8B1:PPP1R13L
ATP8B1:ZFYVE21
ATP8B2:SYT11
ATP9A:ALG14
ATP9A:DOPEY1
ATP9A:DOPEY2
ATP9A:HRAS
ATP9A:HSD17B7
ATP9A:KRAS
ATP9A:MLST8
ATP9A:MVD
ATP9A:NCS1
ATP9A:NRAS
ATP9A:PIGW
ATP9A:SEC61G
ATP9A:STT3A
ATP9A:STT3B
ATP9B:ALG14
ATP9B:DOPEY1
ATP9B:DOPEY2
ATP9B:HSD17B7
ATP9B:MLST8
ATP9B:MVD
ATP9B:NCS1
ATP9B:PIGW
ATP9B:SEC61G
ATP9B:STT3A
ATP9B:STT3B
ATPBD1C:HRAS
ATPBD1C:KRAS
ATPBD1C:NRAS
ATR:BRCA1
ATR:BRCA2
ATR:CDA
ATR:CDC45
ATR:CDC7
ATR:CDK1
ATR:CHEK1
ATR:CHEK2
ATR:CMPK1
ATR:CTPS1
ATR:CTPS2
ATR:DCK
ATR:DSCC1
ATR:ERCC1
ATR:GINS4
ATR:HSF1
ATR:HSF2
ATR:HUS1
ATR:KRAS
ATR:MTOR
ATR:MYC
ATR:NAE1
ATR:PARP1
ATR:PIK3CA
ATR:POLA1
ATR:POLD1
ATR:POLD2
ATR:PRIM1
ATR:PRKDC
ATR:RRM1
ATR:SLC28A1
ATR:SLC29A1
ATR:SLC29A2
ATR:TIPARP
ATR:TP53
ATR:TP53BP1
ATR:TYMS
ATR:XRCC1
ATR:XRCC3
ATRIP:PDE12
ATRN:POLR3F
ATRX:FANCM
ATRX:MUS81
ATRX:RAD17
ATRX:RAD51
ATRX:RAD52
ATRX:RAD9A
ATRX:SOD1
ATXN2L:PRR14
ATXN2L:ZNF646
ATXN3:PPP2R5C
ATXN3:PRPF39
ATXN7:UBA3
AURKA:BCL2
AURKA:BIRC5
AURKA:BUB1
AURKA:BUB1B
AURKA:CDA
AURKA:CMPK1
AURKA:CYP19A1
AURKA:CYP1B1
AURKA:CYP2C8
AURKA:CYP2C9
AURKA:CYP3A4
AURKA:CYP3A5
AURKA:CYP3A7
AURKA:DCK
AURKA:ECT2
AURKA:EGFR
AURKA:KIF2C
AURKA:MAP2
AURKA:MAP4
AURKA:MAPT
AURKA:NAE1
AURKA:NCAPH
AURKA:NR1I2
AURKA:PDS5A
AURKA:PDS5B
AURKA:RRM1
AURKA:SLC28A1
AURKA:SLC29A1
AURKA:SLC29A2
AURKA:SLCO1B3
AURKA:STAT3
AURKA:SUV39H1
AURKA:TACC3
AURKA:TYMS
AURKAIP1:PARK7
AURKAIP1:RER1
AURKB:BUB1
AURKB:CKS1B
AURKB:DEPDC1
AURKB:ERCC6L
AURKB:KIF2C
AURKB:MYC
AURKB:NAE1
AURKB:PDS5A
AURKB:PDS5B
AURKB:SNRPA
AURKB:TK1
AURKC:BUB1
AURKC:PDS5A
AURKC:PDS5B
AVEN:NAE1
AVL9:MON1A
AVL9:MON1B
AVL9:TBRG4
AVPI1:BAG3
AVPI1:CST3
AVPI1:CTSB
AVPI1:NAE1
AVPI1:RIPK4
AVPI1:SGMS2
AVPR2:NAE1
AXIN1:CRTC1
AXIN1:KCTD13
AXIN1:WG
AXL:GPX8
AXL:MYOF
AXUD1:HRAS
AXUD1:KRAS
AXUD1:NRAS
AZGP1:BCR/ABL fusion
AZGP1:CSF1R
AZGP1:CYP1A2
AZGP1:CYP2C19
AZGP1:CYP2C9
AZGP1:CYP2D6
AZGP1:CYP3A4
AZGP1:CYP3A5
AZGP1:CYP3A7
AZGP1:DDR1
AZGP1:KIT
AZGP1:NTRK1
AZGP1:ORM1
AZGP1:PDGFRA
AZGP1:PDGFRB
AZGP1:PTGS1
AZGP1:RET
AZGP1:SLC22A1
AZGP1:SLC22A2
AZI1:CUL9
AZI1:EHMT2
AZI1:NUP85
AZI2:DYNC1LI1
AZIN1:CAPRIN1
AZIN1:HRSP12
AZIN1:PABPC3
AZIN1:TCEB1
AZIN1:TM9SF2
B3GNT1:DAZAP2
B3GNT1:ENO1
B3GNT1:G3BP2
B3GNT1:SEP15
B3GNT1:UGP2
B3GNT2:C20orf30
B3GNT2:CCNG2
B3GNT2:OSGEPL1
B3GNT2:PSEN1
B3GNT2:RANBP9
B3GNT2:SELT
B3GNT2:SMEK2
B3GNT2:TLK1
B4GALNT3:DEFB118
B4GALNT3:TMPRSS6
B4GALT1:EPAS1
B4GALT1:SH2D4A
B4GALT3:USP21
B4GALT4:COPB2
B4GALT5:HRAS
B4GALT5:KRAS
B4GALT5:NRAS
BABAM1:NAE1
BACH1:CNBP
BACH1:PRNP
BACH1:SLC38A2
BACH2:HRAS
BACH2:KRAS
BACH2:NRAS
BAD:BCR/ABL fusion
BAD:CSF1R
BAD:CYP1A2
BAD:CYP2C19
BAD:CYP2C9
BAD:CYP2D6
BAD:CYP3A4
BAD:CYP3A5
BAD:CYP3A7
BAD:DDR1
BAD:KIT
BAD:NTRK1
BAD:ORM1
BAD:PDGFRA
BAD:PDGFRB
BAD:PTGS1
BAD:RET
BAD:SLC22A1
BAD:SLC22A2
BAG1:MYC
BAG1:NAE1
BAG2:NAE1
BAG2:SENP2
BAG3:CPA4
BAG3:DLG5
BAG3:EGFR
BAG3:LARP6
BAG3:LMNA
BAG3:NAE1
BAG3:PI4K2A
BAG3:S100A11
BAG3:TNFRSF1A
BAG3:UBTD1
BAG4:NAE1
BAG5:NAE1
BAI1:NAE1
BAIAP2L1:FRK
BAIAP2L1:MYC
BAIAP2L1:RIPK4
BAIAP2L2:HRAS
BAIAP2L2:KRAS
BAIAP2L2:NRAS
BAK1:BAX
BAK1:BCL2
BAK1:BCL2L11
BAK1:BRCA1
BAK1:CDK6
BAK1:COPS5
BAK1:EGFR
BAK1:ERBB2
BAK1:ITGB1
BAK1:MAPK1
BAK1:MYC
BAK1:NAE1
BAK1:PARP1
BAK1:PIK3CA
BAK1:PSMD9
BAK1:SKP2
BAK1:TP53
BAP1:NAE1
BARD1:MYC
BARD1:NAE1
BARD1:NCAPH
BARD1:NDC80
BARD1:SNRPA
BARD1:TYMS
BASP1:HRAS
BASP1:KRAS
BASP1:NRAS
BAT1:HRAS
BAT1:KRAS
BAT1:NRAS
BAX:BCL2
BAX:BCL2L1
BAX:BCL2L11
BAX:BRCA1
BAX:CASP3
BAX:CASP9
BAX:CD34
BAX:CDK4
BAX:CDKN1A
BAX:CYCS
BAX:EGFR
BAX:ERBB2
BAX:MAPK1
BAX:MCL1
BAX:MYC
BAX:NAE1
BAX:NFKB1
BAX:PARP1
BAX:PIK3CA
BAX:PSMD9
BAX:PTGS2
BAX:RB1
BAX:TIMM8A
BAX:TP53
BAX:TWSG1
BAX:XIAP
BAZ1A:NAE1
BAZ1A:PRPF39
BAZ1B:E2F1
BAZ1B:H1FX
BAZ1B:MTA1
BAZ1B:RANBP3
BBC3:NAE1
BBOX1:RPL24
BBS9:FEN1
BBS9:PAM16
BBS9:SMPD2
BCAP29:NAE1
BCAP31:NAE1
BCAR1:EGFR
BCAR3:DHX32
BCAR3:GBP3
BCAR3:GPX8
BCAR3:ITGA2
BCAR3:LARP6
BCAR3:LEPROT
BCAR3:S100A13
BCAR3:S100A2
BCAR3:SLC2A1
BCAR3:SMAD3
BCAR3:TNFAIP1
BCAS2:ILF2
BCAS2:RPF1
BCAT1:BCAT2
BCAT1:EIF4A3
BCAT1:PSMD8
BCAT1:VCP
BCAT2:EIF4A3
BCAT2:PSMD8
BCAT2:VCP
BCCIP:BCL2
BCCIP:CCND1
BCCIP:CDKN1A
BCCIP:CRY2
BCCIP:GADD45A
BCCIP:HERC5
BCCIP:MCM5
BCCIP:NAE1
BCCIP:SUMO1
BCCIP:UBA1
BCKDK:BCL2
BCKDK:CYP19A1
BCKDK:CYP1B1
BCKDK:CYP2C8
BCKDK:CYP2C9
BCKDK:CYP3A4
BCKDK:CYP3A5
BCKDK:CYP3A7
BCKDK:MAP2
BCKDK:MAP4
BCKDK:MAPT
BCKDK:MGRN1
BCKDK:NR1I2
BCKDK:SLCO1B3
BCKDK:STUB1
BCKDK:TUBB1
BCKDK:VKORC1
BCL10:NAE1
BCL2:BCL2L11
BCL2:BIRC2
BCL2:BIRC3
BCL2:BMF
BCL2:BRAF
BCL2:BRCA1
BCL2:BUB1
BCL2:C17orf27
BCL2:C1S
BCL2:CARS
BCL2:CASP3
BCL2:CASP9
BCL2:CBR1
BCL2:CCND1
BCL2:CD34
BCL2:CD9
BCL2:CDK4
BCL2:CDK6
BCL2:CDKN1A
BCL2:CECR1
BCL2:CNGA3
BCL2:COPS5
BCL2:CRY2
BCL2:CUX1
BCL2:DYM
BCL2:EDG2
BCL2:EIF4E
BCL2:ERBB2
BCL2:FANCF
BCL2:FBXL14
BCL2:FGF2
BCL2:FLJ21156
BCL2:GADD45A
BCL2:GORASP1
BCL2:GTSE1
BCL2:HACE1
BCL2:HCFC1
BCL2:HERC5
BCL2:HPS1
BCL2:ILK
BCL2:ITGB1
BCL2:KCNQ4
BCL2:KIAA1706
BCL2:KIF5A
BCL2:LAK
BCL2:LOC400657
BCL2:MCL1
BCL2:MCM5
BCL2:MYC
BCL2:NRAS
BCL2:PARP1
BCL2:PDE3A
BCL2:PEX1
BCL2:PIK3CA
BCL2:PLK1
BCL2:PPP3CA
BCL2:PSMD9
BCL2:PTPN3
BCL2:PTPRD
BCL2:PTPRF
BCL2:RAD9A
BCL2:RAGE
BCL2:RFC5
BCL2:SENP1
BCL2:SKP2
BCL2:SMO
BCL2:SOD2
BCL2:STARD13
BCL2:SUMO1
BCL2:TAP2
BCL2:TIMM8A
BCL2:TP53
BCL2:TPCN1
BCL2:UBA1
BCL2:WEE1
BCL2:XRCC6
BCL2A1:NAE1
BCL2L1:BCL2L11
BCL2L1:CASP3
BCL2L1:CASP7
BCL2L1:CASP8
BCL2L1:CHEK1
BCL2L1:DPP4
BCL2L1:EGR1
BCL2L1:GDF15
BCL2L1:HRAS
BCL2L1:IAPP
BCL2L1:IKBKB
BCL2L1:KRAS
BCL2L1:KRT8
BCL2L1:MAPK1
BCL2L1:MCL1
BCL2L1:NAE1
BCL2L1:NRAS
BCL2L1:PARP1
BCL2L1:SRC
BCL2L1:TNFRSF10A
BCL2L1:TNFRSF10B
BCL2L1:TP53
BCL2L1:XIAP
BCL2L10:NAE1
BCL2L11:BMF
BCL2L11:BRAF
BCL2L11:CDK1
BCL2L11:CDK2
BCL2L11:EGFR
BCL2L11:ERBB2
BCL2L11:HGF
BCL2L11:JUN
BCL2L11:MAPK1
BCL2L11:MAPK8
BCL2L11:MCL1
BCL2L11:MET
BCL2L11:MTOR
BCL2L11:MYC
BCL2L11:NAE1
BCL2L11:NRAS
BCL2L11:PARP1
BCL2L11:PIK3CA
BCL2L11:SMAD3
BCL2L11:STARD13
BCL2L11:XIAP
BCL2L12:C19orf48
BCL2L12:GEMIN7
BCL2L12:NAE1
BCL2L12:SAE1
BCL2L12:SNRNP70
BCL2L13:HRAS
BCL2L13:KRAS
BCL2L13:NRAS
BCL2L14:NAE1
BCL2L2:NAE1
BCL2L2:SYNJ2BP
BCL2L2:TM9SF1
BCL6:MYC
BCL9L:IGFBP6
BCL9L:KIAA1609
BCL9L:S100A11
BCL9L:TGFBI
BCLAF1:HMGB2
BCLAF1:HNRNPA3
BCLAF1:SHPRH
BCLAF1:TCP1
BCR/ABL fusion:C18orf1
BCR/ABL fusion:CA2
BCR/ABL fusion:CA5A
BCR/ABL fusion:CACNA2D2
BCR/ABL fusion:CADM4
BCR/ABL fusion:CALM1
BCR/ABL fusion:CAMK2B
BCR/ABL fusion:CAMK2G
BCR/ABL fusion:CAPN6
BCR/ABL fusion:CAPRIN1
BCR/ABL fusion:CARS
BCR/ABL fusion:CCL23
BCR/ABL fusion:CD93
BCR/ABL fusion:CEACAM1
BCR/ABL fusion:CLDN3
BCR/ABL fusion:CLEC2D
BCR/ABL fusion:CLPX
BCR/ABL fusion:CLTA
BCR/ABL fusion:CLTC
BCR/ABL fusion:CNR1
BCR/ABL fusion:COL3A1
BCR/ABL fusion:CPSF1
BCR/ABL fusion:CRCP
BCR/ABL fusion:CRYBB2
BCR/ABL fusion:CSHL1
BCR/ABL fusion:CST4
BCR/ABL fusion:CTDSPL
BCR/ABL fusion:CTSB
BCR/ABL fusion:CUGBP2
BCR/ABL fusion:CUX1
BCR/ABL fusion:CXCR3
BCR/ABL fusion:CXCR4
BCR/ABL fusion:CYP2B6
BCR/ABL fusion:DBF4
BCR/ABL fusion:DDAH1
BCR/ABL fusion:DDX26B
BCR/ABL fusion:DLAT
BCR/ABL fusion:EDF1
BCR/ABL fusion:EGR3
BCR/ABL fusion:EHF
BCR/ABL fusion:EPB42
BCR/ABL fusion:ERMP1
BCR/ABL fusion:FCN3
BCR/ABL fusion:FKBP11
BCR/ABL fusion:FLT3LG
BCR/ABL fusion:FOSL1
BCR/ABL fusion:FRAG1
BCR/ABL fusion:FZD2
BCR/ABL fusion:FZD8
BCR/ABL fusion:GAPDHL6
BCR/ABL fusion:GBP4
BCR/ABL fusion:GGCX
BCR/ABL fusion:GLIPR1
BCR/ABL fusion:GLT8D1
BCR/ABL fusion:GPC5
BCR/ABL fusion:GTF2H5
BCR/ABL fusion:HIF3A
BCR/ABL fusion:HIST1H3
BCR/ABL fusion:HLA-DRA
BCR/ABL fusion:HLA-DRB
BCR/ABL fusion:IFI16
BCR/ABL fusion:IL27RA
BCR/ABL fusion:IL4
BCR/ABL fusion:IL7
BCR/ABL fusion:IRF7
BCR/ABL fusion:ITCH
BCR/ABL fusion:ITGB1
BCR/ABL fusion:KCNJ13
BCR/ABL fusion:LAPTM4B
BCR/ABL fusion:LIPE
BCR/ABL fusion:LRRC37A
BCR/ABL fusion:MAML1
BCR/ABL fusion:MAPK11
BCR/ABL fusion:MBD4
BCR/ABL fusion:MGAT2
BCR/ABL fusion:MORC3
BCR/ABL fusion:MYST3
BCR/ABL fusion:NCOA3
BCR/ABL fusion:NFATC1
BCR/ABL fusion:NFATC2IP
BCR/ABL fusion:NKRF
BCR/ABL fusion:NRG2
BCR/ABL fusion:NUDT3
BCR/ABL fusion:OR2F1
BCR/ABL fusion:PDE4DIP
BCR/ABL fusion:PDE6C
BCR/ABL fusion:PDE6H
BCR/ABL fusion:PDLIM5
BCR/ABL fusion:PGLS
BCR/ABL fusion:PLCB1
BCR/ABL fusion:PLEKHM1
BCR/ABL fusion:PLOD2
BCR/ABL fusion:PPP1R2
BCR/ABL fusion:PPP3CA
BCR/ABL fusion:PPP3CB
BCR/ABL fusion:PRKCQ
BCR/ABL fusion:PRMT8
BCR/ABL fusion:PYROXD1
BCR/ABL fusion:RAG1AP1
BCR/ABL fusion:RAP1A
BCR/ABL fusion:RARA
BCR/ABL fusion:RCAN1
BCR/ABL fusion:RCAN2
BCR/ABL fusion:RPL21
BCR/ABL fusion:RPL35
BCR/ABL fusion:RPL36A
BCR/ABL fusion:RPL5
BCR/ABL fusion:RTP4
BCR/ABL fusion:RYK
BCR/ABL fusion:S1PR2
BCR/ABL fusion:SAT1
BCR/ABL fusion:SEL1L
BCR/ABL fusion:SEPT6
BCR/ABL fusion:SESTD1
BCR/ABL fusion:SETMAR
BCR/ABL fusion:SFRP4
BCR/ABL fusion:SFRS2IP
BCR/ABL fusion:SKP1
BCR/ABL fusion:SMARCA1
BCR/ABL fusion:SNTA1
BCR/ABL fusion:SNX10
BCR/ABL fusion:SORBS1
BCR/ABL fusion:SP100
BCR/ABL fusion:SP110
BCR/ABL fusion:SPTB
BCR/ABL fusion:SRI
BCR/ABL fusion:SV2B
BCR/ABL fusion:SYT11
BCR/ABL fusion:TAS2R14
BCR/ABL fusion:TBCCD1
BCR/ABL fusion:TFAP2B
BCR/ABL fusion:THAP1
BCR/ABL fusion:TJP1
BCR/ABL fusion:TLE1
BCR/ABL fusion:TMEFF1
BCR/ABL fusion:TNFRSF9
BCR/ABL fusion:TPM1
BCR/ABL fusion:TRIM24
BCR/ABL fusion:TRIP11
BCR/ABL fusion:TROVE2
BCR/ABL fusion:UBA6
BCR/ABL fusion:UBE3A
BCR/ABL fusion:UCP2
BCR/ABL fusion:UGT1A9
BCR/ABL fusion:UTP14A
BCR/ABL fusion:WNT5A
BCR/ABL fusion:ZNF140
BCR/ABL fusion:ZNF473
BCR/ABL fusion:ZP3
BCS1L:ATP23
BCS1L:MARS2
BCS1L:PRDX1
BCS1L:PRDX2
BCS1L:PRDX4
BDKRB1:HRAS
BDKRB1:KRAS
BDKRB1:NRAS
BDKRB2:NAE1
BDNF:GNG11
BDP1:CHD1
BECN1:ARCN1
BECN1:CASP3
BECN1:COG6
BECN1:MAP1LC3A
BECN1:MTOR
BECN1:NAE1
BECN1:VAC14
BEGAIN:NAE1
BEND3:LBR
BET1:MYC
BET1L:NAE1
BFAR:HRAS
BFAR:KRAS
BFAR:NAE1
BFAR:NRAS
BFSP1:HRAS
BFSP1:KRAS
BFSP1:NRAS
BHD:SSH1
BHD:SSH2
BHD:SSH3
BID:BRCA1
BID:CDK2
BID:CDK4
BID:CDK6
BID:CETN2
BID:DNTT
BID:EGFR
BID:ERCC1
BID:GTF2H1
BID:HIST1H2AE
BID:HIST1H4A
BID:IGF1
BID:IGFBP3
BID:IGHMBP2
BID:KDR
BID:MAPK12
BID:MDM2
BID:MT1X
BID:MTOR
BID:MYC
BID:NAE1
BID:NHP2
BID:PARP1
BID:PARP2
BID:PMS2
BID:POLD1
BID:POLD4
BID:POLE
BID:POLM
BID:POLR2A
BID:PPM1D
BID:RAD23B
BID:RAD51
BID:RAD9A
BID:RBX1
BID:RELA
BID:RPL13A
BID:RRM1
BID:SESN2
BID:SSBP1
BID:TNFRSF10B
BID:UNG
BID:USP1
BID:WRAP53
BID:XRCC2
BID:ZBTB32
BIK:NAE1
BIN2:CAPZA1
BIN2:CAPZA2
BIN2:CAPZA3
BIN2:CDK12
BIN2:CDK13
BIN2:MYO1E
BIN2:MYO1F
BIN2:PFDN6
BIN2:PILRA
BIN3:ELP3
BIN3:RPL19
BIN3:TRIM35
BIRC2:BIRC3
BIRC2:EIF4E
BIRC2:FGF2
BIRC2:MYC
BIRC2:NAE1
BIRC2:YAP1
BIRC3:CYP19A1
BIRC3:CYP1B1
BIRC3:CYP2C8
BIRC3:CYP2C9
BIRC3:CYP3A4
BIRC3:CYP3A5
BIRC3:CYP3A7
BIRC3:EIF4E
BIRC3:FGF2
BIRC3:MAP2
BIRC3:MAP4
BIRC3:MAPT
BIRC3:MYC
BIRC3:NAE1
BIRC3:NR1I2
BIRC3:SLCO1B3
BIRC3:TUBB1
BIRC5:DSCC1
BIRC5:FBXO5
BIRC5:HRAS
BIRC5:LIG1
BIRC5:NAE1
BIRC5:RRM2
BIRC5:STMN1
BIRC6:NAE1
BIRC7:NAE1
BIRC8:NAE1
BIVM:NAE1
BLK:IKZF1
BLM:BRCA2
BLM:CCDC138
BLM:GATA3
BLM:H2AFX
BLM:MCM2
BLM:MCM6
BLM:NAE1
BLM:NUSAP1
BLM:POLD1
BLM:PRDX2
BLM:RFC4
BLM:SOD1
BLM:TIMELESS
BLM:TOPBP1
BLM:TP53
BLM:XRCC5
BLMH:FAM96B
BLMH:XRCC5
BLVRA:MYC
BLVRB:LPP
BLVRB:SSH3
BLZF1:MYC
BMF:BRAF
BMF:NAE1
BMF:NRAS
BMF:STARD13
BMP1:GNG12
BMP1:SERPINH1
BMP8A:KCNH6
BMP8A:PLA2G1B
BMPR1A:HRAS
BMPR1A:KRAS
BMPR1A:NRAS
BMS1:AANAT
BMS1:ATP8A1
BMS1:ATP8A2
BMS1:DSCC1
BMS1:MAF1
BMS1:TRMU
BMS1P5:SEC24C
BNIP1:NAE1
BNIP2:NAE1
BNIP3:NAE1
BNIP3L:NAE1
BOK:NAE1
BOLA3:GCLC
BOLA3:LETM1
BOP1:NOC3L
BOP1:PES1
BOP1:WDR12
BPTF:COIL
BPTF:DDX42
BPTF:MED13
BPTF:NOL11
BPTF:PHIP
BPTF:POLG2
BPTF:PPM1D
BPTF:RPL38
BPTF:ZNF652
BRAF:CASP3
BRAF:FLI1
BRAF:HRAS
BRAF:KRAS
BRAF:MCL1
BRAF:MYC
BRAF:NAE1
BRAF:NRAS
BRAF:PLA2G1B
BRAF:SPINT2
BRAF:SSX1
BRAF:STARD13
BRAF:SUMO1
BRAF:TPCN1
BRAF:ZHX2
BRAP:MAPKAPK5
BRAP:ZCCHC8
BRCA1:CCNE1
BRCA1:CDC25C
BRCA1:CDK12
BRCA1:CDK2
BRCA1:CDK4
BRCA1:CDK6
BRCA1:CDT1
BRCA1:CETN2
BRCA1:CHEK1
BRCA1:CHEK2
BRCA1:DDB1
BRCA1:DNTT
BRCA1:E2F1
BRCA1:EGFR
BRCA1:ERCC1
BRCA1:EXO1
BRCA1:FANCA
BRCA1:FEN1
BRCA1:GTF2H1
BRCA1:HDAC9
BRCA1:HIST1H2AE
BRCA1:HIST1H4A
BRCA1:IGF1
BRCA1:IGFBP3
BRCA1:IGHMBP2
BRCA1:KDR
BRCA1:KIF15
BRCA1:MAPK12
BRCA1:MDM2
BRCA1:MDM4
BRCA1:MT1X
BRCA1:MTOR
BRCA1:MYC
BRCA1:NAE1
BRCA1:NHP2
BRCA1:NLRP2
BRCA1:NR4A1
BRCA1:PARP1
BRCA1:PARP2
BRCA1:PML
BRCA1:PMS2
BRCA1:POLD1
BRCA1:POLD4
BRCA1:POLE
BRCA1:POLE2
BRCA1:POLM
BRCA1:POLR2A
BRCA1:PPM1D
BRCA1:PPP2R4
BRCA1:PRAM1
BRCA1:PRKDC
BRCA1:PTEN
BRCA1:RAD23B
BRCA1:RAD50
BRCA1:RAD51
BRCA1:RAD51B
BRCA1:RAD51C
BRCA1:RAD52
BRCA1:RAD9A
BRCA1:RBBP8
BRCA1:RBX1
BRCA1:RELA
BRCA1:RNASEH2A
BRCA1:RPL13A
BRCA1:RRM1
BRCA1:SESN2
BRCA1:SLX4
BRCA1:SSBP1
BRCA1:TIPARP
BRCA1:TNFRSF10B
BRCA1:TOP1
BRCA1:TP53
BRCA1:TP53BP1
BRCA1:UNG
BRCA1:USP1
BRCA1:USP11
BRCA1:WRAP53
BRCA1:XAB2
BRCA1:XRCC2
BRCA1:XRCC4
BRCA1:ZBTB32
BRCA2:CDK1
BRCA2:CHEK1
BRCA2:CHEK2
BRCA2:CKAP2
BRCA2:DDB1
BRCA2:DLGAP5
BRCA2:H2AFX
BRCA2:HRAS
BRCA2:KRAS
BRCA2:MYC
BRCA2:NAE1
BRCA2:NLRP2
BRCA2:NRAS
BRCA2:PARP1
BRCA2:PARP2
BRCA2:PRAM1
BRCA2:PRDX2
BRCA2:PRKDC
BRCA2:PTEN
BRCA2:RAD50
BRCA2:RAD51
BRCA2:RAD51B
BRCA2:RAD51C
BRCA2:RAD52
BRCA2:RNF219
BRCA2:SHFM1
BRCA2:STIL
BRCA2:TIPARP
BRCA2:TP53
BRCA2:TP53BP1
BRCA2:TUBGCP3
BRCA2:USP11
BRCA2:XAB2
BRCA2:XRCC2
BRCA2:XRCC3
BRCA2:XRCC4
BRCA2:XRCC5
BRCA2:XRCC6
BRD2:BRPF1
BRD2:EHMT2
BRD2:PBX2
BRD2:ZNF611
BRD3:NAE1
BRD4:CCNT1
BRD4:GGA3
BRD4:MYC
BRD4:NAE1
BRD4:PRKCSH
BRD4:SIN3B
BRD4:TNK2
BRD7:RFWD3
BRD9:INTS1
BRE:NAE1
BRF1:DNASE1L2
BRF1:ENTPD5
BRF1:MYC
BRF1:PPP1R10
BRF1:PRR14
BRF1:SLC19A1
BRF1:TAOK1
BRF1:TAOK2
BRF2:GOLGA7
BRI3:TMEM120A
BRIP1:DTL
BRIP1:FH
BRIP1:GDAP1
BRIP1:NAE1
BRIP1:POLA1
BRIP1:PSMC3
BRIX1:GART
BRIX1:ILF2
BRIX1:PWP1
BRIX1:RAD1
BRIX1:TRIP13
BRMS1:CAPN1
BRMS1:RAB1B
BRPF1:KDM2B
BRPF1:SGOL1
BRUNOL5:HRAS
BRUNOL5:KRAS
BRUNOL5:NRAS
BRWD1:NAE1
BSG:CASP3
BSG:FN1
BSPRY:C2orf15
BSPRY:ENTPD2
BSPRY:FA2H
BSPRY:GRHL1
BSPRY:KRT19
BST2:NAE1
BTBD1:HRAS
BTBD1:KRAS
BTBD1:NRAS
BTBD11:HRAS
BTBD11:KRAS
BTBD11:NRAS
BTBD2:DNM2
BTBD2:MBD3
BTBD2:NAE1
BTBD7:POLH
BTBD9:HRAS
BTBD9:KRAS
BTBD9:NRAS
BTC:CDS1
BTF3:CHD1
BTF3:ERCC4
BTF3:TAF9
BTF3L4:ERCC4
BTG1:NAE1
BTG2:JUN
BTG2:MAPK8
BTG2:MSMP
BTG2:PIK3CA
BTG2:RGS16
BTG2:SESN1
BTG2:TP53INP1
BTK:IRF4
BTK:NAE1
BTN2A1:BTN2A2
BTN2A2:HRAS
BTN2A2:KRAS
BTN2A2:NRAS
BTN3A1:BTN3A2
BTN3A1:HLA-F
BTRC:NAE1
BUB1:CDC45
BUB1:CYP19A1
BUB1:CYP1B1
BUB1:CYP2C8
BUB1:CYP2C9
BUB1:CYP3A4
BUB1:CYP3A5
BUB1:CYP3A7
BUB1:FANCI
BUB1:GINS1
BUB1:MAP2
BUB1:MAP4
BUB1:MAPT
BUB1:MYBL2
BUB1:NR1I2
BUB1:SLCO1B3
BUB1:SMC4
BUB1:TUBB1
BUB1B:C15orf23
BUB1B:CENPI
BUB1B:CHEK1
BUB1B:CKAP5
BUB1B:DSCC1
BUB1B:MDC1
BUB1B:SKP2
BUB3:HRAS
BUB3:KIF20B
BUB3:KRAS
BUB3:NRAS
BUB3:NSMCE4A
BUD13:CBL
BUD13:CEP57
BUD13:DDX10
BUD13:DLAT
BUD13:FAM76B
BUD13:HINFP
BUD13:MCM4
BUD13:MLL
BUD13:PRDM10
BVR1:HRAS
BVR1:KRAS
BVR1:NRAS
BXDC1:HRAS
BXDC1:KRAS
BXDC1:NRAS
BXDC2:HRAS
BXDC2:KRAS
BXDC2:NRAS
BXDC5:HRAS
BXDC5:KRAS
BXDC5:NRAS
BYSL:CCT2
BYSL:DNAJA1
BYSL:DNAJA2
BYSL:DNAJA4
BYSL:DUS3L
BYSL:ERC1
BYSL:ERC2
BYSL:EXOSC4
BYSL:RAN
BYSL:VPS4A
BYSL:VPS4B
C10orf111:MYC
C10orf137:TAF5
C10orf2:PHB2
C10orf32:NAE1
C10orf35:KIAA0895
C10orf47:DSG2
C10ORF81:HRAS
C10ORF81:KRAS
C10ORF81:NRAS
C11orf2:MAPK8IP3
C11orf2:MEN1
C11orf2:PKMYT1
C11ORF36:HRAS
C11ORF36:KRAS
C11ORF36:NRAS
C11orf38:HRAS
C11orf38:KRAS
C11orf38:NRAS
C11orf48:POLR2G
C11orf48:PRPF19
C11orf56:HRAS
C11orf56:KRAS
C11orf56:NRAS
C11orf57:CUL5
C11orf58:CD46
C11orf58:CDC5L
C11orf58:DLD
C11orf58:DNAJC10
C11orf58:HRSP12
C11orf58:MAT2A
C11orf58:MSH2
C11orf58:MSH6
C11orf58:NUDT21
C11orf58:PDCD5
C11orf58:PNO1
C11orf58:POLR2K
C11orf58:PPP1R2
C11orf58:PSMD12
C11orf58:SGPP1
C11orf58:TPRKB
C11orf58:UGP2
C11orf58:ZNF780A
C11orf65:NAE1
C11orf66:HRAS
C11orf66:KRAS
C11orf66:NRAS
C11orf68:CD59
C11orf72:HRAS
C11orf72:KRAS
C11orf72:NRAS
C11orf73:PIK3CA
C11orf73:PSMD10
C11orf75:NAE1
C12orf10:ENDOG
C12orf10:REXO2
C12orf10:RPL26
C12orf10:RPL26L1
C12orf10:SHMT1
C12orf10:SHMT2
C12orf29:CCDC59
C12orf4:NAE1
C12orf43:MYC
C12orf47:MAPKAPK5
C12orf47:RMND5A
C12orf56:HRAS
C12orf56:KRAS
C12orf56:NRAS
C12orf65:ERCC4
C12orf65:MPHOSPH9
C12orf65:NAE1
C12orf65:SLC25A26
C13orf15:HRAS
C13orf15:KRAS
C13orf15:NRAS
C13orf28:HRAS
C13orf28:KRAS
C13orf28:NRAS
C13orf31:HRAS
C13orf31:KRAS
C13orf31:NRAS
C14orf1:TTLL5
C14orf102:HRAS
C14orf102:KRAS
C14orf102:NRAS
C14orf102:RCOR1
C14orf102:YY1
C14orf119:LRP10
C14orf124:MYC
C14orf129:GOLGA5
C14orf142:UBR7
C14orf149:NAE1
C14orf159:HRAS
C14orf159:KRAS
C14orf159:NRAS
C14orf166:CDKN3
C14orf166:EXOC5
C14orf166:HNRNPC
C14orf166:MED6
C14orf166:MNAT1
C14orf166:PAPOLA
C14orf166:PRPF39
C14orf166:RNF146
C14orf169:NAE1
C14orf2:NAE1
C14orf2:PAPOLA
C14orf93:CCNB1IP1
C14orf93:HAUS4
C14orf94:HRAS
C14orf94:KRAS
C14orf94:NRAS
C15orf24:NAE1
C15orf42:DUT
C15orf42:MYC
C15orf42:TOPBP1
C15orf44:CLPX
C15orf55:MYC
C16orf42:CD2BP2
C16orf42:PMM2
C16orf44:HRAS
C16orf44:KRAS
C16orf44:NRAS
C16orf61:CENPN
C16orf63:MYC
C16orf79:E4F1
C16orf80:CIAPIN1
C17orf27:CYP19A1
C17orf27:CYP1B1
C17orf27:CYP2C8
C17orf27:CYP2C9
C17orf27:CYP3A4
C17orf27:CYP3A5
C17orf27:CYP3A7
C17orf27:MAP2
C17orf27:MAP4
C17orf27:MAPT
C17orf27:NR1I2
C17orf27:SLCO1B3
C17orf27:TUBB1
C17orf48:C19orf2
C17orf48:CCT2
C17orf48:DLD
C17orf48:MED17
C17orf48:MLLT10
C17orf48:SENP2
C17orf48:TFB2M
C17orf48:TMED2
C17orf48:ZNF18
C17orf48:ZNF227
C17orf59:NAE1
C17orf62:FMNL1
C17orf62:GMIP
C17orf62:HRAS
C17orf62:KRAS
C17orf62:NRAS
C17orf64:HRAS
C17orf64:KRAS
C17orf64:NRAS
C17orf68:HRAS
C17orf68:KRAS
C17orf68:NRAS
C17orf70:MAP3K3
C17orf70:TBC1D10B
C17orf70:ZBTB17
C17orf70:ZNF335
C17orf77:NAE1
C17orf80:DDX42
C17orf80:RAD51C
C17orf81:GSG2
C17orf81:HRAS
C17orf81:KRAS
C17orf81:NRAS
C17orf88:NAE1
C18orf1:CSF1R
C18orf1:CYP1A2
C18orf1:CYP2C19
C18orf1:CYP2C9
C18orf1:CYP2D6
C18orf1:CYP3A4
C18orf1:CYP3A5
C18orf1:CYP3A7
C18orf1:DDR1
C18orf1:KIT
C18orf1:NTRK1
C18orf1:ORM1
C18orf1:PDGFRA
C18orf1:PDGFRB
C18orf1:PTGS1
C18orf1:RET
C18orf1:SLC22A1
C18orf1:SLC22A2
C18orf21:TXNL1
C18orf54:HRAS
C18orf54:KRAS
C18orf54:NRAS
C19orf10:P4HB
C19orf2:EIF3J
C19orf2:RAD17
C19orf2:TMED2
C19orf21:EPCAM
C19orf24:RNF126
C19ORF28:HRAS
C19ORF28:KRAS
C19ORF28:NRAS
C19orf29:RNF126
C19ORF30:MYC
C19orf33:EPS8L1
C19orf40:NAE1
C19orf40:SFI1
C19orf40:SYMPK
C19orf41:NAE1
C19orf42:NAE1
C19orf43:FARSA
C19orf43:KRI1
C19orf43:NAE1
C19orf48:LIG1
C19orf48:RPL13A
C19orf48:ZNF581
C19orf53:NAE1
C19orf53:NDUFB7
C19orf54:NAE1
C19orf6:RNF126
C19orf60:HRAS
C19orf60:KRAS
C19orf60:NRAS
C19orf66:HLA-E
C1D:NAE1
C1orf106:ELF3
C1orf106:F11R
C1orf106:F2RL1
C1orf106:S100A14
C1orf107:HRAS
C1orf107:KRAS
C1orf107:NRAS
C1orf109:NAE1
C1orf110:NAE1
C1orf112:CDC25C
C1orf112:CENPF
C1orf112:NAE1
C1orf112:RFC4
C1orf112:SKP2
C1orf112:TOPBP1
C1orf116:EPN3
C1orf123:HRAS
C1orf123:KRAS
C1orf123:NAE1
C1orf123:NRAS
C1orf135:MYBL2
C1orf135:PKMYT1
C1orf14:HRAS
C1orf14:KRAS
C1orf14:NRAS
C1orf159:NAE1
C1orf172:PPL
C1orf172:PTPN3
C1orf172:SCNN1A
C1orf177:HRAS
C1orf177:KRAS
C1orf177:NRAS
C1orf200:RPL13AP17
C1orf21:NAE1
C1orf210:INADL
C1orf210:TACSTD2
C1orf222:NAE1
C1orf229:NAE1
C1orf27:HRSP12
C1orf27:KLHL12
C1orf27:MTFR1
C1orf27:MYC
C1orf32:HRAS
C1orf32:KRAS
C1orf32:NRAS
C1orf34:HRAS
C1orf34:KRAS
C1orf34:NRAS
C1orf43:DAP3
C1orf43:NDUFS2
C1orf54:MYC
C1orf55:PPP1R15B
C1orf55:RBM34
C1orf56:CAPN7
C1orf56:CAPRIN1
C1orf56:SPTLC1
C1orf58:NAE1
C1orf63:CCNL2
C1ORF63:HRAS
C1ORF63:KRAS
C1ORF63:NRAS
C1orf66:MYC
C1orf75:HRAS
C1orf75:KRAS
C1orf75:NRAS
C1orf83:NAE1
C1QBP:GSG2
C1QTNF1:NAE1
C1R:IGFBP6
C1S:CYP19A1
C1S:CYP1B1
C1S:CYP2C8
C1S:CYP2C9
C1S:CYP3A4
C1S:CYP3A5
C1S:CYP3A7
C1S:MAP2
C1S:MAP4
C1S:MAPT
C1S:NR1I2
C1S:SLCO1B3
C1S:TUBB1
C20orf103:MYC
C20orf11:HRAS
C20orf11:KRAS
C20orf11:NRAS
C20orf121:HRAS
C20orf121:KRAS
C20orf121:NRAS
C20orf166:H1FNT
C20orf175:HRAS
C20orf175:KRAS
C20orf175:NRAS
C20orf202:DEFB118
C20orf24:NFS1
C20orf24:RAB22A
C20orf30:C5orf44
C20orf30:COPS8
C20orf30:DCTN6
C20orf30:HNRNPF
C20orf30:HRSP12
C20orf30:IL20RB
C20orf30:LIPT1
C20orf30:MINPP1
C20orf30:MOCS3
C20orf30:MRPL19
C20orf30:NCBP2
C20orf30:PRKRA
C20orf30:PSMC6
C20orf30:RAD17
C20orf30:SLC30A5
C20orf30:SMU1
C20orf30:SNX2
C20orf30:UQCRC2
C20orf32:HRAS
C20orf32:KRAS
C20orf32:NRAS
C20orf4:CDK5RAP1
C20orf4:HRAS
C20orf4:KRAS
C20orf4:NRAS
C20orf4:RALY
C20ORF51:HRAS
C20ORF51:KRAS
C20ORF51:NRAS
C20orf70:HRAS
C20orf70:KRAS
C20orf70:NRAS
C21orf2:DIP2A
C21orf25:HRAS
C21orf25:KRAS
C21orf25:NRAS
C21orf45:HRAS
C21orf45:NRAS
C21orf57:NAE1
C21orf59:PWP2
C21ORF67:HRAS
C21ORF67:KRAS
C21ORF67:NRAS
C2CD2L:HMBS
C2orf16:HRAS
C2orf16:KRAS
C2orf16:NRAS
C2orf28:NAE1
C2orf28:PDIA6
C2orf29:NAE1
C2orf29:SMEK2
C2orf33:HRAS
C2orf33:KRAS
C2orf33:NRAS
C2orf44:HNRNPM
C2orf44:HSF2
C2orf44:NASP
C2orf44:POLG2
C2orf79:NAE1
C3orf17:NAE1
C3orf19:TBC1D5
C3orf25:HRAS
C3orf25:KRAS
C3orf25:NRAS
C3orf33:HRAS
C3orf33:KRAS
C3orf33:NAE1
C3orf33:NRAS
C3ORF35:HRAS
C3ORF35:KRAS
C3ORF35:NRAS
C3ORF51:MYC
C3ORF55:HRAS
C3ORF55:KRAS
C3ORF55:NRAS
C3orf58:NAE1
C4ORF10:HRAS
C4ORF10:KRAS
C4ORF10:NRAS
C4orf21:CDC7
C4orf21:GEN1
C4orf21:LARP7
C4orf21:MCM2
C4orf21:TIFA
C4orf27:NEK1
C4orf29:WDR33
C4orf34:NAE1
C4orf46:HNRNPH1
C4orf8:MYC
C5orf22:RAD1
C5orf30:HRAS
C5orf30:KRAS
C5orf30:NRAS
C5orf45:UIMC1
C5orf48:NAE1
C5orf54:TRIM23
C5orf55:NAE1
C6:FETUB
C6:HRAS
C6:KRAS
C6:NRAS
C6orf115:REPS1
C6orf117:MYC
C6orf132:S100A14
C6orf132:TEAD3
C6orf145:HRAS
C6orf145:KRAS
C6orf145:NRAS
C6orf145:PPIC
C6orf162:MATR3
C6orf162:RBM12B
C6ORF163:HRAS
C6ORF163:KRAS
C6ORF163:NRAS
C6orf25:MYC
C6orf25:NMUR1
C6orf48:HRAS
C6orf48:KRAS
C6orf48:NRAS
C6orf97:HRAS
C6orf97:KRAS
C6orf97:NRAS
C7:HRAS
C7:KRAS
C7:NRAS
C7orf26:POM121
C7orf42:HRAS
C7orf42:KRAS
C7orf42:NRAS
C7orf42:TYW1
C7orf50:DDX51
C7orf50:DDX56
C7orf50:RAC1
C7orf59:NAE1
C8A:HRAS
C8A:KRAS
C8A:NRAS
C8A:SPTLC3
C8orf13:HRAS
C8orf13:KRAS
C8orf13:NRAS
C8orf33:NDUFB9
C8orf38:CCNE2
C8orf38:HRAS
C8orf38:KRAS
C8orf38:NRAS
C8orf46:MYBL1
C8orf76:DSCC1
C8orf76:WDR67
C8ORFK36:HRAS
C8ORFK36:KRAS
C8ORFK36:NRAS
C9orf114:HRAS
C9orf114:KRAS
C9orf114:NRAS
C9orf126:NAE1
C9orf156:HRAS
C9orf156:KRAS
C9orf156:NRAS
C9orf23:HRAS
C9orf23:KRAS
C9orf23:NRAS
C9orf23:SIGMAR1
C9orf43:NAE1
C9orf46:JAK2
C9orf57:HRAS
C9orf57:KRAS
C9orf57:NRAS
C9ORF68:HRAS
C9ORF68:KRAS
C9ORF68:NRAS
C9orf78:POLE3
C9orf80:PDCL
C9orf84:HRAS
C9orf84:KRAS
C9orf84:NRAS
C9orf86:MRPS2
C9orf91:NAE1
C9orf91:SLC1A4
C9orf93:HRAS
C9orf93:KRAS
C9orf93:NRAS
CA1:TNR
CA12:HRAS
CA12:KRAS
CA12:NRAS
CA2:CSF1R
CA2:CYP1A2
CA2:CYP2C19
CA2:CYP2C9
CA2:CYP2D6
CA2:CYP3A4
CA2:CYP3A5
CA2:CYP3A7
CA2:DDR1
CA2:KIT
CA2:NTRK1
CA2:ORM1
CA2:PDGFRA
CA2:PDGFRB
CA2:PTGS1
CA2:RET
CA2:SLC22A1
CA2:SLC22A2
CA4:CELA2B
CA4:KCNH6
CA5A:CSF1R
CA5A:CYP1A2
CA5A:CYP2C19
CA5A:CYP2C9
CA5A:CYP2D6
CA5A:CYP3A4
CA5A:CYP3A5
CA5A:CYP3A7
CA5A:DDR1
CA5A:KIT
CA5A:NTRK1
CA5A:ORM1
CA5A:PDGFRA
CA5A:PDGFRB
CA5A:PTGS1
CA5A:RET
CA5A:SLC22A1
CA5A:SLC22A2
CA6:CD6
CAB39:HRAS
CAB39:KRAS
CAB39:NRAS
CABIN1:GGA1
CABIN1:NCOR2
CABIN1:PLA2G6
CABIN1:PPP1R10
CABIN1:RARA
CABIN1:TNK2
CABP1:FKBP8
CACNA1A:XPC
CACNA1B:XPC
CACNA1C:XPC
CACNA1D:XPC
CACNA1E:XPC
CACNA1F:XPC
CACNA1G:CSNK1G2
CACNA1G:MYC
CACNA1G:XPC
CACNA1H:XPC
CACNA1I:XPC
CACNA1S:MYC
CACNA1S:XPC
CACNA2D2:CSF1R
CACNA2D2:CYP1A2
CACNA2D2:CYP2C19
CACNA2D2:CYP2C9
CACNA2D2:CYP2D6
CACNA2D2:CYP3A4
CACNA2D2:CYP3A5
CACNA2D2:CYP3A7
CACNA2D2:DDR1
CACNA2D2:HRAS
CACNA2D2:KIT
CACNA2D2:KRAS
CACNA2D2:NRAS
CACNA2D2:NTRK1
CACNA2D2:ORM1
CACNA2D2:PDGFRA
CACNA2D2:PDGFRB
CACNA2D2:PTGS1
CACNA2D2:RET
CACNA2D2:SLC22A1
CACNA2D2:SLC22A2
CACNB3:HRAS
CACNB3:KRAS
CACNB3:NRAS
CACNB4:HRAS
CACNB4:KRAS
CACNB4:NRAS
CACNG6:DEFB118
CACNG6:NAE1
CACNG7:HRAS
CACNG7:KRAS
CACNG7:NRAS
CACNG8:HRAS
CACNG8:KRAS
CACNG8:NRAS
CAD:CDK2
CAD:CYP51A1
CAD:GSPT1
CAD:GSPT2
CAD:SF3A2
CADM4:CSF1R
CADM4:CYP1A2
CADM4:CYP2C19
CADM4:CYP2C9
CADM4:CYP2D6
CADM4:CYP3A4
CADM4:CYP3A5
CADM4:CYP3A7
CADM4:DDR1
CADM4:KIT
CADM4:NTRK1
CADM4:ORM1
CADM4:PDGFRA
CADM4:PDGFRB
CADM4:PTGS1
CADM4:RET
CADM4:SLC22A1
CADM4:SLC22A2
CALD1:ZCCHC24
CALM1:ACTA1
CALM1:ACTA2
CALM1:ACTB
CALM1:ACTC1
CALM1:ACTG1
CALM1:ACTG2
CALM1:ATP8A1
CALM1:ATP8A2
CALM1:CDA
CALM1:CDC123
CALM1:CLP1
CALM1:CMPK1
CALM1:CSF1R
CALM1:CYP1A2
CALM1:CYP2C19
CALM1:CYP2C9
CALM1:CYP2D6
CALM1:CYP3A4
CALM1:CYP3A5
CALM1:CYP3A7
CALM1:DAD1
CALM1:DCK
CALM1:DDR1
CALM1:DDX18
CALM1:DDX47
CALM1:DYNC1I1
CALM1:DYNC1I2
CALM1:EGFR
CALM1:ERC1
CALM1:ERC2
CALM1:ERO1A
CALM1:ERO1B
CALM1:FBL
CALM1:GDI1
CALM1:GDI2
CALM1:GNPNAT1
CALM1:HSD17B4
CALM1:HSD17B7
CALM1:HSF1
CALM1:HSF2
CALM1:KIFC1
CALM1:KIT
CALM1:MAD2L1
CALM1:MAGEA1
CALM1:MAGEA10
CALM1:MAGEA11
CALM1:MAGEA12
CALM1:MAGEA2B
CALM1:MAGEA4
CALM1:MAGEA8
CALM1:MAGEA9B
CALM1:MAGEB1
CALM1:MAGEB10
CALM1:MAGEB16
CALM1:MAGEB17
CALM1:MAGEB18
CALM1:MAGEB2
CALM1:MAGEB3
CALM1:MAGEB4
CALM1:MAGEB5
CALM1:MAGEB6
CALM1:MAGEC2
CALM1:MAGED1
CALM1:MAGEE2
CALM1:MAGEF1
CALM1:MAGEH1
CALM1:MED7
CALM1:MYO5A
CALM1:MYO5B
CALM1:MYO5C
CALM1:NAPEPLD
CALM1:NDN
CALM1:NOP14
CALM1:NOP2
CALM1:NSMCE3
CALM1:NTRK1
CALM1:NUAK1
CALM1:NUAK2
CALM1:ORM1
CALM1:PBDC1
CALM1:PDCD6IP
CALM1:PDGFRA
CALM1:PDGFRB
CALM1:PGBD3
CALM1:PIGB
CALM1:PIGC
CALM1:PIGW
CALM1:PIKFYVE
CALM1:PMPCB
CALM1:PRIM1
CALM1:PRKCA
CALM1:PRKCB
CALM1:PRKCD
CALM1:PRKCE
CALM1:PRKCG
CALM1:PRKCH
CALM1:PRKCQ
CALM1:PRPF4
CALM1:PSMC4
CALM1:PSMD12
CALM1:PTGS1
CALM1:PWP1
CALM1:RAB10
CALM1:RAB13
CALM1:RAB8A
CALM1:RAB8B
CALM1:RET
CALM1:RPLP0
CALM1:RPN1
CALM1:RRM1
CALM1:SEC24A
CALM1:SEC24B
CALM1:SEPT2
CALM1:SEPT3
CALM1:SEPT4
CALM1:SEPT5
CALM1:SEPT7
CALM1:SLC22A1
CALM1:SLC22A2
CALM1:SLC28A1
CALM1:SLC29A1
CALM1:SLC29A2
CALM1:SRPRA
CALM1:SUMO1
CALM1:TRPT1
CALM1:TYMS
CALM1:UQCRC1
CALM1:VCP
CALML3:ACTA1
CALML3:ACTA2
CALML3:ACTB
CALML3:ACTC1
CALML3:ACTG1
CALML3:ACTG2
CALML3:ATP8A1
CALML3:ATP8A2
CALML3:CDC123
CALML3:CLP1
CALML3:DAD1
CALML3:DDX18
CALML3:DDX47
CALML3:DYNC1I1
CALML3:DYNC1I2
CALML3:ERC1
CALML3:ERC2
CALML3:ERO1A
CALML3:ERO1B
CALML3:FBL
CALML3:GDI1
CALML3:GDI2
CALML3:GNPNAT1
CALML3:HSD17B4
CALML3:HSD17B7
CALML3:HSF1
CALML3:HSF2
CALML3:KIFC1
CALML3:MAD2L1
CALML3:MAGEA1
CALML3:MAGEA10
CALML3:MAGEA11
CALML3:MAGEA12
CALML3:MAGEA2B
CALML3:MAGEA4
CALML3:MAGEA8
CALML3:MAGEA9B
CALML3:MAGEB1
CALML3:MAGEB10
CALML3:MAGEB16
CALML3:MAGEB17
CALML3:MAGEB18
CALML3:MAGEB2
CALML3:MAGEB3
CALML3:MAGEB4
CALML3:MAGEB5
CALML3:MAGEB6
CALML3:MAGEC2
CALML3:MAGED1
CALML3:MAGEE2
CALML3:MAGEF1
CALML3:MAGEH1
CALML3:MED7
CALML3:MYO5A
CALML3:MYO5B
CALML3:MYO5C
CALML3:NAPEPLD
CALML3:NDN
CALML3:NOP14
CALML3:NOP2
CALML3:NSMCE3
CALML3:NUAK1
CALML3:NUAK2
CALML3:PBDC1
CALML3:PDCD6IP
CALML3:PGBD3
CALML3:PIGB
CALML3:PIGC
CALML3:PIGW
CALML3:PIKFYVE
CALML3:PMPCB
CALML3:PRIM1
CALML3:PRKCA
CALML3:PRKCB
CALML3:PRKCD
CALML3:PRKCE
CALML3:PRKCG
CALML3:PRKCH
CALML3:PRKCQ
CALML3:PRPF4
CALML3:PSMC4
CALML3:PSMD12
CALML3:PWP1
CALML3:RAB10
CALML3:RAB13
CALML3:RAB8A
CALML3:RAB8B
CALML3:RPLP0
CALML3:RPN1
CALML3:SEC24A
CALML3:SEC24B
CALML3:SEPT2
CALML3:SEPT3
CALML3:SEPT4
CALML3:SEPT5
CALML3:SEPT7
CALML3:SRPRA
CALML3:SUMO1
CALML3:TRPT1
CALML3:TYMS
CALML3:UQCRC1
CALML3:VCP
CALML4:HRAS
CALML4:KRAS
CALML4:NRAS
CALR:COQ2
CALR:HRAS
CALR:KRAS
CALR:NRAS
CALR3:NAE1
CALU:CD276
CALU:CD63
CALU:CREB3L2
CALU:DNAJB6
CALU:EXOC5
CALU:FNDC3B
CALU:IKBIP
CALU:KDELR2
CALU:LAMB1
CALU:MAP1LC3B
CALU:MBTPS1
CALU:PLOD1
CALU:PLOD3
CALU:RRBP1
CALU:SENP2
CALU:SLC30A5
CALU:SRPX
CALU:SYDE1
CALU:ZCCHC24
CALY:EMX1
CAMK1:CDA
CAMK1:CMPK1
CAMK1:DCK
CAMK1:RRM1
CAMK1:SLC28A1
CAMK1:SLC29A1
CAMK1:SLC29A2
CAMK1:TYMS
CAMK1D:CDA
CAMK1D:CMPK1
CAMK1D:DCK
CAMK1D:RRM1
CAMK1D:SLC28A1
CAMK1D:SLC29A1
CAMK1D:SLC29A2
CAMK1D:TYMS
CAMK2B:CSF1R
CAMK2B:CYP1A2
CAMK2B:CYP2C19
CAMK2B:CYP2C9
CAMK2B:CYP2D6
CAMK2B:CYP3A4
CAMK2B:CYP3A5
CAMK2B:CYP3A7
CAMK2B:DDR1
CAMK2B:KIT
CAMK2B:NTRK1
CAMK2B:ORM1
CAMK2B:PDGFRA
CAMK2B:PDGFRB
CAMK2B:PTGS1
CAMK2B:RET
CAMK2B:SLC22A1
CAMK2B:SLC22A2
CAMK2D:HRAS
CAMK2D:KRAS
CAMK2D:NRAS
CAMK2G:CSF1R
CAMK2G:CYP1A2
CAMK2G:CYP2C19
CAMK2G:CYP2C9
CAMK2G:CYP2D6
CAMK2G:CYP3A4
CAMK2G:CYP3A5
CAMK2G:CYP3A7
CAMK2G:DDR1
CAMK2G:KIT
CAMK2G:NTRK1
CAMK2G:ORM1
CAMK2G:PDGFRA
CAMK2G:PDGFRB
CAMK2G:PTGS1
CAMK2G:RET
CAMK2G:SLC22A1
CAMK2G:SLC22A2
CAMK2N1:PTPRF
CAMKK2:NAE1
CAMKV:HRAS
CAMKV:KRAS
CAMKV:NRAS
CAND1:NAE1
CAND1:SMAD4
CAND1:TMEM194A
CANX:CAPRIN1
CANX:COQ2
CANX:HNRNPF
CANX:MAPK9
CANX:PPP2CA
CAP1:DYNC1I1
CAP1:DYNC1I2
CAP1:WDR1
CAP2:CFL2
CAP2:DYNC1I1
CAP2:DYNC1I2
CAP2:LAMB2
CAP2:RUSC2
CAP2:WDR1
CAPN1:CST6
CAPN1:EHBP1L1
CAPN1:EHD1
CAPN1:F2RL1
CAPN1:MAP3K11
CAPN1:NADSYN1
CAPN1:OTUB1
CAPN1:P2RY2
CAPN1:RPS6KA4
CAPN2:CAST
CAPN2:CYR61
CAPN2:GPX8
CAPN2:PPIC
CAPN2:VEGFC
CAPN3:HRAS
CAPN3:KRAS
CAPN3:NAE1
CAPN3:NRAS
CAPN6:CSF1R
CAPN6:CYP1A2
CAPN6:CYP2C19
CAPN6:CYP2C9
CAPN6:CYP2D6
CAPN6:CYP3A4
CAPN6:CYP3A5
CAPN6:CYP3A7
CAPN6:DDR1
CAPN6:KIT
CAPN6:NTRK1
CAPN6:ORM1
CAPN6:PDGFRA
CAPN6:PDGFRB
CAPN6:PTGS1
CAPN6:RET
CAPN6:SLC22A1
CAPN6:SLC22A2
CAPN7:ACTA1
CAPN7:ACTA2
CAPN7:ACTB
CAPN7:ACTC1
CAPN7:ACTG1
CAPN7:ACTG2
CAPN7:FBXO28
CAPN7:H3F3C
CAPN7:LSM3
CAPN7:MSH6
CAPN7:NFE2L2
CAPN7:PIP5K1A
CAPN7:POGK
CAPN7:SRP9
CAPRIN1:CCT2
CAPRIN1:CKAP5
CAPRIN1:CSF1R
CAPRIN1:CUL4B
CAPRIN1:CYP1A2
CAPRIN1:CYP2C19
CAPRIN1:CYP2C9
CAPRIN1:CYP2D6
CAPRIN1:CYP3A4
CAPRIN1:CYP3A5
CAPRIN1:CYP3A7
CAPRIN1:DDR1
CAPRIN1:DLD
CAPRIN1:EEF1E1
CAPRIN1:FH
CAPRIN1:GLRX3
CAPRIN1:GLUD1
CAPRIN1:GLUD2
CAPRIN1:GTF2H1
CAPRIN1:HRSP12
CAPRIN1:KIT
CAPRIN1:MRPS15
CAPRIN1:NFE2L2
CAPRIN1:NTRK1
CAPRIN1:ORM1
CAPRIN1:PDGFRA
CAPRIN1:PDGFRB
CAPRIN1:PPP1R2
CAPRIN1:PRDX3
CAPRIN1:PSMA1
CAPRIN1:PTGES3
CAPRIN1:PTGS1
CAPRIN1:RET
CAPRIN1:SLC22A1
CAPRIN1:SLC22A2
CAPRIN1:SRP9
CAPRIN1:UGP2
CAPRIN1:YAF2
CAPRIN1:ZFYVE21
CAPRIN1:ZNF780A
CAPZA1:ARPC3
CAPZA1:PFN4
CAPZA1:WDR1
CAPZA2:ARPC3
CAPZA2:PFN4
CAPZA2:WDR1
CAPZA3:ARPC3
CAPZA3:PFN4
CAPZA3:WDR1
CAPZB:HRAS
CAPZB:KRAS
CAPZB:NRAS
CAPZB:PFN4
CARD10:CYR61
CARD10:DHRS3
CARD10:GPRC5A
CARD10:NAE1
CARD10:TNFRSF1A
CARD10:TSPAN1
CARD11:NAE1
CARD14:NAE1
CARD16:NAE1
CARD18:NAE1
CARD6:NAE1
CARD8:NAE1
CARD9:NAE1
CARF:CDKN2A
CARHSP1:HRAS
CARHSP1:KRAS
CARHSP1:NRAS
CARM1:FBXO46
CARM1:GGA3
CARM1:HRAS
CARM1:KRAS
CARM1:NRAS
CARM1:PES1
CARM1:SIN3B
CARM1:TNPO2
CARS:CDA
CARS:CHAC1
CARS:CMPK1
CARS:CSF1R
CARS:CYP19A1
CARS:CYP1A2
CARS:CYP1B1
CARS:CYP2C19
CARS:CYP2C8
CARS:CYP2C9
CARS:CYP2D6
CARS:CYP3A4
CARS:CYP3A5
CARS:CYP3A7
CARS:CYP51A1
CARS:DCK
CARS:DDR1
CARS:KIT
CARS:MAP2
CARS:MAP4
CARS:MAPT
CARS:NR1I2
CARS:NTRK1
CARS:ORM1
CARS:PDGFRA
CARS:PDGFRB
CARS:PIGF
CARS:PTGS1
CARS:RET
CARS:RRM1
CARS:SLC22A1
CARS:SLC22A2
CARS:SLC28A1
CARS:SLC29A1
CARS:SLC29A2
CARS:SLCO1B3
CARS:TUBB1
CARS:TYMS
CARS2:TFDP1
CASC1:NAE1
CASC3:NKIRAS2
CASC5:HRAS
CASC5:KRAS
CASC5:NRAS
CASP1:NAE1
CASP14:NAE1
CASP2:EZH2
CASP2:LUC7L2
CASP2:MCM7
CASP2:SLC25A40
CASP2:ZNF212
CASP2:ZNF282
CASP3:CASP7
CASP3:CASP8
CASP3:CASP9
CASP3:CD34
CASP3:CDKN1A
CASP3:CYCS
CASP3:EGR1
CASP3:EZH2
CASP3:GDF15
CASP3:GORASP1
CASP3:IAPP
CASP3:IKBKB
CASP3:JUN
CASP3:KRAS
CASP3:MAP1LC3A
CASP3:MAPK1
CASP3:MAPK8
CASP3:MTOR
CASP3:NAE1
CASP3:OLFM4
CASP3:PARP1
CASP3:PIK3CA
CASP3:PML
CASP3:PPARA
CASP3:PSMD9
CASP3:RB1
CASP3:RPS6KB1
CASP3:SRC
CASP3:TIMM8A
CASP3:TIPARP
CASP3:TNF
CASP3:TNFRSF10A
CASP3:TNFRSF10B
CASP3:TP53
CASP3:TWSG1
CASP3:VAV1
CASP3:VAV3
CASP3:XIAP
CASP4:NAE1
CASP5:NAE1
CASP6:NAE1
CASP7:CASP8
CASP7:IKBKB
CASP7:NAE1
CASP7:SRC
CASP7:TNFRSF10A
CASP7:TNFRSF10B
CASP8:CDC20
CASP8:CDH1
CASP8:CFLAR
CASP8:CITED2
CASP8:DIABLO
CASP8:ERAP1
CASP8:FADD
CASP8:FAT1
CASP8:HCCS
CASP8:IKBKB
CASP8:KRAS
CASP8:MAPK1
CASP8:MYC
CASP8:NAE1
CASP8:NME1
CASP8:PARP1
CASP8:PPARA
CASP8:PSMB8
CASP8:RNF34
CASP8:SRC
CASP8:TNF
CASP8:TNFRSF10A
CASP8:TNFRSF10B
CASP8:XIAP
CASP8AP2:HDAC2
CASP8AP2:NAE1
CASP8AP2:SENP6
CASP9:CYCS
CASP9:GORASP1
CASP9:JUN
CASP9:MAPK1
CASP9:MAPK8
CASP9:NAE1
CASP9:PARP1
CASP9:RB1
CASP9:TP53
CASP9:TWSG1
CASP9:VAV1
CASP9:VAV3
CASQ1:HRAS
CASQ1:KRAS
CASQ1:NRAS
CASQ1:OR10J1
CASS4:TCL6
CAST:LAMB3
CAST:PERP
CAST:S100A13
CATSPER1:HRAS
CATSPER1:KRAS
CATSPER1:NRAS
CATSPERG:PRM2
CAV1:CTSB
CAV1:FAM20C
CAV1:STEAP1
CAV2:DKK3
CAV2:GPX8
CAV2:INHBA
CAV2:MYL12A
CAV2:SVIL
CBFB:SFPQ
CBFB:TERF2
CBL:HRAS
CBL:KRAS
CBL:NRAS
CBLC:HOOK2
CBLC:MYH14
CBLC:SSH3
CBLL1:LUC7L2
CBLL1:SLC25A40
CBLN1:NAE1
CBLN4:HRAS
CBLN4:KRAS
CBLN4:NRAS
CBR1:CYP19A1
CBR1:CYP1B1
CBR1:CYP2C8
CBR1:CYP2C9
CBR1:CYP3A4
CBR1:CYP3A5
CBR1:CYP3A7
CBR1:MAP2
CBR1:MAP4
CBR1:MAPT
CBR1:NR1I2
CBR1:SLCO1B3
CBR1:TUBB1
CBR3:HRAS
CBR3:KRAS
CBR3:NRAS
CBS:HRAS
CBS:KRAS
CBS:NRAS
CBX4:NAE1
CBX5:TUBA1A
CC2D1A:CCDC130
CC2D1A:HAMP
CC2D1A:KCNH6
CC2D1A:RAD23A
CC2D1A:SFTPB
CC2D1A:ZNF787
CCAR1:RBM26
CCAR1:RIF1
CCAR1:SF3B1
CCAR1:TOPBP1
CCAR1:ZNF37A
CCBE1:NAE1
CCBE1:SERPINE1
CCBL1:NAE1
CCDC101:PRR14
CCDC112:HRAS
CCDC112:KRAS
CCDC112:NRAS
CCDC115:NAE1
CCDC117:MSL2
CCDC12:MLH1
CCDC12:MRPS25
CCDC12:SS18L2
CCDC12:ZNF445
CCDC120:HRAS
CCDC120:KRAS
CCDC120:NRAS
CCDC124:FARSA
CCDC130:GPR44
CCDC130:SMARCC2
CCDC130:STRN4
CCDC131:HRAS
CCDC131:KRAS
CCDC131:NRAS
CCDC138:DSCC1
CCDC138:HAT1
CCDC138:NAE1
CCDC138:PPP1CC
CCDC14:HRAS
CCDC14:KRAS
CCDC14:NRAS
CCDC144NL:NAE1
CCDC22:PQBP1
CCDC28A:NAE1
CCDC51:HRAS
CCDC51:KRAS
CCDC51:NRAS
CCDC58:NOL11
CCDC59:GPN3
CCDC59:NAE1
CCDC59:PPP1CC
CCDC66:NAE1
CCDC76:CCT2
CCDC76:DMTF1
CCDC76:INTS12
CCDC76:ZBTB11
CCDC76:ZNF644
CCDC77:NAE1
CCDC82:HRAS
CCDC82:KRAS
CCDC82:NRAS
CCDC85B:NAE1
CCDC88A:SLC35B4
CCDC88C:EPB41
CCDC88C:PDIK1L
CCDC88C:RBM38
CCDC90A:NUP153
CCDC94:MBD3
CCDC94:PRPF19
CCDC94:TP53
CCDC95:HRAS
CCDC95:KRAS
CCDC95:NRAS
CCHCR1:HRAS
CCHCR1:KRAS
CCHCR1:NRAS
CCIN:HRAS
CCIN:KRAS
CCIN:NRAS
CCL1:MYC
CCL19:TSKS
CCL23:CSF1R
CCL23:CYP1A2
CCL23:CYP2C19
CCL23:CYP2C9
CCL23:CYP2D6
CCL23:CYP3A4
CCL23:CYP3A5
CCL23:CYP3A7
CCL23:DDR1
CCL23:KIT
CCL23:NTRK1
CCL23:ORM1
CCL23:PDGFRA
CCL23:PDGFRB
CCL23:PTGS1
CCL23:RET
CCL23:SLC22A1
CCL23:SLC22A2
CCL24:MYH13
CCL3L1:NAE1
CCNA1:NAE1
CCNA2:CDC25C
CCNA2:CENPE
CCNA2:HRAS
CCNA2:KRAS
CCNA2:MAD2L1
CCNA2:MCM2
CCNA2:MYBL2
CCNA2:NCAPG2
CCNA2:NRAS
CCNA2:POLA2
CCNA2:TOPBP1
CCNB1:CDC23
CCNB1:CDC25C
CCNB1:CDKN3
CCNB1:CHTF18
CCNB1:GMNN
CCNB1:NAE1
CCNB1:NEK1
CCNB1:NEK4
CCNB1:NEK5
CCNB1:PSMC6
CCNB1IP1:MYC
CCNB2:CDC23
CCNB2:CHTF18
CCNB2:DEPDC1
CCNB2:FANCI
CCNB2:MCM10
CCNB2:NAE1
CCNB2:NEK1
CCNB2:NEK4
CCNB2:NEK5
CCNB2:OIP5
CCNB2:PIF1
CCNB2:PSMC6
CCNB2:STMN1
CCNB2:ZWILCH
CCNC:HRSP12
CCNC:MRPL3
CCNC:NAA15
CCNC:SCYL2
CCNC:ZFAND1
CCND1:CDKN1A
CCND1:CRY2
CCND1:CTTN
CCND1:EPHA2
CCND1:GADD45A
CCND1:HERC5
CCND1:MCM5
CCND1:SUMO1
CCND1:UBA1
CCND2:HRAS
CCND2:KRAS
CCND2:NRAS
CCNE1:NAE1
CCNE1:TP53
CCNE2:CDC6
CCNE2:DTL
CCNE2:EXO1
CCNE2:GINS1
CCNE2:GMNN
CCNE2:MCM3
CCNE2:NAE1
CCNE2:RAD21
CCNE2:TCF19
CCNE2:TFDP1
CCNE2:TOP2A
CCNE2:UBE2T
CCNF:CDC7
CCNF:E4F1
CCNF:EHMT2
CCNF:H2AFX
CCNF:MRPS34
CCNF:NCAPD3
CCNF:PSRC1
CCNF:RRM2
CCNF:SMARCB1
CCNF:SRRM1
CCNF:TRMU
CCNF:TYMS
CCNG2:LARP7
CCNG2:PIK3CA
CCNG2:RANBP9
CCNH:CDK7
CCNH:CFL1
CCNH:CFL2
CCNH:DSTN
CCNH:GTF2H2
CCNH:GTF2H2C_2
CCNH:MED6
CCNH:NAE1
CCNH:PIGL
CCNH:PTCD2
CCNH:RARS
CCNH:SLU7
CCNH:SNX2
CCNH:TAF9
CCNJ:NAE1
CCNL1:CNOT8
CCNL1:MBD4
CCNL1:RBM39
CCNL1:TBL1XR1
CCNT1:CNOT3
CCNT1:SGTA
CCNT1:SRRM1
CCNT1:ZBTB48
CCNT2:NFYB
CCNT2:SLTM
CCNT2:ZMYM2
CCR7:CD52
CCR7:TCL6
CCRL1:HRAS
CCRL1:KRAS
CCRL1:NRAS
CCS:NAE1
CCT2:CWF19L1
CCT2:ENOPH1
CCT2:FAM108B1
CCT2:FZD3
CCT2:GNPNAT1
CCT2:HRAS
CCT2:KRAS
CCT2:LLPH
CCT2:NAA15
CCT2:NRAS
CCT2:NSMCE4A
CCT2:PIGO
CCT2:RAD51C
CCT2:TCP1
CCT2:TFCP2
CCT2:TOMM22
CCT3:HRAS
CCT3:KRAS
CCT3:NRAS
CCT3:USP21
CCT4:PRKRA
CCT4:SSB
CCT5:CFDP1
CCT5:EIF6
CCT5:ILF2
CCT5:MAPRE1
CCT5:MLST8
CCT5:MRPL13
CCT5:PFDN4
CCT5:PFDN6
CCT5:PSMD12
CCT5:RPE
CCT5:TCP1
CCT5:VBP1
CCT6A:CELF1
CCT6A:CELF2
CCT6A:CELF3
CCT6A:ELAVL1
CCT6A:ELAVL2
CCT6A:ELAVL3
CCT6A:ELAVL4
CCT6A:HRAS
CCT6A:KRAS
CCT6A:NRAS
CCT6B:CELF1
CCT6B:CELF2
CCT6B:CELF3
CCT6B:ELAVL1
CCT6B:ELAVL2
CCT6B:ELAVL3
CCT6B:ELAVL4
CCT7:GNPNAT1
CCT7:PRPF6
CCT8:ACTA1
CCT8:ACTA2
CCT8:ACTB
CCT8:ACTC1
CCT8:ACTG1
CCT8:ACTG2
CCT8:ACTR2
CCT8:ARPC1A
CCT8:ARPC2
CCT8:ARPC5
CCT8:ARPC5L
CCT8:CCT4
CCT8:HRAS
CCT8:KRAS
CCT8:NAE1
CCT8:NRAS
CCT8:PFN4
CCT8:PIGO
CCT8:POLR1B
CCT8:SEPT3
CCT8:TCP1
CCT8:VARS
CCT8:WAS
CCT8:WASL
CD109:IGFBP7
CD109:S100A3
CD14:HRAS
CD14:KRAS
CD14:NAE1
CD14:NRAS
CD151:COL4A2
CD151:MET
CD151:MT2A
CD151:SLC39A13
CD151:ZDHHC7
CD163:FEZF2
CD163:GHRHR
CD164:SEL1L
CD164:YIPF5
CD177:PARP1
CD177:STAT3
CD1C:SLA
CD2:NAE1
CD226:HRAS
CD226:KRAS
CD226:NRAS
CD226:THPO
CD27:NAE1
CD276:SERPINH1
CD28:NAE1
CD2AP:F11R
CD2BP2:HRAS
CD2BP2:KRAS
CD2BP2:NRAS
CD2BP2:ZNF688
CD302:HRAS
CD302:KRAS
CD302:NRAS
CD34:CDKN1A
CD34:PSMD9
CD34:TIMM8A
CD34:TP53
CD38:NAE1
CD3E:NAE1
CD3EAP:HRAS
CD3EAP:KRAS
CD3EAP:NRAS
CD3G:NAE1
CD40:NAE1
CD40LG:NAE1
CD44:FLNA
CD46:DLAT
CD46:DNAJA2
CD46:ELF3
CD46:ENO1
CD46:FZD6
CD46:GLE1
CD46:GTF3C4
CD46:LMBRD1
CD46:MTFR1
CD46:NAA50
CD46:PRKAA1
CD46:PSMC3
CD46:PTK2
CD46:RAD23B
CD46:SLC44A3
CD46:SPTLC1
CD46:SRP9
CD46:TM9SF2
CD46:TMCO3
CD46:TMEM30A
CD47:CDA
CD47:CMPK1
CD47:DCK
CD47:RRM1
CD47:SLC28A1
CD47:SLC29A1
CD47:SLC29A2
CD47:TYMS
CD48:FGR
CD48:TNFAIP8L2
CD52:FCER2
CD58:HLA-G
CD59:CTTN
CD59:DRAP1
CD59:EGFR
CD59:FOSL1
CD59:NT5E
CD6:TMPRSS6
CD6:TNR
CD63:CST3
CD63:DAB2
CD63:GDF15
CD63:GLB1
CD63:LPP
CD63:NBL1
CD63:PLAT
CD63:PLOD1
CD63:SLC38A6
CD63:SMPD1
CD7:GNAT1
CD70:NAE1
CD72:NAE1
CD79A:PARVG
CD79B:MYH7
CD80:MYC
CD81:HRAS
CD81:KRAS
CD81:NRAS
CD82:HRAS
CD82:KRAS
CD82:NRAS
CD84:CSHL1
CD84:IL16
CD9:CYP19A1
CD9:CYP1B1
CD9:CYP2C8
CD9:CYP2C9
CD9:CYP3A4
CD9:CYP3A5
CD9:CYP3A7
CD9:KLF4
CD9:MAP2
CD9:MAP4
CD9:MAPT
CD9:NR1I2
CD9:SDC4
CD9:SLCO1B3
CD9:TUBB1
CD93:CSF1R
CD93:CYP1A2
CD93:CYP2C19
CD93:CYP2C9
CD93:CYP2D6
CD93:CYP3A4
CD93:CYP3A5
CD93:CYP3A7
CD93:DDR1
CD93:KIT
CD93:NTRK1
CD93:ORM1
CD93:PDGFRA
CD93:PDGFRB
CD93:PTGS1
CD93:RET
CD93:SLC22A1
CD93:SLC22A2
CD96:HRAS
CD96:KRAS
CD96:NRAS
CDA:CDC42BPA
CDA:CDKL5
CDA:CDKN2A
CDA:CFLAR
CDA:CHEK1
CDA:CKS2
CDA:COX6B1
CDA:COX6B2
CDA:CSE1L
CDA:CSK
CDA:CSNK1D
CDA:CSNK1E
CDA:DAPK2
CDA:DGKA
CDA:DLGAP4
CDA:DVL2
CDA:EPHA1
CDA:EPHB1
CDA:FER
CDA:FLT1
CDA:FURIN
CDA:GRK6
CDA:HCK
CDA:HIPK1
CDA:ITPKC
CDA:KCND1
CDA:KDR
CDA:KHK
CDA:LAMB3
CDA:LMTK2
CDA:MAGI-3
CDA:MAP2K7
CDA:MAP3K1
CDA:MAP3K7
CDA:MAP3K7IP2
CDA:MAP4K5
CDA:MAPK10
CDA:MAPKAP1
CDA:MAPKAPK2
CDA:MAPKAPK3
CDA:MARK1
CDA:MK-STYX
CDA:NEK6
CDA:PAK1
CDA:PANK2
CDA:PDPK1
CDA:PI4KII
CDA:PKIA
CDA:PKMYT1
CDA:PKN2
CDA:PLK3
CDA:PRKAG3
CDA:PRKCN
CDA:PRKD2
CDA:PSMB10
CDA:PSMB4
CDA:RBM12
CDA:RIPK1
CDA:RIPK2
CDA:RNASEL
CDA:RPS6KL1
CDA:RRM1
CDA:SLC30A2
CDA:SMAD4
CDA:SNRK
CDA:SPHK1
CDA:STAT4
CDA:STK17A
CDA:STK33
CDA:TAOK3
CDA:TK2
CDA:TNK1
CDA:TNNI3K
CDA:TYRO3
CDA:UCK1
CDA:VRK3
CDA:WNK4
CDADC1:FCGR3A
CDADC1:NAE1
CDC14A:CDC23
CDC14A:CDC6
CDC14A:GLI4
CDC14A:MCM5
CDC14A:ORC1
CDC14A:ORC2
CDC14A:ORC4
CDC14A:PMS2
CDC14A:PRDM9
CDC14A:PSMC2
CDC14A:REPIN1
CDC14A:ZFP1
CDC14A:ZFP14
CDC14A:ZFP2
CDC14A:ZFP28
CDC14A:ZFP3
CDC14A:ZFP57
CDC14A:ZFP62
CDC14A:ZFP69
CDC14A:ZIM3
CDC14A:ZKSCAN1
CDC14A:ZKSCAN2
CDC14A:ZKSCAN4
CDC14A:ZKSCAN8
CDC14A:ZNF100
CDC14A:ZNF101
CDC14A:ZNF114
CDC14A:ZNF121
CDC14A:ZNF124
CDC14A:ZNF134
CDC14A:ZNF136
CDC14A:ZNF138
CDC14A:ZNF14
CDC14A:ZNF140
CDC14A:ZNF146
CDC14A:ZNF155
CDC14A:ZNF177
CDC14A:ZNF19
CDC14A:ZNF195
CDC14A:ZNF2
CDC14A:ZNF20
CDC14A:ZNF202
CDC14A:ZNF215
CDC14A:ZNF221
CDC14A:ZNF222
CDC14A:ZNF223
CDC14A:ZNF224
CDC14A:ZNF234
CDC14A:ZNF239
CDC14A:ZNF253
CDC14A:ZNF266
CDC14A:ZNF268
CDC14A:ZNF274
CDC14A:ZNF275
CDC14A:ZNF282
CDC14A:ZNF284
CDC14A:ZNF3
CDC14A:ZNF311
CDC14A:ZNF317
CDC14A:ZNF32
CDC14A:ZNF320
CDC14A:ZNF322P1
CDC14A:ZNF329
CDC14A:ZNF331
CDC14A:ZNF333
CDC14A:ZNF337
CDC14A:ZNF343
CDC14A:ZNF35
CDC14A:ZNF354C
CDC14A:ZNF383
CDC14A:ZNF391
CDC14A:ZNF394
CDC14A:ZNF404
CDC14A:ZNF41
CDC14A:ZNF415
CDC14A:ZNF419
CDC14A:ZNF426
CDC14A:ZNF430
CDC14A:ZNF432
CDC14A:ZNF433
CDC14A:ZNF436
CDC14A:ZNF439
CDC14A:ZNF44
CDC14A:ZNF440
CDC14A:ZNF442
CDC14A:ZNF443
CDC14A:ZNF45
CDC14A:ZNF460
CDC14A:ZNF461
CDC14A:ZNF468
CDC14A:ZNF479
CDC14A:ZNF485
CDC14A:ZNF486
CDC14A:ZNF490
CDC14A:ZNF491
CDC14A:ZNF497
CDC14A:ZNF501
CDC14A:ZNF502
CDC14A:ZNF510
CDC14A:ZNF514
CDC14A:ZNF517
CDC14A:ZNF529
CDC14A:ZNF547
CDC14A:ZNF548
CDC14A:ZNF552
CDC14A:ZNF554
CDC14A:ZNF555
CDC14A:ZNF556
CDC14A:ZNF557
CDC14A:ZNF558
CDC14A:ZNF559
CDC14A:ZNF561
CDC14A:ZNF563
CDC14A:ZNF564
CDC14A:ZNF565
CDC14A:ZNF566
CDC14A:ZNF57
CDC14A:ZNF577
CDC14A:ZNF584
CDC14A:ZNF586
CDC14A:ZNF587B
CDC14A:ZNF589
CDC14A:ZNF596
CDC14A:ZNF597
CDC14A:ZNF599
CDC14A:ZNF606
CDC14A:ZNF610
CDC14A:ZNF620
CDC14A:ZNF621
CDC14A:ZNF623
CDC14A:ZNF625
CDC14A:ZNF627
CDC14A:ZNF649
CDC14A:ZNF655
CDC14A:ZNF660
CDC14A:ZNF662
CDC14A:ZNF664
CDC14A:ZNF669
CDC14A:ZNF670
CDC14A:ZNF679
CDC14A:ZNF680
CDC14A:ZNF682
CDC14A:ZNF684
CDC14A:ZNF689
CDC14A:ZNF695
CDC14A:ZNF696
CDC14A:ZNF699
CDC14A:ZNF70
CDC14A:ZNF700
CDC14A:ZNF701
CDC14A:ZNF705A
CDC14A:ZNF705B
CDC14A:ZNF705D
CDC14A:ZNF705G
CDC14A:ZNF707
CDC14A:ZNF709
CDC14A:ZNF71
CDC14A:ZNF713
CDC14A:ZNF730
CDC14A:ZNF732
CDC14A:ZNF737
CDC14A:ZNF74
CDC14A:ZNF763
CDC14A:ZNF764
CDC14A:ZNF765
CDC14A:ZNF766
CDC14A:ZNF77
CDC14A:ZNF771
CDC14A:ZNF772
CDC14A:ZNF773
CDC14A:ZNF774
CDC14A:ZNF776
CDC14A:ZNF777
CDC14A:ZNF789
CDC14A:ZNF79
CDC14A:ZNF791
CDC14A:ZNF793
CDC14A:ZNF799
CDC14A:ZNF80
CDC14A:ZNF805
CDC14A:ZNF823
CDC14A:ZNF83
CDC14A:ZNF846
CDC14A:ZNF850
CDC14A:ZNF852
CDC14A:ZNF92
CDC14A:ZNF98
CDC14A:ZNF99
CDC14A:ZSCAN32
CDC14B:CDC23
CDC14B:CDC6
CDC14B:GLI4
CDC14B:MCM5
CDC14B:NAE1
CDC14B:ORC1
CDC14B:ORC2
CDC14B:ORC4
CDC14B:PMS2
CDC14B:PRDM9
CDC14B:PSMC2
CDC14B:REPIN1
CDC14B:ZFP1
CDC14B:ZFP14
CDC14B:ZFP2
CDC14B:ZFP28
CDC14B:ZFP3
CDC14B:ZFP57
CDC14B:ZFP62
CDC14B:ZFP69
CDC14B:ZIM3
CDC14B:ZKSCAN1
CDC14B:ZKSCAN2
CDC14B:ZKSCAN4
CDC14B:ZKSCAN8
CDC14B:ZNF100
CDC14B:ZNF101
CDC14B:ZNF114
CDC14B:ZNF121
CDC14B:ZNF124
CDC14B:ZNF134
CDC14B:ZNF136
CDC14B:ZNF138
CDC14B:ZNF14
CDC14B:ZNF140
CDC14B:ZNF146
CDC14B:ZNF155
CDC14B:ZNF177
CDC14B:ZNF19
CDC14B:ZNF195
CDC14B:ZNF2
CDC14B:ZNF20
CDC14B:ZNF202
CDC14B:ZNF215
CDC14B:ZNF221
CDC14B:ZNF222
CDC14B:ZNF223
CDC14B:ZNF224
CDC14B:ZNF234
CDC14B:ZNF239
CDC14B:ZNF253
CDC14B:ZNF266
CDC14B:ZNF268
CDC14B:ZNF274
CDC14B:ZNF275
CDC14B:ZNF282
CDC14B:ZNF284
CDC14B:ZNF3
CDC14B:ZNF311
CDC14B:ZNF317
CDC14B:ZNF32
CDC14B:ZNF320
CDC14B:ZNF322P1
CDC14B:ZNF329
CDC14B:ZNF331
CDC14B:ZNF333
CDC14B:ZNF337
CDC14B:ZNF343
CDC14B:ZNF35
CDC14B:ZNF354C
CDC14B:ZNF383
CDC14B:ZNF391
CDC14B:ZNF394
CDC14B:ZNF404
CDC14B:ZNF41
CDC14B:ZNF415
CDC14B:ZNF419
CDC14B:ZNF426
CDC14B:ZNF430
CDC14B:ZNF432
CDC14B:ZNF433
CDC14B:ZNF436
CDC14B:ZNF439
CDC14B:ZNF44
CDC14B:ZNF440
CDC14B:ZNF442
CDC14B:ZNF443
CDC14B:ZNF45
CDC14B:ZNF460
CDC14B:ZNF461
CDC14B:ZNF468
CDC14B:ZNF479
CDC14B:ZNF485
CDC14B:ZNF486
CDC14B:ZNF490
CDC14B:ZNF491
CDC14B:ZNF497
CDC14B:ZNF501
CDC14B:ZNF502
CDC14B:ZNF510
CDC14B:ZNF514
CDC14B:ZNF517
CDC14B:ZNF529
CDC14B:ZNF547
CDC14B:ZNF548
CDC14B:ZNF552
CDC14B:ZNF554
CDC14B:ZNF555
CDC14B:ZNF556
CDC14B:ZNF557
CDC14B:ZNF558
CDC14B:ZNF559
CDC14B:ZNF561
CDC14B:ZNF563
CDC14B:ZNF564
CDC14B:ZNF565
CDC14B:ZNF566
CDC14B:ZNF57
CDC14B:ZNF577
CDC14B:ZNF584
CDC14B:ZNF586
CDC14B:ZNF587B
CDC14B:ZNF589
CDC14B:ZNF596
CDC14B:ZNF597
CDC14B:ZNF599
CDC14B:ZNF606
CDC14B:ZNF610
CDC14B:ZNF620
CDC14B:ZNF621
CDC14B:ZNF623
CDC14B:ZNF625
CDC14B:ZNF627
CDC14B:ZNF649
CDC14B:ZNF655
CDC14B:ZNF660
CDC14B:ZNF662
CDC14B:ZNF664
CDC14B:ZNF669
CDC14B:ZNF670
CDC14B:ZNF679
CDC14B:ZNF680
CDC14B:ZNF682
CDC14B:ZNF684
CDC14B:ZNF689
CDC14B:ZNF695
CDC14B:ZNF696
CDC14B:ZNF699
CDC14B:ZNF70
CDC14B:ZNF700
CDC14B:ZNF701
CDC14B:ZNF705A
CDC14B:ZNF705B
CDC14B:ZNF705D
CDC14B:ZNF705G
CDC14B:ZNF707
CDC14B:ZNF709
CDC14B:ZNF71
CDC14B:ZNF713
CDC14B:ZNF730
CDC14B:ZNF732
CDC14B:ZNF737
CDC14B:ZNF74
CDC14B:ZNF763
CDC14B:ZNF764
CDC14B:ZNF765
CDC14B:ZNF766
CDC14B:ZNF77
CDC14B:ZNF771
CDC14B:ZNF772
CDC14B:ZNF773
CDC14B:ZNF774
CDC14B:ZNF776
CDC14B:ZNF777
CDC14B:ZNF789
CDC14B:ZNF79
CDC14B:ZNF791
CDC14B:ZNF793
CDC14B:ZNF799
CDC14B:ZNF80
CDC14B:ZNF805
CDC14B:ZNF823
CDC14B:ZNF83
CDC14B:ZNF846
CDC14B:ZNF850
CDC14B:ZNF852
CDC14B:ZNF92
CDC14B:ZNF98
CDC14B:ZNF99
CDC14B:ZSCAN32
CDC16:CDC23
CDC16:CDC27
CDC16:ERC1
CDC16:ERC2
CDC16:HRAS
CDC16:HSF1
CDC16:HSF2
CDC16:KRAS
CDC16:NIPBL
CDC16:NRAS
CDC16:ORC2
CDC2:NAE1
CDC20:CDH1
CDC20:CEP152
CDC20:CEP55
CDC20:KIF14
CDC20:PKMYT1
CDC20:RAD54L
CDC20:RNF34
CDC20:STIL
CDC20:TIMELESS
CDC20:TK1
CDC20:ZWINT
CDC20B:NAE1
CDC23:ANAPC2
CDC23:CDC27
CDC23:CDK2
CDC23:DNAJA1
CDC23:DNAJA2
CDC23:DNAJA4
CDC23:GLI4
CDC23:HSPA4
CDC23:HSPA4L
CDC23:HSPH1
CDC23:NIPBL
CDC23:ORC1
CDC23:ORC2
CDC23:ORC4
CDC23:PRDM9
CDC23:PSMA3
CDC23:PSMB3
CDC23:PSMC2
CDC23:PSMC5
CDC23:PSMC6
CDC23:PSMD11
CDC23:PSMD12
CDC23:PSMD14
CDC23:PSMD6
CDC23:RAD21
CDC23:RAD21L1
CDC23:REPIN1
CDC23:RPA1
CDC23:SMC1A
CDC23:SMC1B
CDC23:SMC3
CDC23:TSR2
CDC23:UBE2D1
CDC23:UBE2D2
CDC23:UBE2D3
CDC23:UBE2D4
CDC23:VCP
CDC23:XPO5
CDC23:ZFP1
CDC23:ZFP14
CDC23:ZFP2
CDC23:ZFP28
CDC23:ZFP3
CDC23:ZFP57
CDC23:ZFP62
CDC23:ZFP69
CDC23:ZIM3
CDC23:ZKSCAN1
CDC23:ZKSCAN2
CDC23:ZKSCAN4
CDC23:ZKSCAN8
CDC23:ZNF100
CDC23:ZNF101
CDC23:ZNF114
CDC23:ZNF121
CDC23:ZNF124
CDC23:ZNF134
CDC23:ZNF136
CDC23:ZNF138
CDC23:ZNF14
CDC23:ZNF140
CDC23:ZNF146
CDC23:ZNF155
CDC23:ZNF177
CDC23:ZNF19
CDC23:ZNF195
CDC23:ZNF2
CDC23:ZNF20
CDC23:ZNF202
CDC23:ZNF215
CDC23:ZNF221
CDC23:ZNF222
CDC23:ZNF223
CDC23:ZNF224
CDC23:ZNF234
CDC23:ZNF239
CDC23:ZNF253
CDC23:ZNF266
CDC23:ZNF268
CDC23:ZNF274
CDC23:ZNF275
CDC23:ZNF282
CDC23:ZNF284
CDC23:ZNF3
CDC23:ZNF311
CDC23:ZNF317
CDC23:ZNF32
CDC23:ZNF320
CDC23:ZNF322P1
CDC23:ZNF329
CDC23:ZNF331
CDC23:ZNF333
CDC23:ZNF337
CDC23:ZNF343
CDC23:ZNF35
CDC23:ZNF354C
CDC23:ZNF383
CDC23:ZNF391
CDC23:ZNF394
CDC23:ZNF404
CDC23:ZNF41
CDC23:ZNF415
CDC23:ZNF419
CDC23:ZNF426
CDC23:ZNF430
CDC23:ZNF432
CDC23:ZNF433
CDC23:ZNF436
CDC23:ZNF439
CDC23:ZNF44
CDC23:ZNF440
CDC23:ZNF442
CDC23:ZNF443
CDC23:ZNF45
CDC23:ZNF460
CDC23:ZNF461
CDC23:ZNF468
CDC23:ZNF479
CDC23:ZNF485
CDC23:ZNF486
CDC23:ZNF490
CDC23:ZNF491
CDC23:ZNF497
CDC23:ZNF501
CDC23:ZNF502
CDC23:ZNF510
CDC23:ZNF514
CDC23:ZNF517
CDC23:ZNF529
CDC23:ZNF547
CDC23:ZNF548
CDC23:ZNF552
CDC23:ZNF554
CDC23:ZNF555
CDC23:ZNF556
CDC23:ZNF557
CDC23:ZNF558
CDC23:ZNF559
CDC23:ZNF561
CDC23:ZNF563
CDC23:ZNF564
CDC23:ZNF565
CDC23:ZNF566
CDC23:ZNF57
CDC23:ZNF577
CDC23:ZNF584
CDC23:ZNF586
CDC23:ZNF587B
CDC23:ZNF589
CDC23:ZNF596
CDC23:ZNF597
CDC23:ZNF599
CDC23:ZNF606
CDC23:ZNF610
CDC23:ZNF620
CDC23:ZNF621
CDC23:ZNF623
CDC23:ZNF625
CDC23:ZNF627
CDC23:ZNF649
CDC23:ZNF655
CDC23:ZNF660
CDC23:ZNF662
CDC23:ZNF664
CDC23:ZNF669
CDC23:ZNF670
CDC23:ZNF679
CDC23:ZNF680
CDC23:ZNF682
CDC23:ZNF684
CDC23:ZNF689
CDC23:ZNF695
CDC23:ZNF696
CDC23:ZNF699
CDC23:ZNF70
CDC23:ZNF700
CDC23:ZNF701
CDC23:ZNF705A
CDC23:ZNF705B
CDC23:ZNF705D
CDC23:ZNF705G
CDC23:ZNF707
CDC23:ZNF709
CDC23:ZNF71
CDC23:ZNF713
CDC23:ZNF730
CDC23:ZNF732
CDC23:ZNF737
CDC23:ZNF74
CDC23:ZNF763
CDC23:ZNF764
CDC23:ZNF765
CDC23:ZNF766
CDC23:ZNF77
CDC23:ZNF771
CDC23:ZNF772
CDC23:ZNF773
CDC23:ZNF774
CDC23:ZNF776
CDC23:ZNF777
CDC23:ZNF789
CDC23:ZNF79
CDC23:ZNF791
CDC23:ZNF793
CDC23:ZNF799
CDC23:ZNF80
CDC23:ZNF805
CDC23:ZNF823
CDC23:ZNF83
CDC23:ZNF846
CDC23:ZNF850
CDC23:ZNF852
CDC23:ZNF92
CDC23:ZNF98
CDC23:ZNF99
CDC23:ZSCAN32
CDC25A:CDC25C
CDC25A:CENPM
CDC25A:CHEK1
CDC25A:CHEK2
CDC25A:CPSF6
CDC25A:DHFR
CDC25A:LBR
CDC25A:MSH6
CDC25A:NAE1
CDC25A:NEK1
CDC25A:NEK4
CDC25A:NEK5
CDC25A:NPRL2
CDC25A:PPP2R5A
CDC25A:PPP2R5B
CDC25A:PPP2R5C
CDC25A:PPP2R5D
CDC25A:PPP2R5E
CDC25A:PTMA
CDC25A:RMND5A
CDC25A:TP53
CDC25B:HRAS
CDC25B:KRAS
CDC25B:NEK1
CDC25B:NEK4
CDC25B:NEK5
CDC25B:NRAS
CDC25B:PPP2R5A
CDC25B:PPP2R5B
CDC25B:PPP2R5C
CDC25B:PPP2R5D
CDC25B:PPP2R5E
CDC25C:CHEK1
CDC25C:CHEK2
CDC25C:E2F1
CDC25C:HMMR
CDC25C:KIF20A
CDC25C:MCM7
CDC25C:MDM4
CDC25C:NAE1
CDC25C:NDC80
CDC25C:NEK1
CDC25C:NEK4
CDC25C:NEK5
CDC25C:NPRL2
CDC25C:PLK4
CDC25C:PML
CDC25C:POLE2
CDC25C:PPP2R4
CDC25C:PPP2R5A
CDC25C:PPP2R5B
CDC25C:PPP2R5C
CDC25C:PPP2R5D
CDC25C:PPP2R5E
CDC25C:TP53
CDC27:ANAPC2
CDC27:DDX18
CDC27:DNA2
CDC27:EIF2D
CDC27:HRAS
CDC27:HSF1
CDC27:HSF2
CDC27:KRAS
CDC27:NEK1
CDC27:NEK4
CDC27:NEK5
CDC27:NIPBL
CDC27:NRAS
CDC27:PSMC2
CDC27:PSMC6
CDC27:PSMD6
CDC27:RAN
CDC27:UTP18
CDC2L1:NAE1
CDC2L2:NAE1
CDC2L5:HRAS
CDC2L5:KRAS
CDC2L5:MYC
CDC2L5:NRAS
CDC34:MBD3
CDC34:MED16
CDC34:MIER2
CDC34:NAE1
CDC34:NOC3L
CDC34:POLR2E
CDC37:FARSA
CDC37L1:HRAS
CDC37L1:JAK2
CDC37L1:KRAS
CDC37L1:NRAS
CDC42:FMO1
CDC42:FMO2
CDC42:FMO3
CDC42:FMO4
CDC42:FMO5
CDC42:FMO6P
CDC42:PGD
CDC42BPA:CMPK1
CDC42BPA:DCK
CDC42BPA:RRM1
CDC42BPA:SLC28A1
CDC42BPA:SLC29A1
CDC42BPA:SLC29A2
CDC42BPA:TYMS
CDC42BPB:EGR1
CDC42BPB:GAS2L1
CDC42BPB:GIPC1
CDC42BPB:LAMB2
CDC42BPB:ZNF358
CDC42EP1:CYR61
CDC42EP1:NAE1
CDC42EP1:PRSS23
CDC42EP1:TM4SF1
CDC42EP2:CLCF1
CDC42EP2:NAE1
CDC42EP2:TNFRSF12A
CDC45:GINS2
CDC45:GINS3
CDC45:GINS4
CDC45:HIRIP3
CDC45:MCM7
CDC45:MYBL2
CDC45:POLQ
CDC45:RPA1
CDC45:SMC2
CDC45:TAP2
CDC45:TRIP13
CDC45:UNG
CDC45L:HRAS
CDC45L:KRAS
CDC45L:NAE1
CDC45L:NRAS
CDC5L:CPNE1
CDC5L:HNRNPH1
CDC5L:HRAS
CDC5L:KRAS
CDC5L:NMD3
CDC5L:NRAS
CDC5L:PSMC3
CDC6:CDCA8
CDC6:CHAF1A
CDC6:HSP90AA1
CDC6:HSP90AB1
CDC6:KIF2C
CDC6:KRAS
CDC6:NAE1
CDC6:ORC2
CDC6:PCNA
CDC6:SPAG5
CDC6:STIL
CDC7:CDC6
CDC7:CDCA8
CDC7:CENPA
CDC7:CENPF
CDC7:CPSF6
CDC7:CTPS
CDC7:E2F2
CDC7:FANCA
CDC7:HMGB1
CDC7:HNRNPA1
CDC7:ITGB3BP
CDC7:MCM7
CDC7:MLF1IP
CDC7:MND1
CDC7:MYBL2
CDC7:ORC4
CDC7:PATL1
CDC7:POLD3
CDC7:PTBP2
CDC7:RAD51AP1
CDC7:RFC2
CDC7:RPF1
CDC7:SENP1
CDC7:STIL
CDC7:SUMO1
CDC7:TOP3A
CDC7:TOPBP1
CDC73:HRAS
CDC73:KRAS
CDC73:NRAS
CDCA2:INCENP
CDCA2:SPAG5
CDCA3:HRAS
CDCA3:KRAS
CDCA3:NCAPG
CDCA3:NRAS
CDCA3:RAD51
CDCA3:TMPO
CDCA3:WHSC1
CDCA7:KNTC1
CDCA8:DCLRE1B
CDCA8:FAF1
CDCA8:FAM64A
CDCA8:HRAS
CDCA8:ITGB3BP
CDCA8:KRAS
CDCA8:NRAS
CDCA8:NUDT1
CDCA8:PKMYT1
CDCA8:POLQ
CDCA8:PPIH
CDCA8:PSRC1
CDCP2:NAE1
CDH1:CGN
CDH1:CRB3
CDH1:ESPN
CDH1:EXPH5
CDH1:MACC1
CDH1:MRGPRX4
CDH1:MYC
CDH1:PLXNB1
CDH1:RNF34
CDH1:SH2D3A
CDH1:SOX13
CDH11:NAE1
CDH2:DPYSL3
CDH20:NAE1
CDH3:CGN
CDH3:ESRP2
CDH5:HRAS
CDH5:KRAS
CDH5:NRAS
CDK1:CDK9
CDK1:CEP78
CDK1:CHEK1
CDK1:HNRNPF
CDK1:MAD2L1
CDK1:MYC
CDK1:SNRPA1
CDK1:STIL
CDK1:TP53
CDK1:XRCC3
CDK10:NAE1
CDK12:ARPC2
CDK12:ARPC5
CDK12:ARPC5L
CDK12:CALM1
CDK12:CALML3
CDK12:DAD1
CDK12:GPAA1
CDK12:HMGCS1
CDK12:HMGCS2
CDK12:HSD17B7
CDK12:KDELR1
CDK12:KDELR2
CDK12:KDELR3
CDK12:MLST8
CDK12:MPPE1
CDK12:MVD
CDK12:MYO5A
CDK12:MYO5B
CDK12:MYO5C
CDK12:PIGB
CDK12:PIGC
CDK12:PIGF
CDK12:PIGK
CDK12:PIGS
CDK12:PIGT
CDK12:PIGU
CDK12:PPP1CA
CDK12:PPP1CB
CDK12:PPP1CC
CDK12:PRKCA
CDK12:PRKCB
CDK12:PRKCD
CDK12:PRKCE
CDK12:PRKCG
CDK12:PRKCH
CDK12:PRKCQ
CDK12:STT3A
CDK12:STT3B
CDK12:UGGT1
CDK12:UGGT2
CDK13:ARPC2
CDK13:ARPC5
CDK13:ARPC5L
CDK13:CALM1
CDK13:CALML3
CDK13:DAD1
CDK13:GPAA1
CDK13:HMGCS1
CDK13:HMGCS2
CDK13:HSD17B7
CDK13:KDELR1
CDK13:KDELR2
CDK13:KDELR3
CDK13:MLST8
CDK13:MPPE1
CDK13:MVD
CDK13:MYO5A
CDK13:MYO5B
CDK13:MYO5C
CDK13:PIGB
CDK13:PIGC
CDK13:PIGF
CDK13:PIGK
CDK13:PIGS
CDK13:PIGT
CDK13:PIGU
CDK13:PPP1CA
CDK13:PPP1CB
CDK13:PPP1CC
CDK13:PRKCA
CDK13:PRKCB
CDK13:PRKCD
CDK13:PRKCE
CDK13:PRKCG
CDK13:PRKCH
CDK13:PRKCQ
CDK13:STT3A
CDK13:STT3B
CDK13:UGGT1
CDK13:UGGT2
CDK17:SCYL2
CDK2:BIN3
CDK2:CDK4
CDK2:CDK6
CDK2:CDK9
CDK2:CDKN1A
CDK2:CETN2
CDK2:CHTF18
CDK2:CRCP
CDK2:DDX51
CDK2:DNTT
CDK2:EGFR
CDK2:ERC1
CDK2:ERC2
CDK2:ERCC1
CDK2:EXOSC4
CDK2:FAM96B
CDK2:GTF2H1
CDK2:HACD1
CDK2:HACD2
CDK2:HIST1H2AE
CDK2:HIST1H4A
CDK2:IGF1
CDK2:IGFBP3
CDK2:IGHMBP2
CDK2:KDR
CDK2:KRAS
CDK2:MAPK12
CDK2:MDM2
CDK2:MT1X
CDK2:MTOR
CDK2:MYC
CDK2:MYCN
CDK2:NAE1
CDK2:NEK1
CDK2:NEK4
CDK2:NEK5
CDK2:NHP2
CDK2:NUF2
CDK2:ORC1
CDK2:PARP1
CDK2:PIGB
CDK2:PIGK
CDK2:PIGS
CDK2:PIN1
CDK2:PMS2
CDK2:POLD1
CDK2:POLD2
CDK2:POLD4
CDK2:POLE
CDK2:POLM
CDK2:POLR2A
CDK2:PPM1D
CDK2:PPP2R5A
CDK2:PPP2R5B
CDK2:PPP2R5C
CDK2:PPP2R5D
CDK2:PPP2R5E
CDK2:RAD23B
CDK2:RAD51
CDK2:RAD51AP1
CDK2:RAD9A
CDK2:RBX1
CDK2:RELA
CDK2:RPL13A
CDK2:RRM1
CDK2:SESN2
CDK2:SRP54
CDK2:SSBP1
CDK2:STIP1
CDK2:TNFRSF10B
CDK2:TOP1
CDK2:TOP1MT
CDK2:TP53
CDK2:UNG
CDK2:USP1
CDK2:WRAP53
CDK2:XAB2
CDK2:XRCC2
CDK2:YJU2
CDK2:ZBTB32
CDK2AP2:KDM2A
CDK3:NAE1
CDK4:CDK6
CDK4:CETN2
CDK4:DNTT
CDK4:EGFR
CDK4:ERCC1
CDK4:GTF2H1
CDK4:HIST1H2AE
CDK4:HIST1H4A
CDK4:IGF1
CDK4:IGFBP3
CDK4:KDR
CDK4:KRAS
CDK4:MAPK12
CDK4:MDM2
CDK4:MT1X
CDK4:MTOR
CDK4:NHP2
CDK4:PARP1
CDK4:PARP2
CDK4:PIK3CA
CDK4:PMS2
CDK4:POLD1
CDK4:POLD4
CDK4:POLE
CDK4:POLM
CDK4:POLR2A
CDK4:PPM1D
CDK4:RAD23B
CDK4:RAD51
CDK4:RAD9A
CDK4:RBX1
CDK4:RELA
CDK4:RPL13A
CDK4:RRM1
CDK4:SESN2
CDK4:SSBP1
CDK4:TARBP2
CDK4:TNFRSF10B
CDK4:UNG
CDK4:USP1
CDK4:WRAP53
CDK4:XRCC2
CDK4:ZBTB32
CDK5:PARP1
CDK5:TIPARP
CDK5RAP1:DHX35
CDK6:CETN2
CDK6:COPS5
CDK6:DIRC2
CDK6:DNTT
CDK6:EGFR
CDK6:ERCC1
CDK6:GTF2H1
CDK6:HIST1H2AE
CDK6:HIST1H4A
CDK6:IGF1
CDK6:IGFBP3
CDK6:IGHMBP2
CDK6:ITGB1
CDK6:KDR
CDK6:KRAS
CDK6:MAP2K1
CDK6:MAPK12
CDK6:MDM2
CDK6:MT1X
CDK6:MTOR
CDK6:MYC
CDK6:NHP2
CDK6:PARP1
CDK6:PIK3CA
CDK6:PMS2
CDK6:POLD1
CDK6:POLD4
CDK6:POLE
CDK6:POLM
CDK6:POLR2A
CDK6:PPM1D
CDK6:PSMD9
CDK6:RAD23B
CDK6:RAD51
CDK6:RAD9A
CDK6:RBX1
CDK6:RELA
CDK6:RPL13A
CDK6:RRM1
CDK6:SESN2
CDK6:SKP2
CDK6:SSBP1
CDK6:TNFRSF10B
CDK6:TP53
CDK6:UNG
CDK6:USP1
CDK6:VHL
CDK6:WRAP53
CDK6:XRCC2
CDK6:ZBTB32
CDK7:ACTR3
CDK7:ACTR3B
CDK7:GDE1
CDK7:HSF1
CDK7:HSF2
CDK7:ITCH
CDK7:NAE1
CDK7:RARS
CDK7:STIP1
CDK7:TAF11
CDK7:TAF9
CDK7:XRCC4
CDK8:RNF6
CDK8:XPO4
CDK9:ARFRP1
CDK9:COG6
CDK9:FPGS
CDK9:HRAS
CDK9:KRAS
CDK9:LEO1
CDK9:NRAS
CDK9:SYS1
CDK9:TOP3A
CDK9:TP53
CDKAL1:MDC1
CDKL1:HRAS
CDKL1:KRAS
CDKL1:NRAS
CDKL3:HRAS
CDKL3:KRAS
CDKL3:NRAS
CDKL5:CMPK1
CDKL5:DCK
CDKL5:RRM1
CDKL5:SLC28A1
CDKL5:SLC29A1
CDKL5:SLC29A2
CDKL5:TYMS
CDKN1A:CHEK1
CDKN1A:CLCA2
CDKN1A:CRY2
CDKN1A:GADD45A
CDKN1A:HERC5
CDKN1A:KRAS
CDKN1A:MCM5
CDKN1A:MYC
CDKN1A:NAE1
CDKN1A:PARP1
CDKN1A:PIK3CA
CDKN1A:PSMD9
CDKN1A:SUMO1
CDKN1A:TIMM8A
CDKN1A:TP53
CDKN1A:UBA1
CDKN1A:VHL
CDKN1B:NAE1
CDKN2A:CHEK1
CDKN2A:CHEK2
CDKN2A:CMPK1
CDKN2A:DCK
CDKN2A:NAE1
CDKN2A:RRM1
CDKN2A:SLC28A1
CDKN2A:SLC29A1
CDKN2A:SLC29A2
CDKN2A:TP53
CDKN2A:TYMS
CDKN2AIP:NUP54
CDKN2D:DHPS
CDKN3:TRMT5
CDKN3:VRK1
CDR2:NAE1
CDR2L:NAE1
CDS1:COG6
CDS1:DMKN
CDS1:FGFBP1
CDS1:FXYD3
CDS1:GPRC5A
CDS1:MAPK13
CDS1:MPP7
CDS1:PIGB
CDS1:PIGC
CDS1:PIGF
CDS1:PIGK
CDS1:PIGO
CDS1:PLS1
CDS1:PTK6
CDS1:SACM1L
CDS1:SDC1
CDS1:SHROOM3
CDS1:STYK1
CDS1:TRAPPC1
CDS1:YIPF5
CDSN:PGLYRP4
CDT1:CHEK1
CDT1:CNOT3
CDT1:EXOSC5
CDT1:HDAC9
CDT1:NAE1
CDT1:RBBP8
CDT1:TP53
CDX1:SOX10
CEACAM1:CSF1R
CEACAM1:CYP1A2
CEACAM1:CYP2C19
CEACAM1:CYP2C9
CEACAM1:CYP2D6
CEACAM1:CYP3A4
CEACAM1:CYP3A5
CEACAM1:CYP3A7
CEACAM1:DDR1
CEACAM1:KIT
CEACAM1:NTRK1
CEACAM1:ORM1
CEACAM1:PDGFRA
CEACAM1:PDGFRB
CEACAM1:PTGS1
CEACAM1:RET
CEACAM1:SLC22A1
CEACAM1:SLC22A2
CEACAM3:NAE1
CEACAM3:TSSK3
CEACAM6:ST14
CEBPB:PPP1R15A
CEBPD:IL6
CEBPD:MYC
CEBPZ:HRAS
CEBPZ:KRAS
CEBPZ:MAK16
CEBPZ:NOP56
CEBPZ:NRAS
CECR1:CYP19A1
CECR1:CYP1B1
CECR1:CYP2C8
CECR1:CYP2C9
CECR1:CYP3A4
CECR1:CYP3A5
CECR1:CYP3A7
CECR1:HRAS
CECR1:KRAS
CECR1:MAP2
CECR1:MAP4
CECR1:MAPT
CECR1:NR1I2
CECR1:NRAS
CECR1:SLCO1B3
CECR1:TUBB1
CECR5:POLR1B
CELA2B:GPR32
CELF1:CKAP5
CELF1:NRF1
CELF3:CYP11B2
CELF3:HRH3
CENPA:CENPO
CENPA:ECT2
CENPA:FEN1
CENPA:KIF18A
CENPA:KNTC1
CENPA:LMNB1
CENPA:NDC80
CENPA:PCNA
CENPA:RFC5
CENPA:STMN1
CENPB:DDRGK1
CENPC1:ELF2
CENPC1:LARP7
CENPC1:LSM6
CENPC1:MAD2L1
CENPE:ERBB2
CENPE:EXOSC9
CENPE:HNRNPD
CENPE:HRAS
CENPE:KRAS
CENPE:MAPK3
CENPE:NEIL3
CENPE:NRAS
CENPE:PGR
CENPE:RAD51AP1
CENPE:TOPBP1
CENPF:CEP152
CENPF:DLGAP5
CENPF:MDC1
CENPF:NCAPG
CENPF:NDC80
CENPF:STMN1
CENPF:TOP2A
CENPH:NUF2
CENPI:NAE1
CENPI:NCAPG
CENPI:NUSAP1
CENPJ:POLQ
CENPL:PLK4
CENPM:L3MBTL2
CENPM:MYBL2
CENPM:NUP188
CENPM:PCNA
CENPM:STIL
CENPM:TRAIP
CENPN:PLK4
CENPO:CEP78
CENPO:FBXO5
CENPO:FEN1
CENPO:HRAS
CENPO:KRAS
CENPO:NRAS
CENPT:TAF1C
CEP110:NAE1
CEP152:DTL
CEP152:NARG2
CEP152:POLA2
CEP152:R3HDM1
CEP152:RBM15
CEP152:TOPBP1
CEP152:ZNF669
CEP192:THOC1
CEP250:NAE1
CEP350:MDM4
CEP55:ECT2
CEP55:KIF20B
CEP55:SPAG5
CEP57:CHEK1
CEP70:MYC
CEP76:MSH2
CEP78:KIFC1
CERS1:NAE1
CERS2:POLD2
CERS3:POLD2
CERS4:POLD2
CERS5:POLD2
CERS6:POLD2
CES2:TK2
CETN2:DNTT
CETN2:EGFR
CETN2:ERCC1
CETN2:GTF2H1
CETN2:HIST1H2AE
CETN2:HIST1H4A
CETN2:IGF1
CETN2:IGFBP3
CETN2:IGHMBP2
CETN2:KDR
CETN2:LAPTM4A
CETN2:MAPK12
CETN2:MDM2
CETN2:MT1X
CETN2:MTOR
CETN2:NAE1
CETN2:NHP2
CETN2:PARP1
CETN2:PARP2
CETN2:PMS2
CETN2:POLD1
CETN2:POLD4
CETN2:POLE
CETN2:POLM
CETN2:POLR2A
CETN2:PPM1D
CETN2:RAD23B
CETN2:RAD51
CETN2:RAD9A
CETN2:RBX1
CETN2:RELA
CETN2:RPL13A
CETN2:RRM1
CETN2:SESN2
CETN2:SSBP1
CETN2:TNFRSF10B
CETN2:UNG
CETN2:USP1
CETN2:WBP5
CETN2:WRAP53
CETN2:XRCC2
CETN2:ZBTB32
CETN3:CLDND1
CETN3:TAF9
CETN3:YTHDC2
CFB:NTN4
CFL1:CAPZA1
CFL1:CAPZA2
CFL1:CAPZA3
CFL1:CAPZB
CFL1:DYNC1H1
CFL1:DYNC1I1
CFL1:DYNC1I2
CFL1:FAM89B
CFL1:HGS
CFL1:HRAS
CFL1:KRAS
CFL1:MAPK7
CFL1:MOCS3
CFL1:NRAS
CFL1:SLU7
CFL1:TWF1
CFL1:TWF2
CFL1:WDR1
CFL2:CAPZA1
CFL2:CAPZA2
CFL2:CAPZA3
CFL2:CAPZB
CFL2:DYNC1H1
CFL2:DYNC1I1
CFL2:DYNC1I2
CFL2:DZIP1
CFL2:HGS
CFL2:MAPK7
CFL2:MOCS3
CFL2:PRKD1
CFL2:PTPN21
CFL2:PTRF
CFL2:SLU7
CFL2:SNAPC1
CFL2:TWF1
CFL2:TWF2
CFL2:WDR1
CFLAR:CMPK1
CFLAR:DCK
CFLAR:DIABLO
CFLAR:FADD
CFLAR:MAPK1
CFLAR:MYC
CFLAR:NAE1
CFLAR:RRM1
CFLAR:SLC28A1
CFLAR:SLC29A1
CFLAR:SLC29A2
CFLAR:TNFRSF10B
CFLAR:TYMS
CFLAR:XIAP
CFTR:NAE1
CG030:MYC
CGGBP1:NR2C2
CGN:EFNA1
CGN:ELF3
CGN:ELMO3
CGN:FAM83H
CGN:FOXA1
CGN:FXYD3
CGN:GRTP1
CGN:MAP7
CGN:MYO6
CGN:TLCD1
CGN:TMEM45B
CGN:TNK1
CGREF1:NAE1
CGRRF1:PSMD12
CH25H:NAE1
CHAC1:YARS
CHAC2:PGAM5
CHAC2:RFC5
CHAF1A:CPSF6
CHAF1A:HNRNPM
CHAF1A:HRAS
CHAF1A:KRAS
CHAF1A:NAE1
CHAF1A:NRAS
CHAF1A:PIN1
CHAF1A:POLE2
CHAF1A:RAD51AP1
CHAF1A:RBM14
CHAF1A:SLC39A3
CHAF1A:SRRM1
CHAF1A:TRMT5
CHAF1B:FEN1
CHAF1B:INCENP
CHAF1B:NAE1
CHAF1B:SMC2
CHAF1B:SMC4
CHAF1B:TPX2
CHAF1B:WDHD1
CHAT:NAE1
CHCHD1:HSPA14
CHCHD10:VPS41
CHCHD10:XPC
CHCHD2:PSMA2
CHCHD2:RPA3
CHCHD2:VPS41
CHCHD2:XPC
CHCHD3:PAXIP1
CHCHD6:NAE1
CHD1:GINS2
CHD1:MYC
CHD1:PPWD1
CHD1:SKIV2L2
CHD1:WDR36
CHD1L:NAE1
CHD2:GINS2
CHD4:POU2F1
CHD7:HRAS
CHD7:KRAS
CHD7:NRAS
CHDH:EPCAM
CHDH:MARVELD3
CHEK1:CHEK2
CHEK1:CMPK1
CHEK1:DCK
CHEK1:HDAC9
CHEK1:KNTC1
CHEK1:MIA
CHEK1:MLH1
CHEK1:MRE11A
CHEK1:MYC
CHEK1:NAE1
CHEK1:NF1
CHEK1:NHEJ1
CHEK1:NOL11
CHEK1:NPAT
CHEK1:NPRL2
CHEK1:PARP1
CHEK1:PIK3CA
CHEK1:RAD50
CHEK1:RBBP8
CHEK1:RRM1
CHEK1:SLC28A1
CHEK1:SLC29A1
CHEK1:SLC29A2
CHEK1:SMC2
CHEK1:TIPARP
CHEK1:TMEM194A
CHEK1:TOP1
CHEK1:TP53
CHEK1:TYMS
CHEK1:XRCC3
CHEK2:E2F1
CHEK2:GINS2
CHEK2:GINS4
CHEK2:KAT8
CHEK2:LCMT1
CHEK2:MCM7
CHEK2:MDM4
CHEK2:MIA
CHEK2:MYC
CHEK2:NAE1
CHEK2:NPRL2
CHEK2:PARP1
CHEK2:PIK3CA
CHEK2:PML
CHEK2:PPP2R4
CHEK2:PRPF6
CHEK2:PSME4
CHEK2:SOD1
CHEK2:TP53
CHERP:CNOT3
CHERP:FARSA
CHERP:GTPBP3
CHERP:SRRM1
CHERP:TNPO2
CHERP:UPF1
CHI3L1:SUGT1
CHI3L2:SUGT1
CHIA:SUGT1
CHIT1:SUGT1
CHKA:GNPNAT1
CHKA:ZMAT2
CHKB:GNPNAT1
CHKB:ZMAT2
CHMP1A:CORO1B
CHMP1A:NAE1
CHMP1B:UBE2H
CHMP2A:CAPN7
CHMP2A:RANGRF
CHMP2A:SEC61A1
CHMP2A:SEC61A2
CHMP2A:SLC25A21
CHMP2B:HRAS
CHMP2B:KRAS
CHMP2B:NRAS
CHMP4A:NAE1
CHMP4C:DSG2
CHMP4C:IRF6
CHMP5:CHEK1
CHMP5:NAE1
CHMP5:NMD3
CHMP5:SENP2
CHMP5:VPS41
CHMP7:CNOT7
CHMP7:ELP3
CHN1:HRAS
CHN1:KRAS
CHN1:NRAS
CHPT1:MYC
CHRAC1:ATP9A
CHRAC1:ATP9B
CHRAC1:DDX31
CHRAC1:GINS1
CHRAC1:GINS2
CHRAC1:GINS4
CHRNA1:NAE1
CHRNA4:CSHL1
CHRNA5:PTPLAD1
CHRNB4:HRAS
CHRNB4:KRAS
CHRNB4:NRAS
CHST14:MYC
CHST8:HRAS
CHST8:KRAS
CHST8:NRAS
CHSY-2:HRAS
CHSY-2:KRAS
CHSY-2:NRAS
CHTF18:AURKA
CHTF18:AURKB
CHTF18:AURKC
CHTF18:CDC27
CHTF18:H2AFJ
CHTF18:H2AFX
CHTF18:HIST1H2AA
CHTF18:HIST1H2AC
CHTF18:HIST1H2AD
CHTF18:HIST1H2AH
CHTF18:HIST1H2AL
CHTF18:HIST1H3D
CHTF18:HIST2H2AA3
CHTF18:HIST2H2AB
CHTF18:HIST2H2AC
CHTF18:HIST3H2A
CHTF18:PSMC5
CHTF18:PSMD12
CHTF18:PSMD14
CHTF18:PSMD2
CHTF18:SMC1A
CHTF18:SMC1B
CHUK:MAP3K11
CHUK:NAE1
CHUK:NFKB1
CHUK:PARP1
CIAPIN1:COX4NB
CIC:IRF2BP1
CIC:MARK4
CIC:NAE1
CIDEA:NAE1
CIDEB:NAE1
CIR:HRAS
CIR:KRAS
CIR:NRAS
CIRH1A:HRAS
CIRH1A:KRAS
CIRH1A:NOP56
CIRH1A:NRAS
CIT:HRAS
CIT:KIFC1
CIT:KRAS
CIT:NRAS
CITED2:HCCS
CITED2:NME1
CITED2:PPARA
CITED2:TNF
CKAP2:DEK
CKAP2:DLGAP5
CKAP4:RILPL1
CKAP5:HRAS
CKAP5:KRAS
CKAP5:NCAPG
CKAP5:NRAS
CKAP5:NRF1
CKMT1A:HRAS
CKMT1A:KRAS
CKMT1A:NRAS
CKS1B:FOXA1
CKS1B:FOXA2
CKS1B:FOXC1
CKS1B:FOXC2
CKS1B:FOXD2
CKS1B:FOXD3
CKS1B:FOXD4L1
CKS1B:FOXE1
CKS1B:FOXI2
CKS1B:KIF15
CKS1B:KIF2C
CKS1B:NCAPG
CKS1B:NEK2
CKS1B:PLK4
CKS1B:STIL
CKS1B:TMEM194A
CKS2:CMPK1
CKS2:DCK
CKS2:FOXA1
CKS2:FOXA2
CKS2:FOXC1
CKS2:FOXC2
CKS2:FOXD2
CKS2:FOXD3
CKS2:FOXD4L1
CKS2:FOXE1
CKS2:FOXI2
CKS2:KIF14
CKS2:RRM1
CKS2:SLC28A1
CKS2:SLC29A1
CKS2:SLC29A2
CKS2:TYMS
CLASP1:NAE1
CLASP2:CPSF6
CLC:MYC
CLCA2:PSMD9
CLCA2:TP53
CLCN1:HRAS
CLCN1:KRAS
CLCN1:NRAS
CLCN7:NAE1
CLCN7:RNF40
CLCN7:TRMT61A
CLCN7:ZNF500
CLDN1:GJB3
CLDN1:ITGB4
CLDN1:PTPRF
CLDN10:HRAS
CLDN10:KRAS
CLDN10:NRAS
CLDN23:NAE1
CLDN3:CLDN4
CLDN3:CSF1R
CLDN3:CYP1A2
CLDN3:CYP2C19
CLDN3:CYP2C9
CLDN3:CYP2D6
CLDN3:CYP3A4
CLDN3:CYP3A5
CLDN3:CYP3A7
CLDN3:DDR1
CLDN3:KIT
CLDN3:NTRK1
CLDN3:ORM1
CLDN3:OVOL2
CLDN3:PDGFRA
CLDN3:PDGFRB
CLDN3:PTGS1
CLDN3:RET
CLDN3:SLC22A1
CLDN3:SLC22A2
CLDN4:FA2H
CLDN4:FERMT1
CLDN4:GRTP1
CLDN4:MACC1
CLDN4:MAP3K9
CLDN4:PRR15
CLDN4:RAB20
CLDN4:SLPI
CLDN4:TSPAN13
CLDND1:DLG1
CLDND1:NAE1
CLDND1:RAD17
CLDND1:SLC35A5
CLEC1A:SLCO1C1
CLEC2D:CSF1R
CLEC2D:CYP1A2
CLEC2D:CYP2C19
CLEC2D:CYP2C9
CLEC2D:CYP2D6
CLEC2D:CYP3A4
CLEC2D:CYP3A5
CLEC2D:CYP3A7
CLEC2D:DDR1
CLEC2D:KIT
CLEC2D:NTRK1
CLEC2D:ORM1
CLEC2D:PDGFRA
CLEC2D:PDGFRB
CLEC2D:PTGS1
CLEC2D:RET
CLEC2D:SLC22A1
CLEC2D:SLC22A2
CLEC4E:NAE1
CLEC4GP1:MYC
CLGN:COQ2
CLIC1:HRAS
CLIC1:KRAS
CLIC1:NRAS
CLIC3:PTGES
CLIC3:S100A16
CLIC4:HRAS
CLIC4:KRAS
CLIC4:NRAS
CLIC4:TAF12
CLINT1:EXOC5
CLINT1:HNRNPF
CLINT1:NUDT21
CLINT1:RNF146
CLINT1:SEP15
CLINT1:TAB2
CLINT1:YIPF5
CLIP1:MYO5A
CLIP1:MYO5B
CLIP1:MYO5C
CLIP1:MYOF
CLIP1:PFDN4
CLIP1:RAB5A
CLIP1:TWF1
CLIP1:XAB2
CLIP3:PNMAL1
CLIP4:OSMR
CLIP4:PLAT
CLIP4:RND3
CLK2:HRAS
CLK2:KRAS
CLK2:NRAS
CLK2:PDE7A
CLK2:PTCD3
CLK4:FAM193B
CLMN:HRAS
CLMN:KRAS
CLMN:NRAS
CLP1:CPSF2
CLP1:CSTF2
CLP1:CSTF2T
CLP1:CSTF3
CLP1:HSF1
CLP1:HSF2
CLP1:LLGL1
CLP1:LLGL2
CLP1:NSMCE1
CLP1:PIN1
CLP1:STXBP5
CLP1:STXBP5L
CLP1:TIMM22
CLP1:YIPF5
CLPP:CSNK1G2
CLPP:KHSRP
CLPP:POLR2E
CLPTM1:DOLK
CLPTM1:FASTK
CLPTM1:NAE1
CLPTM1L:NSUN2
CLPX:CSF1R
CLPX:CYP1A2
CLPX:CYP2C19
CLPX:CYP2C9
CLPX:CYP2D6
CLPX:CYP3A4
CLPX:CYP3A5
CLPX:CYP3A7
CLPX:DDR1
CLPX:HRAS
CLPX:KIT
CLPX:KRAS
CLPX:NRAS
CLPX:NTRK1
CLPX:ORM1
CLPX:PDGFRA
CLPX:PDGFRB
CLPX:PTGS1
CLPX:RET
CLPX:RPL4
CLPX:SLC22A1
CLPX:SLC22A2
CLSPN:NAE1
CLSPN:SMC2
CLSTN3:HRAS
CLSTN3:KRAS
CLSTN3:NRAS
CLTA:CSF1R
CLTA:CYP1A2
CLTA:CYP2C19
CLTA:CYP2C9
CLTA:CYP2D6
CLTA:CYP3A4
CLTA:CYP3A5
CLTA:CYP3A7
CLTA:DDR1
CLTA:KIT
CLTA:NAE1
CLTA:NTRK1
CLTA:ORM1
CLTA:PDGFRA
CLTA:PDGFRB
CLTA:PTGS1
CLTA:RET
CLTA:SLC22A1
CLTA:SLC22A2
CLTB:NAE1
CLTC:CSF1R
CLTC:CYP1A2
CLTC:CYP2C19
CLTC:CYP2C9
CLTC:CYP2D6
CLTC:CYP3A4
CLTC:CYP3A5
CLTC:CYP3A7
CLTC:DDR1
CLTC:KIT
CLTC:NTRK1
CLTC:ORM1
CLTC:PDGFRA
CLTC:PDGFRB
CLTC:PTGS1
CLTC:RET
CLTC:SLC22A1
CLTC:SLC22A2
CLU:HRAS
CLU:KRAS
CLU:NAE1
CLU:NRAS
CMAS:DNM1L
CMAS:GIN1
CMAS:MAPRE1
CMAS:MED21
CMAS:NAE1
CMAS:RNF146
CMAS:TBL1XR1
CMAS:TMED2
CMPK1:ALG14
CMPK1:CSE1L
CMPK1:CSK
CMPK1:CSNK1D
CMPK1:CSNK1E
CMPK1:DAPK2
CMPK1:DGKA
CMPK1:DLGAP4
CMPK1:DVL2
CMPK1:EPHA1
CMPK1:EPHB1
CMPK1:FER
CMPK1:FLT1
CMPK1:FURIN
CMPK1:GPBP1L1
CMPK1:GRK6
CMPK1:HCK
CMPK1:HIPK1
CMPK1:ITPKC
CMPK1:KCND1
CMPK1:KDR
CMPK1:KHK
CMPK1:LMTK2
CMPK1:MAGI-3
CMPK1:MAP2K7
CMPK1:MAP3K1
CMPK1:MAP3K7
CMPK1:MAP3K7IP2
CMPK1:MAP4K5
CMPK1:MAPK10
CMPK1:MAPKAP1
CMPK1:MAPKAPK2
CMPK1:MAPKAPK3
CMPK1:MARK1
CMPK1:MK-STYX
CMPK1:NEK6
CMPK1:PAK1
CMPK1:PANK2
CMPK1:PDPK1
CMPK1:PI4KII
CMPK1:PKIA
CMPK1:PKMYT1
CMPK1:PKN2
CMPK1:PLK3
CMPK1:PRKAG3
CMPK1:PRKCA
CMPK1:PRKCB
CMPK1:PRKCD
CMPK1:PRKCE
CMPK1:PRKCG
CMPK1:PRKCH
CMPK1:PRKCN
CMPK1:PRKCQ
CMPK1:PRKD2
CMPK1:PSMB10
CMPK1:PSMB4
CMPK1:RBM12
CMPK1:RIPK1
CMPK1:RIPK2
CMPK1:RNASEL
CMPK1:RPS6KL1
CMPK1:RRM1
CMPK1:SLC30A2
CMPK1:SMAD4
CMPK1:SNRK
CMPK1:SPHK1
CMPK1:STAT4
CMPK1:STK17A
CMPK1:STK33
CMPK1:TAOK3
CMPK1:TK2
CMPK1:TNK1
CMPK1:TNNI3K
CMPK1:TYRO3
CMPK1:UAP1
CMPK1:UAP1L1
CMPK1:UCK1
CMPK1:VRK3
CMPK1:WNK4
CMTM4:DSC2
CMTM4:ELMO3
CMTM4:EXPH5
CMTM4:TMEM144
CNBP:DDX5
CNBP:IL20RB
CNBP:MAPK1
CNBP:MSL2
CNBP:NUP54
CNBP:POGK
CNBP:POT1
CNBP:PSMD12
CNBP:SMC6
CNBP:SNX2
CNBP:TRIM23
CNBP:TSN
CNBP:UBE2N
CNBP:UGP2
CNGA2:HRAS
CNGA2:KRAS
CNGA2:NRAS
CNGA3:CYP19A1
CNGA3:CYP1B1
CNGA3:CYP2C8
CNGA3:CYP2C9
CNGA3:CYP3A4
CNGA3:CYP3A5
CNGA3:CYP3A7
CNGA3:MAP2
CNGA3:MAP4
CNGA3:MAPT
CNGA3:NR1I2
CNGA3:SLCO1B3
CNGA3:TUBB1
CNIH:GDI2
CNIH:RAB5A
CNIH4:FH
CNKSR1:MYC
CNKSR1:TJP3
CNN3:PDGFC
CNNM3:SAFB2
CNNM4:MARVELD2
CNOT1:ACTA1
CNOT1:ACTA2
CNOT1:ACTB
CNOT1:ACTC1
CNOT1:ACTG1
CNOT1:ACTG2
CNOT1:HRAS
CNOT1:KRAS
CNOT1:MON1B
CNOT1:NRAS
CNOT1:PFN4
CNOT1:POLR1A
CNOT1:VPS41
CNOT10:LSM3
CNOT10:RPL14
CNOT10:SS18L2
CNOT10:ZNF445
CNOT3:ACTA1
CNOT3:ACTA2
CNOT3:ACTB
CNOT3:ACTC1
CNOT3:ACTG1
CNOT3:ACTG2
CNOT3:DDX6
CNOT3:FIZ1
CNOT3:IRF3
CNOT3:PNKP
CNOT3:POLD2
CNOT3:PPP2R1A
CNOT3:SMARCB1
CNOT3:TRIM28
CNOT3:ZNF574
CNOT4:LUC7L2
CNOT4:MKLN1
CNOT4:UBN2
CNOT4:ZNF212
CNOT6:NAE1
CNOT6L:MSL2
CNOT7:ELP3
CNOT7:KIAA1967
CNOT7:MCPH1
CNOT7:PPP2R2A
CNOT7:R3HCC1
CNOT7:WRN
CNOT8:DLAT
CNOT8:FASTKD2
CNOT8:RAB1A
CNOT8:SKIV2L2
CNOT8:ZNF780A
CNPY3:FTSJD2
CNPY3:HRAS
CNPY3:KRAS
CNPY3:NRAS
CNR1:CSF1R
CNR1:CYP1A2
CNR1:CYP2C19
CNR1:CYP2C9
CNR1:CYP2D6
CNR1:CYP3A4
CNR1:CYP3A5
CNR1:CYP3A7
CNR1:DDR1
CNR1:KIT
CNR1:NTRK1
CNR1:ORM1
CNR1:PDGFRA
CNR1:PDGFRB
CNR1:PTGS1
CNR1:RET
CNR1:SLC22A1
CNR1:SLC22A2
CNR2:HIPK4
CNR2:PTGIR
CNTD1:NAE1
CNTN4:HRAS
CNTN4:KRAS
CNTN4:NRAS
CNTN5:NAE1
CNTNAP1:EGFR
CNTNAP1:HRAS
CNTNAP1:KRAS
CNTNAP1:NRAS
COBLL1:HRAS
COBLL1:KRAS
COBLL1:NRAS
COBRA1:GTF3C5
COBRA1:VPS4A
COBRA1:ZC3H7B
COCH:MYC
COG2:ZNF672
COG3:ASNA1
COG3:COG6
COG3:COPA
COG3:GOLT1A
COG3:GOLT1B
COG3:H2AFJ
COG3:H2AFX
COG3:HGH1
COG3:HIST1H2AA
COG3:HIST1H2AC
COG3:HIST1H2AD
COG3:HIST1H2AH
COG3:HIST1H2AL
COG3:HIST1H3D
COG3:HIST2H2AA3
COG3:HIST2H2AB
COG3:HIST2H2AC
COG3:HIST3H2A
COG3:MIOS
COG3:NAPA
COG3:NAPB
COG3:PIGU
COG3:RAB1A
COG3:RAB1B
COG3:SFT2D1
COG3:SFT2D2
COG3:SGTA
COG3:SGTB
COG3:SYS1
COG3:TEX261
COG3:VPS29
COG3:VPS72
COG3:VTI1A
COG3:YKT6
COG4:ANO1
COG4:ANO3
COG4:ANO4
COG4:ANO5
COG4:ANO6
COG4:ANO7
COG4:ANO8
COG4:ANO9
COG4:ARHGAP17
COG4:ARHGAP44
COG4:ARL1
COG4:ASNA1
COG4:CTU1
COG4:GOSR1
COG4:H2AFJ
COG4:H2AFX
COG4:HGH1
COG4:HIST1H2AA
COG4:HIST1H2AC
COG4:HIST1H2AD
COG4:HIST1H2AH
COG4:HIST1H2AL
COG4:HIST1H3D
COG4:HIST2H2AA3
COG4:HIST2H2AB
COG4:HIST2H2AC
COG4:HIST3H2A
COG4:HSPE1
COG4:LOC339352
COG4:MED6
COG4:MOCS3
COG4:PGAP3
COG4:PPP6R1
COG4:PPP6R2
COG4:PPP6R3
COG4:SFT2D1
COG4:SFT2D2
COG4:SH3BP1
COG4:SLC3A1
COG4:SLC7A10
COG4:SLC7A11
COG4:SLC7A13
COG4:SLC7A5
COG4:SLC7A6
COG4:SLC7A7
COG4:SLC7A8
COG4:SLC7A9
COG4:STX5
COG4:TEX261
COG4:URM1
COG4:VTI1A
COG4:YKT6
COG6:ARCN1
COG6:COPA
COG6:COPB2
COG6:GOLT1A
COG6:GOLT1B
COG6:NAPA
COG6:NAPB
COG6:NSF
COG6:PIGK
COG6:RAB1A
COG6:RAB1B
COG6:RCE1
COG6:SYS1
COG6:TBC1D25
COG6:TRAPPC3
COG6:TRAPPC3L
COG6:UNC50
COG6:VPS26A
COG6:VPS26B
COG6:VPS35
COG6:VTI1A
COG6:ZNF547
COIL:INTS2
COIL:MED1
COIL:NOL11
COIL:POLG2
COIL:RBM12
COIL:TLK2
COIL:TUBD1
COL11A1:HRAS
COL11A1:KRAS
COL11A1:NRAS
COL12A1:FSTL1
COL1A1:HRAS
COL1A1:KRAS
COL1A1:NRAS
COL24A1:HRAS
COL24A1:KRAS
COL24A1:NRAS
COL3A1:CSF1R
COL3A1:CYP1A2
COL3A1:CYP2C19
COL3A1:CYP2C9
COL3A1:CYP2D6
COL3A1:CYP3A4
COL3A1:CYP3A5
COL3A1:CYP3A7
COL3A1:DDR1
COL3A1:KIT
COL3A1:NTRK1
COL3A1:ORM1
COL3A1:PDGFRA
COL3A1:PDGFRB
COL3A1:PTGS1
COL3A1:RET
COL3A1:SLC22A1
COL3A1:SLC22A2
COL4A2:KIRREL
COL4A2:P4HA2
COL4A3:MYC
COL4A4:NAE1
COL5A3:HRAS
COL5A3:KRAS
COL5A3:MYC
COL5A3:NRAS
COL6A2:GLIPR1
COMMD10:GIN1
COMMD10:MAPK9
COMMD10:MATR3
COMMD10:RARS
COMMD10:UCHL5
COMMD2:NAE1
COMMD3:NAE1
COMMD5:ZNF7
COMMD8:MMADHC
COMMD8:SOAT1
COPA:ARL1
COPA:CHMP5
COPA:COPB1
COPA:COPB2
COPA:COPZ1
COPA:COPZ2
COPA:DPM1
COPA:HSPE1
COPA:MCM7
COPA:MYC
COPA:NDC80
COPA:PIGB
COPA:PIGK
COPA:PIGT
COPA:PIGU
COPA:PIGV
COPA:PIGW
COPA:RAB1A
COPA:RAB1B
COPA:RPN1
COPA:TAF7
COPA:TAF7L
COPA:TRAPPC4
COPA:VTI1A
COPA:YIPF5
COPA:ZNF547
COPB1:ARL1
COPB1:BECN1
COPB1:CFDP1
COPB1:COG6
COPB1:COPB2
COPB1:DDX31
COPB1:FDFT1
COPB1:GGPS1
COPB1:GTF2H2
COPB1:GTF2H2C_2
COPB1:METAP2
COPB1:NAPA
COPB1:NAPB
COPB1:NSF
COPB1:OXSM
COPB1:PGAP1
COPB1:PGAP3
COPB1:RAB1A
COPB1:RAB1B
COPB1:RAB5A
COPB1:RAB5B
COPB1:RAB5C
COPB1:RPL35
COPB1:UTP15
COPB1:VPS29
COPB1:VPS8
COPB1:VTI1A
COPB1:YIPF5
COPB1:ZNF547
COPB2:DDX23
COPB2:GFPT1
COPB2:MPPE1
COPB2:PHF5A
COPB2:PIGK
COPB2:RAB1A
COPB2:RAB1B
COPB2:SENP2
COPB2:VTI1A
COPB2:YIPF5
COPE:ARCN1
COPE:CKS1B
COPE:CKS2
COPE:COPB1
COPE:COPB2
COPE:PIGK
COPE:PIGS
COPE:PIGT
COPE:PIGU
COPE:RAB1A
COPE:RAB1B
COPE:TRAPPC3
COPE:TRAPPC3L
COPE:TRAPPC4
COPE:YIPF5
COPE:YKT6
COPE:ZNF547
COPS2:HRAS
COPS2:KRAS
COPS2:NRAS
COPS2:TBL1XR1
COPS3:HRAS
COPS3:KRAS
COPS3:NRAS
COPS4:HRAS
COPS4:KRAS
COPS4:MYC
COPS4:NRAS
COPS5:HRAS
COPS5:HRSP12
COPS5:IMPAD1
COPS5:ITGB1
COPS5:KRAS
COPS5:MAPRE1
COPS5:MRPL15
COPS5:MYC
COPS5:NRAS
COPS5:POLR2K
COPS5:PSMD9
COPS5:RAB1A
COPS5:SKP2
COPS5:SNX2
COPS5:TP53
COPS5:XPO7
COPS7B:DHX30
COPS7B:ELAVL1
COPS8:DGUOK
COPS8:HRAS
COPS8:KRAS
COPS8:LANCL1
COPS8:MYEOV2
COPS8:NRAS
COPS8:PRKD3
COPS8:RNF25
COPZ1:DNAJA1
COPZ1:DNAJA2
COPZ1:DNAJA4
COPZ1:HRAS
COPZ1:KRAS
COPZ1:NRAS
COPZ1:RAB1A
COPZ1:RAB1B
COPZ1:SCYL1
COPZ1:TRAPPC4
COPZ1:VTI1A
COPZ1:ZNF547
COPZ2:DNAJA1
COPZ2:DNAJA2
COPZ2:DNAJA4
COPZ2:RAB1A
COPZ2:RAB1B
COPZ2:SCYL1
COPZ2:TRAPPC4
COPZ2:VTI1A
COPZ2:ZNF547
COQ10A:PRELID1
COQ10A:SACM1L
COQ10A:TIMM22
COQ10B:PRELID1
COQ10B:SACM1L
COQ10B:TIMM22
COQ2:TIMM22
COQ3:MYC
COQ4:TIMM22
COQ5:FEN1
COQ5:TIMM22
COQ7:TIMM22
COQ8A:TIMM22
COQ8B:TIMM22
CORIN:HRAS
CORIN:KRAS
CORIN:NRAS
CORO1B:RAB1B
CORO2A:F11R
CORO7:MYC
COX10:ATP23
COX10:TIMM22
COX19:ATP23
COX4I1:TRAPPC2L
COX4I2:HRAS
COX4I2:KRAS
COX4I2:NRAS
COX4NB:CTU2
COX4NB:POLR2C
COX5A:MARS2
COX5A:MRPL46
COX5A:PRKAG1
COX5A:PRKAG2
COX5A:PRKAG3
COX5A:SFXN4
COX5A:UBE2N
COX5A:UBE2NL
COX5A:UBE2V2
COX5B:ATP23
COX6A2:NAE1
COX6B1:ATP23
COX6B1:NEDD4
COX6B1:NEDD4L
COX6B1:PPA1
COX6B1:PPA2
COX6B2:ATP23
COX6B2:NEDD4
COX6B2:NEDD4L
COX6B2:PPA1
COX6B2:PPA2
COX6C:UQCRB
COX7B:HRAS
COX7B:KRAS
COX7B:NRAS
CPA1:CTDSP1
CPA1:CTDSP2
CPA1:CTDSPL
CPA2:CTDSP1
CPA2:CTDSP2
CPA2:CTDSPL
CPA3:CTDSP1
CPA3:CTDSP2
CPA3:CTDSPL
CPA4:CTDSP1
CPA4:CTDSP2
CPA4:CTDSPL
CPA4:RHOC
CPA5:CTDSP1
CPA5:CTDSP2
CPA5:CTDSPL
CPA6:CTDSP1
CPA6:CTDSP2
CPA6:CTDSPL
CPB1:CTDSP1
CPB1:CTDSP2
CPB1:CTDSPL
CPB2:CTDSP1
CPB2:CTDSP2
CPB2:CTDSPL
CPEB3:PDIK1L
CPN2:TACR1
CPNE1:HRAS
CPNE1:HSP90AB1
CPNE1:KRAS
CPNE1:MAPRE1
CPNE1:NRAS
CPNE1:PPP1CC
CPNE1:RANBP2
CPNE3:WWP1
CPNE4:HRAS
CPNE4:KRAS
CPNE4:NRAS
CPNE5:HRAS
CPNE5:KRAS
CPNE5:NRAS
CPO:CTDSP1
CPO:CTDSP2
CPO:CTDSPL
CPOX:HSPE1
CPSF1:CPSF2
CPSF1:CSF1R
CPSF1:CSNK1G2
CPSF1:CYP1A2
CPSF1:CYP2C19
CPSF1:CYP2C9
CPSF1:CYP2D6
CPSF1:CYP3A4
CPSF1:CYP3A5
CPSF1:CYP3A7
CPSF1:DDR1
CPSF1:DNAJA1
CPSF1:DNAJA2
CPSF1:DNAJA4
CPSF1:KHSRP
CPSF1:KIT
CPSF1:LIME1
CPSF1:MAF1
CPSF1:NTRK1
CPSF1:ORM1
CPSF1:PDGFRA
CPSF1:PDGFRB
CPSF1:PTGS1
CPSF1:RET
CPSF1:SACM1L
CPSF1:SAFB2
CPSF1:SLC22A1
CPSF1:SLC22A2
CPSF1:STIP1
CPSF2:EXOSC10
CPSF2:HRAS
CPSF2:HSP90AA1
CPSF2:HSP90AB1
CPSF2:KRAS
CPSF2:NRAS
CPSF2:SACM1L
CPSF2:STIP1
CPSF3:PPIH
CPSF4:NAE1
CPSF6:DCAF12
CPSF6:EXOSC2
CPSF6:FUS
CPSF6:HNRNPR
CPSF6:KIF15
CPSF6:KRI1
CPSF6:MDC1
CPSF6:PTBP1
CPSF6:RAD54L
CPSF6:ZCCHC7
CPSF7:DDB1
CPSF7:MEN1
CPSF7:NAA40
CPSF7:PRPF19
CPSF7:RBM14
CPSF7:SF3B2
CR1:FCER2
CRABP1:HRAS
CRABP1:KRAS
CRABP1:NRAS
CRABP2:DLG5
CRADD:NAE1
CRAMP1L:NAE1
CRAMP1L:USP7
CRAT:NAE1
CRB3:EVPL
CRB3:SSH3
CRB3:SULT2B1
CRBN:TOP2B
CRBN:WDR48
CRCP:CSF1R
CRCP:CYP1A2
CRCP:CYP2C19
CRCP:CYP2C9
CRCP:CYP2D6
CRCP:CYP3A4
CRCP:CYP3A5
CRCP:CYP3A7
CRCP:DDR1
CRCP:KIT
CRCP:NTRK1
CRCP:ORM1
CRCP:PDGFRA
CRCP:PDGFRB
CRCP:PTGS1
CRCP:RET
CRCP:SLC22A1
CRCP:SLC22A2
CREB1:CREBBP
CREB1:EIF4G2
CREB1:GTF3C3
CREB1:HNRNPF
CREB1:MANEA
CREB1:MSH2
CREB1:MTOR
CREB1:PGGT1B
CREB1:PSMA1
CREB1:SMCHD1
CREB1:SPTLC1
CREB1:TLK1
CREB1:XPO7
CREB1:YWHAZ
CREB3:CYR61
CREB3:TPM1
CREBZF:IQCB1
CREBZF:POU2F1
CREBZF:PUM2
CREBZF:SPCS2
CREG1:HRAS
CREG1:KRAS
CREG1:NRAS
CRELD2:HRAS
CRELD2:KRAS
CRELD2:NAE1
CRELD2:NRAS
CRIM1:EFEMP1
CRIM1:TUBB6
CRIM1:VEGFC
CRISP1:MSTN
CRISP1:NCR1
CRLS1:ITPA
CRLS1:PAM16
CRLS1:TIMM23
CRNKL1:CWC22
CRNKL1:DHX15
CRNKL1:HRAS
CRNKL1:KRAS
CRNKL1:NRAS
CRNKL1:RPS14
CRNKL1:TIA1
CRNKL1:TIAL1
CRNN:HRAS
CRNN:KRAS
CRNN:NRAS
CROCC:DNASE1L2
CROCC:RHOT2
CROCC:UBR4
CRP:GH2
CRP:MYC
CRP:PDX1
CRTAP:MSRB3
CRTAP:PTRF
CRY1:HRAS
CRY1:KRAS
CRY1:NRAS
CRY2:DIP2A
CRY2:GADD45A
CRY2:HERC5
CRY2:HRAS
CRY2:KRAS
CRY2:MCM5
CRY2:NRAS
CRY2:POLH
CRY2:SMARCC2
CRY2:SNRNP70
CRY2:SUMO1
CRY2:SUPT5H
CRY2:UBA1
CRYBB2:CSF1R
CRYBB2:CYP1A2
CRYBB2:CYP2C19
CRYBB2:CYP2C9
CRYBB2:CYP2D6
CRYBB2:CYP3A4
CRYBB2:CYP3A5
CRYBB2:CYP3A7
CRYBB2:DDR1
CRYBB2:KIT
CRYBB2:NTRK1
CRYBB2:ORM1
CRYBB2:PDGFRA
CRYBB2:PDGFRB
CRYBB2:PTGS1
CRYBB2:RET
CRYBB2:SLC22A1
CRYBB2:SLC22A2
CRYL1:HRAS
CRYL1:KRAS
CRYL1:NRAS
CRYM:HRAS
CRYM:KRAS
CRYM:NRAS
CRYZP1:HRAS
CRYZP1:KRAS
CRYZP1:NRAS
CS:ADAT3
CS:DAD1
CS:HRAS
CS:KRAS
CS:NRAS
CS:VPS41
CSE1L:ASNA1
CSE1L:CDC23
CSE1L:DCK
CSE1L:DDX46
CSE1L:DSCC1
CSE1L:HRAS
CSE1L:IMPA1
CSE1L:IMPA2
CSE1L:KRAS
CSE1L:LSM6
CSE1L:NAE1
CSE1L:NRAS
CSE1L:NUP155
CSE1L:PRKAA1
CSE1L:PRKAA2
CSE1L:PSMB5
CSE1L:PSMB8
CSE1L:PSMD4
CSE1L:RPRD1A
CSE1L:RPRD1B
CSE1L:RRM1
CSE1L:SLC28A1
CSE1L:SLC29A1
CSE1L:SLC29A2
CSE1L:TRAPPC1
CSE1L:TYMS
CSE1L:WDR43
CSF1R:CSHL1
CSF1R:CST4
CSF1R:CTDSPL
CSF1R:CTSB
CSF1R:CUGBP2
CSF1R:CUX1
CSF1R:CXCR3
CSF1R:CXCR4
CSF1R:CYP2B6
CSF1R:DBF4
CSF1R:DDAH1
CSF1R:DDX26B
CSF1R:DLAT
CSF1R:EDF1
CSF1R:EGR3
CSF1R:EHF
CSF1R:EPB42
CSF1R:ERMP1
CSF1R:FCN3
CSF1R:FKBP11
CSF1R:FLT3LG
CSF1R:FOSL1
CSF1R:FRAG1
CSF1R:FZD2
CSF1R:FZD8
CSF1R:GAPDHL6
CSF1R:GBP4
CSF1R:GGCX
CSF1R:GLIPR1
CSF1R:GLT8D1
CSF1R:GPC5
CSF1R:GTF2H5
CSF1R:HIF3A
CSF1R:HIST1H3
CSF1R:HLA-DRA
CSF1R:HLA-DRB
CSF1R:IFI16
CSF1R:IL27RA
CSF1R:IL4
CSF1R:IL7
CSF1R:IRF7
CSF1R:ITCH
CSF1R:ITGB1
CSF1R:KCNJ13
CSF1R:LAPTM4B
CSF1R:LIPE
CSF1R:LRRC37A
CSF1R:MAML1
CSF1R:MAPK11
CSF1R:MBD4
CSF1R:MGAT2
CSF1R:MORC3
CSF1R:MYST3
CSF1R:NCOA3
CSF1R:NFATC1
CSF1R:NFATC2IP
CSF1R:NKRF
CSF1R:NRG2
CSF1R:NUDT3
CSF1R:OR2F1
CSF1R:PDE4DIP
CSF1R:PDE6C
CSF1R:PDE6H
CSF1R:PDLIM5
CSF1R:PGLS
CSF1R:PLCB1
CSF1R:PLEKHM1
CSF1R:PLOD2
CSF1R:PPP1R2
CSF1R:PPP3CA
CSF1R:PPP3CB
CSF1R:PRKCQ
CSF1R:PRMT8
CSF1R:PYROXD1
CSF1R:RAG1AP1
CSF1R:RAP1A
CSF1R:RARA
CSF1R:RCAN1
CSF1R:RCAN2
CSF1R:RPL21
CSF1R:RPL35
CSF1R:RPL36A
CSF1R:RPL5
CSF1R:RTP4
CSF1R:RYK
CSF1R:S1PR2
CSF1R:SAT1
CSF1R:SEL1L
CSF1R:SEPT6
CSF1R:SESTD1
CSF1R:SETMAR
CSF1R:SFRP4
CSF1R:SFRS2IP
CSF1R:SKP1
CSF1R:SMARCA1
CSF1R:SNTA1
CSF1R:SNX10
CSF1R:SORBS1
CSF1R:SP100
CSF1R:SP110
CSF1R:SPTB
CSF1R:SRI
CSF1R:SV2B
CSF1R:SYT11
CSF1R:TAS2R14
CSF1R:TBCCD1
CSF1R:TFAP2B
CSF1R:THAP1
CSF1R:TJP1
CSF1R:TLE1
CSF1R:TMEFF1
CSF1R:TNFRSF9
CSF1R:TPM1
CSF1R:TRIM24
CSF1R:TRIP11
CSF1R:TROVE2
CSF1R:UBA6
CSF1R:UBE3A
CSF1R:UCP2
CSF1R:UGT1A9
CSF1R:UTP14A
CSF1R:WNT5A
CSF1R:ZNF140
CSF1R:ZNF473
CSF1R:ZP3
CSF2RB:NAE1
CSH1:DMP1
CSH1:ESR1
CSH1:KCNH6
CSH1:SGCA
CSH1:ST8SIA3
CSH2:ESR1
CSH2:SLAMF1
CSH2:SSTR4
CSH2:TACR1
CSH2:ZBTB16
CSHL1:CYP1A2
CSHL1:CYP2C19
CSHL1:CYP2C9
CSHL1:CYP2D6
CSHL1:CYP3A4
CSHL1:CYP3A5
CSHL1:CYP3A7
CSHL1:DDR1
CSHL1:EPHB1
CSHL1:FCGR3A
CSHL1:FCGR3B
CSHL1:KIT
CSHL1:LY9
CSHL1:MAPK4
CSHL1:NTRK1
CSHL1:ORM1
CSHL1:PDGFRA
CSHL1:PDGFRB
CSHL1:PTGS1
CSHL1:RET
CSHL1:SLAMF1
CSHL1:SLC22A1
CSHL1:SLC22A2
CSK:DCK
CSK:MAST3
CSK:RPL4
CSK:RRM1
CSK:SLC28A1
CSK:SLC29A1
CSK:SLC29A2
CSK:TYMS
CSN1S1:HRAS
CSN1S1:KRAS
CSN1S1:NRAS
CSN1S2A:MYC
CSNK1A1:VTI1A
CSNK1D:DCK
CSNK1D:RRM1
CSNK1D:SLC28A1
CSNK1D:SLC29A1
CSNK1D:SLC29A2
CSNK1D:TYMS
CSNK1D:VTI1A
CSNK1E:DCK
CSNK1E:NAE1
CSNK1E:RRM1
CSNK1E:SLC28A1
CSNK1E:SLC29A1
CSNK1E:SLC29A2
CSNK1E:THOP1
CSNK1E:TP53
CSNK1E:TYMS
CSNK1E:VTI1A
CSNK1G1:ATG9A
CSNK1G1:ATP8A1
CSNK1G1:ATP8A2
CSNK1G1:CSNK1G2
CSNK1G1:CSNK1G3
CSNK1G1:CWH43
CSNK1G1:GABARAP
CSNK1G1:GABARAPL1
CSNK1G1:HRAS
CSNK1G1:KRAS
CSNK1G1:NRAS
CSNK1G1:PGAP3
CSNK1G1:RBBP5
CSNK1G1:TRMU
CSNK1G1:VPS8
CSNK1G1:YPEL1
CSNK1G1:YPEL2
CSNK1G1:YPEL4
CSNK1G2:ATG9A
CSNK1G2:ATP8A1
CSNK1G2:ATP8A2
CSNK1G2:CSNK1G3
CSNK1G2:CWH43
CSNK1G2:FBXO46
CSNK1G2:GABARAP
CSNK1G2:GABARAPL1
CSNK1G2:GTF2F1
CSNK1G2:KHSRP
CSNK1G2:MAPK8IP3
CSNK1G2:MBD3
CSNK1G2:PGAP3
CSNK1G2:PIAS4
CSNK1G2:PIP5K1C
CSNK1G2:POLD1
CSNK1G2:POLRMT
CSNK1G2:RBBP5
CSNK1G2:RBM14
CSNK1G2:RNF126
CSNK1G2:SLC39A3
CSNK1G2:SMARCC2
CSNK1G2:TRIM28
CSNK1G2:TRMU
CSNK1G2:TYK2
CSNK1G2:VPS8
CSNK1G2:YPEL1
CSNK1G2:YPEL2
CSNK1G2:YPEL4
CSNK1G3:ATG9A
CSNK1G3:ATP8A1
CSNK1G3:ATP8A2
CSNK1G3:CWH43
CSNK1G3:GABARAP
CSNK1G3:GABARAPL1
CSNK1G3:GIN1
CSNK1G3:PGAP3
CSNK1G3:PPP2CA
CSNK1G3:RBBP5
CSNK1G3:SNX2
CSNK1G3:TRMU
CSNK1G3:VPS8
CSNK1G3:YPEL1
CSNK1G3:YPEL2
CSNK1G3:YPEL4
CSNK2A1:HRAS
CSNK2A1:KRAS
CSNK2A1:NAE1
CSNK2A1:NRAS
CSNK2A1:ZCCHC3
CSNK2A2:NAE1
CSNK2B:PIGB
CSNK2B:PIGL
CSNK2B:TIMM22
CSPP1:RBM12B
CSRNP3:NAE1
CST4:CYP1A2
CST4:CYP2C19
CST4:CYP2C9
CST4:CYP2D6
CST4:CYP3A4
CST4:CYP3A5
CST4:CYP3A7
CST4:DDR1
CST4:KIT
CST4:NTRK1
CST4:ORM1
CST4:PDGFRA
CST4:PDGFRB
CST4:PTGS1
CST4:RET
CST4:SLC22A1
CST4:SLC22A2
CST6:RHOD
CSTB:LTBR
CSTB:MYOF
CSTF1:HRAS
CSTF1:KRAS
CSTF1:NRAS
CSTF2:CSTF3
CSTF2:MAGEA1
CSTF2:MAGEA10
CSTF2:MAGEA11
CSTF2:MAGEA12
CSTF2:MAGEA2B
CSTF2:MAGEA4
CSTF2:MAGEA8
CSTF2:MAGEA9B
CSTF2:MAGEB1
CSTF2:MAGEB10
CSTF2:MAGEB16
CSTF2:MAGEB17
CSTF2:MAGEB18
CSTF2:MAGEB2
CSTF2:MAGEB3
CSTF2:MAGEB4
CSTF2:MAGEB5
CSTF2:MAGEB6
CSTF2:MAGEC2
CSTF2:MAGED1
CSTF2:MAGEE2
CSTF2:MAGEF1
CSTF2:MAGEH1
CSTF2:MVD
CSTF2:MYC
CSTF2:NDN
CSTF2:NSMCE1
CSTF2:NSMCE3
CSTF2:PIN1
CSTF2:RPL7A
CSTF2:SEC61A1
CSTF2:SEC61A2
CSTF2:TIMM22
CSTF2:YIPF5
CSTF2T:CSTF3
CSTF2T:MAGEA1
CSTF2T:MAGEA10
CSTF2T:MAGEA11
CSTF2T:MAGEA12
CSTF2T:MAGEA2B
CSTF2T:MAGEA4
CSTF2T:MAGEA8
CSTF2T:MAGEA9B
CSTF2T:MAGEB1
CSTF2T:MAGEB10
CSTF2T:MAGEB16
CSTF2T:MAGEB17
CSTF2T:MAGEB18
CSTF2T:MAGEB2
CSTF2T:MAGEB3
CSTF2T:MAGEB4
CSTF2T:MAGEB5
CSTF2T:MAGEB6
CSTF2T:MAGEC2
CSTF2T:MAGED1
CSTF2T:MAGEE2
CSTF2T:MAGEF1
CSTF2T:MAGEH1
CSTF2T:MVD
CSTF2T:NDN
CSTF2T:NSMCE1
CSTF2T:NSMCE3
CSTF2T:PIN1
CSTF2T:RPL7A
CSTF2T:SEC61A1
CSTF2T:SEC61A2
CSTF2T:TIMM22
CSTF2T:YIPF5
CSTF3:MVD
CTAGE6:HRAS
CTAGE6:KRAS
CTAGE6:NRAS
CTBP2:TCF7L2
CTCF:HMGB1
CTCF:HNRNPR
CTCF:ILF3
CTCF:LUC7L2
CTCF:MATR3
CTCF:MCM10
CTCF:MYC
CTCF:NASP
CTCF:PDIK1L
CTCF:PRPF38A
CTCF:RCC2
CTCF:TERF2
CTDP1:DNAJA1
CTDP1:DNAJA2
CTDP1:DNAJA4
CTDP1:DOPEY1
CTDP1:DOPEY2
CTDP1:GTF2B
CTDP1:HAAO
CTDP1:MED10
CTDP1:MED7
CTDP1:MPPE1
CTDP1:RBBP5
CTDP1:RFC4
CTDP1:RPL19
CTDP1:SLC25A26
CTDP1:YIPF5
CTDP1:ZPR1
CTDSPL:CYP1A2
CTDSPL:CYP2C19
CTDSPL:CYP2C9
CTDSPL:CYP2D6
CTDSPL:CYP3A4
CTDSPL:CYP3A5
CTDSPL:CYP3A7
CTDSPL:DDR1
CTDSPL:KIT
CTDSPL:NTRK1
CTDSPL:ORM1
CTDSPL:PDGFRA
CTDSPL:PDGFRB
CTDSPL:PTGS1
CTDSPL:RET
CTDSPL:SLC22A1
CTDSPL:SLC22A2
CTDSPL2:GNPNAT1
CTDSPL2:MCM2
CTDSPL2:SFPQ
CTDSPL2:SMEK1
CTGF:DKK3
CTGF:DOCK1
CTGF:MST1
CTGF:NAE1
CTGF:STK24
CTGF:STK3
CTH:FMO1
CTH:FMO2
CTH:FMO3
CTH:FMO4
CTH:FMO5
CTH:FMO6P
CTH:PIGO
CTH:PIGS
CTNNA1:GNS
CTNNA1:HRAS
CTNNA1:KRAS
CTNNA1:MGAT4B
CTNNA1:NRAS
CTNNA1:PLK2
CTNNAL1:HRAS
CTNNAL1:KRAS
CTNNAL1:NAE1
CTNNAL1:NRAS
CTNNB1:FLT1
CTNNBIP1:MYC
CTNNBL1:DHX35
CTNND1:PLXNB2
CTNND2:DCP2
CTNND2:MTOR
CTNS:AMPH
CTNS:BIN2
CTNS:HRAS
CTNS:KRAS
CTNS:NRAS
CTNS:ULK1
CTNS:ULK2
CTPS1:TMED4
CTPS1:TMED9
CTPS2:MYC
CTPS2:TMED4
CTPS2:TMED9
CTR9:PSMA1
CTSA:GNS
CTSA:MYC
CTSA:NEU1
CTSB:CYP1A2
CTSB:CYP2C19
CTSB:CYP2C9
CTSB:CYP2D6
CTSB:CYP3A4
CTSB:CYP3A5
CTSB:CYP3A7
CTSB:DDR1
CTSB:HRAS
CTSB:IGFBP6
CTSB:KIT
CTSB:KRAS
CTSB:LMNA
CTSB:NRAS
CTSB:NTRK1
CTSB:ORM1
CTSB:PDGFRA
CTSB:PDGFRB
CTSB:PSAP
CTSB:PTGS1
CTSB:PTPN14
CTSB:RET
CTSB:S100A11
CTSB:SERPINH1
CTSB:SLC22A1
CTSB:SLC22A2
CTSC:MYC
CTSC:RAB38
CTSD:EPHX1
CTSD:RPL7A
CTSD:TNFRSF1A
CTSD:VPS41
CTSE:RPL7A
CTSE:VPS41
CTSS:PHF11
CTTN:DUSP3
CTTN:EGFR
CTTN:LRP10
CTTN:PPFIA1
CTTN:PRSS23
CTTN:RAC1
CTTN:TWF1
CTTN:UEVLD
CTTNBP2:HRAS
CTTNBP2:KRAS
CTTNBP2:NRAS
CTTNBP2NL:HRAS
CTTNBP2NL:KRAS
CTTNBP2NL:LARP6
CTTNBP2NL:NRAS
CTU1:MYO5A
CTU1:MYO5B
CTU1:MYO5C
CTU1:PFN4
CTU1:VTI1A
CTU2:CDC6
CTU2:GDI1
CTU2:GDI2
CTU2:MYO5A
CTU2:MYO5B
CTU2:MYO5C
CTU2:NOC3L
CTU2:PI4KA
CTU2:POLD1
CTU2:PRIM1
CTU2:PRIM2
CUEDC1:GNG12
CUGBP2:CYP1A2
CUGBP2:CYP2C19
CUGBP2:CYP2C9
CUGBP2:CYP2D6
CUGBP2:CYP3A4
CUGBP2:CYP3A5
CUGBP2:CYP3A7
CUGBP2:DDR1
CUGBP2:KIT
CUGBP2:NTRK1
CUGBP2:ORM1
CUGBP2:PDGFRA
CUGBP2:PDGFRB
CUGBP2:PTGS1
CUGBP2:RET
CUGBP2:SLC22A1
CUGBP2:SLC22A2
CUL1:DCTN4
CUL1:NAE1
CUL1:RAB23
CUL1:TAB2
CUL1:TBL1XR1
CUL2:NAE1
CUL3:MYC
CUL3:NAE1
CUL3:NCL
CUL4A:DCUN1D2
CUL4A:NAE1
CUL4A:PCID2
CUL4A:RNF219
CUL4B:NAE1
CUL4B:TMED2
CUL5:HRAS
CUL5:KRAS
CUL5:NAE1
CUL5:NRAS
CUL5:SNORA25
CUL7:NAE1
CUL7:UBXN6
CUL9:EHMT2
CUL9:NAE1
CUL9:TYK2
CUL9:ZC3H7B
CUX1:CYP1A2
CUX1:CYP2C19
CUX1:CYP2C9
CUX1:CYP2D6
CUX1:CYP3A4
CUX1:CYP3A5
CUX1:CYP3A7
CUX1:DDR1
CUX1:HRAS
CUX1:KIT
CUX1:KRAS
CUX1:NRAS
CUX1:NTRK1
CUX1:ORM1
CUX1:PARP1
CUX1:PDGFRA
CUX1:PDGFRB
CUX1:PIK3CA
CUX1:PTGS1
CUX1:RET
CUX1:SLC22A1
CUX1:SLC22A2
CWC22:GTF3C3
CWC22:XAB2
CWC22:YJU2
CWC27:KIF2A
CWC27:PPWD1
CWC27:SKIV2L2
CWC27:TAF9
CWF19L1:DHX15
CWF19L1:EXOSC1
CWF19L1:GLRX3
CWF19L1:NSMCE4A
CWF19L1:POLR2D
CWF19L1:SENP2
CWF19L2:NFRKB
CWF19L2:ZNF202
CWH43:PC
CWH43:PIGK
CX3CR1:NAE1
CXCL1:LTBR
CXCL10:MYC
CXCL13:DMP1
CXCL13:SIGLEC8
CXCL16:EPS8L1
CXCL16:HRAS
CXCL16:KRAS
CXCL16:NRAS
CXCL16:PRRG2
CXCL16:RAB25
CXCL16:SHROOM3
CXCL16:TMC4
CXCL16:TMEM30B
CXCL2:SDC4
CXCR3:CYP1A2
CXCR3:CYP2C19
CXCR3:CYP2C9
CXCR3:CYP2D6
CXCR3:CYP3A4
CXCR3:CYP3A5
CXCR3:CYP3A7
CXCR3:DDR1
CXCR3:KIT
CXCR3:NTRK1
CXCR3:ORM1
CXCR3:PDGFRA
CXCR3:PDGFRB
CXCR3:PTGS1
CXCR3:RET
CXCR3:SLC22A1
CXCR3:SLC22A2
CXCR4:CYP1A2
CXCR4:CYP2C19
CXCR4:CYP2C9
CXCR4:CYP2D6
CXCR4:CYP3A4
CXCR4:CYP3A5
CXCR4:CYP3A7
CXCR4:DDR1
CXCR4:KIT
CXCR4:NAE1
CXCR4:NTRK1
CXCR4:ORM1
CXCR4:PDGFRA
CXCR4:PDGFRB
CXCR4:PTGS1
CXCR4:RET
CXCR4:SLC22A1
CXCR4:SLC22A2
CXCR6:P2RX2
CXORF10:HRAS
CXORF10:KRAS
CXORF10:NRAS
CXorf21:SCNN1D
CXorf21:SNRPA
CXORF40A:HRAS
CXORF40A:KRAS
CXORF40A:NRAS
CXorf40B:IDH3G
CXorf65:IL2RG
CXXC1:DNASE1L2
CXXC1:EDC4
CXXC1:POGZ
CXXC1:SMARCC2
CXXC4:HRAS
CXXC4:KRAS
CXXC4:NRAS
CXYORF2:HRAS
CXYORF2:KRAS
CXYORF2:NRAS
CYB561:EFNA1
CYB561:FOXA1
CYB5A:DMAP1
CYB5B:DMAP1
CYB5R1:CDK2
CYB5R1:CYP51A1
CYB5R1:GSPT1
CYB5R1:GSPT2
CYB5R3:CDK2
CYB5R3:CYP51A1
CYB5R3:GSPT1
CYB5R3:GSPT2
CYB5R3:PMM1
CYB5R4:TAB2
CYB5R4:TBL1XR1
CYBA:NAE1
CYBASC3:TMEM138
CYC1:EIF2C2
CYC1:MRPL13
CYC1:TRNT1
CYCS:PARP1
CYCS:PML
CYCS:RB1
CYCS:SNX13
CYCS:TWSG1
CYFIP1:HRAS
CYFIP1:KRAS
CYFIP1:NRAS
CYFIP2:NAE1
CYLC1:NAE1
CYLC2:HRAS
CYLC2:KRAS
CYLC2:NAE1
CYLC2:NRAS
CYLD:HRAS
CYLD:KRAS
CYLD:NRAS
CYP11B1:HRAS
CYP11B1:KRAS
CYP11B1:NRAS
CYP19A1:EDG2
CYP19A1:FANCF
CYP19A1:FBXL14
CYP19A1:FLJ21156
CYP19A1:GTSE1
CYP19A1:HACE1
CYP19A1:HCFC1
CYP19A1:HERC5
CYP19A1:HPS1
CYP19A1:ILK
CYP19A1:KCNQ4
CYP19A1:KIAA1706
CYP19A1:KIF5A
CYP19A1:LAK
CYP19A1:PDE3A
CYP19A1:PEX1
CYP19A1:PPP3CA
CYP19A1:PTPN3
CYP19A1:PTPRD
CYP19A1:PTPRF
CYP19A1:RAD9A
CYP19A1:RAGE
CYP19A1:RFC5
CYP19A1:SENP1
CYP19A1:SMO
CYP19A1:SOD2
CYP19A1:TAP2
CYP19A1:XRCC6
CYP1A2:CYP2B6
CYP1A2:DBF4
CYP1A2:DDAH1
CYP1A2:DDX26B
CYP1A2:DLAT
CYP1A2:EDF1
CYP1A2:EGR3
CYP1A2:EHF
CYP1A2:EPB42
CYP1A2:ERMP1
CYP1A2:FCN3
CYP1A2:FKBP11
CYP1A2:FLT3LG
CYP1A2:FOSL1
CYP1A2:FRAG1
CYP1A2:FZD2
CYP1A2:FZD8
CYP1A2:GAPDHL6
CYP1A2:GBP4
CYP1A2:GGCX
CYP1A2:GLIPR1
CYP1A2:GLT8D1
CYP1A2:GPC5
CYP1A2:GTF2H5
CYP1A2:HIF3A
CYP1A2:HIST1H3
CYP1A2:HLA-DRA
CYP1A2:HLA-DRB
CYP1A2:IFI16
CYP1A2:IL27RA
CYP1A2:IL4
CYP1A2:IL7
CYP1A2:IRF7
CYP1A2:ITCH
CYP1A2:ITGB1
CYP1A2:KCNJ13
CYP1A2:LAPTM4B
CYP1A2:LIPE
CYP1A2:LRRC37A
CYP1A2:MAML1
CYP1A2:MAPK11
CYP1A2:MBD4
CYP1A2:MGAT2
CYP1A2:MORC3
CYP1A2:MYST3
CYP1A2:NCOA3
CYP1A2:NFATC1
CYP1A2:NFATC2IP
CYP1A2:NKRF
CYP1A2:NRG2
CYP1A2:NUDT3
CYP1A2:OR2F1
CYP1A2:PDE4DIP
CYP1A2:PDE6C
CYP1A2:PDE6H
CYP1A2:PDLIM5
CYP1A2:PGLS
CYP1A2:PLCB1
CYP1A2:PLEKHM1
CYP1A2:PLOD2
CYP1A2:PPP1R2
CYP1A2:PPP3CA
CYP1A2:PPP3CB
CYP1A2:PRKCQ
CYP1A2:PRMT8
CYP1A2:PYROXD1
CYP1A2:RAG1AP1
CYP1A2:RAP1A
CYP1A2:RARA
CYP1A2:RCAN1
CYP1A2:RCAN2
CYP1A2:RPL21
CYP1A2:RPL35
CYP1A2:RPL36A
CYP1A2:RPL5
CYP1A2:RTP4
CYP1A2:RYK
CYP1A2:S1PR2
CYP1A2:SAT1
CYP1A2:SEL1L
CYP1A2:SEPT6
CYP1A2:SESTD1
CYP1A2:SETMAR
CYP1A2:SFRP4
CYP1A2:SFRS2IP
CYP1A2:SKP1
CYP1A2:SMARCA1
CYP1A2:SNTA1
CYP1A2:SNX10
CYP1A2:SORBS1
CYP1A2:SP100
CYP1A2:SP110
CYP1A2:SPTB
CYP1A2:SRI
CYP1A2:SV2B
CYP1A2:SYT11
CYP1A2:TAS2R14
CYP1A2:TBCCD1
CYP1A2:TFAP2B
CYP1A2:THAP1
CYP1A2:TJP1
CYP1A2:TLE1
CYP1A2:TMEFF1
CYP1A2:TNFRSF9
CYP1A2:TPM1
CYP1A2:TRIM24
CYP1A2:TRIP11
CYP1A2:TROVE2
CYP1A2:UBA6
CYP1A2:UBE3A
CYP1A2:UCP2
CYP1A2:UGT1A9
CYP1A2:UTP14A
CYP1A2:WNT5A
CYP1A2:ZNF140
CYP1A2:ZNF473
CYP1A2:ZP3
CYP1B1:EDG2
CYP1B1:FANCF
CYP1B1:FBXL14
CYP1B1:FLJ21156
CYP1B1:GTSE1
CYP1B1:HACE1
CYP1B1:HCFC1
CYP1B1:HERC5
CYP1B1:HPS1
CYP1B1:ILK
CYP1B1:KCNQ4
CYP1B1:KIAA1706
CYP1B1:KIF5A
CYP1B1:LAK
CYP1B1:PDE3A
CYP1B1:PEX1
CYP1B1:PPP3CA
CYP1B1:PTPN3
CYP1B1:PTPRD
CYP1B1:PTPRF
CYP1B1:RAD9A
CYP1B1:RAGE
CYP1B1:RFC5
CYP1B1:SENP1
CYP1B1:SMO
CYP1B1:SOD2
CYP1B1:TAP2
CYP1B1:XRCC6
CYP24A1:NAE1
CYP27A1:HRAS
CYP27A1:KRAS
CYP27A1:NRAS
CYP27B1:HRAS
CYP27B1:KRAS
CYP27B1:MYC
CYP27B1:NRAS
CYP2B6:CYP2C19
CYP2B6:CYP2C9
CYP2B6:CYP2D6
CYP2B6:CYP3A4
CYP2B6:CYP3A5
CYP2B6:CYP3A7
CYP2B6:DDR1
CYP2B6:KIT
CYP2B6:NTRK1
CYP2B6:ORM1
CYP2B6:PDGFRA
CYP2B6:PDGFRB
CYP2B6:PTGS1
CYP2B6:RET
CYP2B6:SLC22A1
CYP2B6:SLC22A2
CYP2C19:DBF4
CYP2C19:DDAH1
CYP2C19:DDX26B
CYP2C19:DLAT
CYP2C19:EDF1
CYP2C19:EGR3
CYP2C19:EHF
CYP2C19:EPB42
CYP2C19:ERMP1
CYP2C19:FCN3
CYP2C19:FKBP11
CYP2C19:FLT3LG
CYP2C19:FOSL1
CYP2C19:FRAG1
CYP2C19:FZD2
CYP2C19:FZD8
CYP2C19:GAPDHL6
CYP2C19:GBP4
CYP2C19:GGCX
CYP2C19:GLIPR1
CYP2C19:GLT8D1
CYP2C19:GPC5
CYP2C19:GTF2H5
CYP2C19:HIF3A
CYP2C19:HIST1H3
CYP2C19:HLA-DRA
CYP2C19:HLA-DRB
CYP2C19:IFI16
CYP2C19:IL27RA
CYP2C19:IL4
CYP2C19:IL7
CYP2C19:IRF7
CYP2C19:ITCH
CYP2C19:ITGB1
CYP2C19:KCNJ13
CYP2C19:LAPTM4B
CYP2C19:LIPE
CYP2C19:LRRC37A
CYP2C19:MAML1
CYP2C19:MAPK11
CYP2C19:MBD4
CYP2C19:MGAT2
CYP2C19:MORC3
CYP2C19:MYST3
CYP2C19:NCOA3
CYP2C19:NFATC1
CYP2C19:NFATC2IP
CYP2C19:NKRF
CYP2C19:NRG2
CYP2C19:NUDT3
CYP2C19:OR2F1
CYP2C19:PDE4DIP
CYP2C19:PDE6C
CYP2C19:PDE6H
CYP2C19:PDLIM5
CYP2C19:PGLS
CYP2C19:PLCB1
CYP2C19:PLEKHM1
CYP2C19:PLOD2
CYP2C19:PPP1R2
CYP2C19:PPP3CA
CYP2C19:PPP3CB
CYP2C19:PRKCQ
CYP2C19:PRMT8
CYP2C19:PYROXD1
CYP2C19:RAG1AP1
CYP2C19:RAP1A
CYP2C19:RARA
CYP2C19:RCAN1
CYP2C19:RCAN2
CYP2C19:RPL21
CYP2C19:RPL35
CYP2C19:RPL36A
CYP2C19:RPL5
CYP2C19:RTP4
CYP2C19:RYK
CYP2C19:S1PR2
CYP2C19:SAT1
CYP2C19:SEL1L
CYP2C19:SEPT6
CYP2C19:SESTD1
CYP2C19:SETMAR
CYP2C19:SFRP4
CYP2C19:SFRS2IP
CYP2C19:SKP1
CYP2C19:SMARCA1
CYP2C19:SNTA1
CYP2C19:SNX10
CYP2C19:SORBS1
CYP2C19:SP100
CYP2C19:SP110
CYP2C19:SPTB
CYP2C19:SRI
CYP2C19:SV2B
CYP2C19:SYT11
CYP2C19:TAS2R14
CYP2C19:TBCCD1
CYP2C19:TFAP2B
CYP2C19:THAP1
CYP2C19:TJP1
CYP2C19:TLE1
CYP2C19:TMEFF1
CYP2C19:TNFRSF9
CYP2C19:TPM1
CYP2C19:TRIM24
CYP2C19:TRIP11
CYP2C19:TROVE2
CYP2C19:UBA6
CYP2C19:UBE3A
CYP2C19:UCP2
CYP2C19:UGT1A9
CYP2C19:UTP14A
CYP2C19:WNT5A
CYP2C19:ZNF140
CYP2C19:ZNF473
CYP2C19:ZP3
CYP2C8:EDG2
CYP2C8:FANCF
CYP2C8:FBXL14
CYP2C8:FLJ21156
CYP2C8:GTSE1
CYP2C8:HACE1
CYP2C8:HCFC1
CYP2C8:HERC5
CYP2C8:HPS1
CYP2C8:ILK
CYP2C8:KCNQ4
CYP2C8:KIAA1706
CYP2C8:KIF5A
CYP2C8:LAK
CYP2C8:NAE1
CYP2C8:PDE3A
CYP2C8:PEX1
CYP2C8:PPP3CA
CYP2C8:PTPN3
CYP2C8:PTPRD
CYP2C8:PTPRF
CYP2C8:RAD9A
CYP2C8:RAGE
CYP2C8:RFC5
CYP2C8:SENP1
CYP2C8:SMO
CYP2C8:SOD2
CYP2C8:TAP2
CYP2C8:XRCC6
CYP2C9:DBF4
CYP2C9:DDAH1
CYP2C9:DDX26B
CYP2C9:DLAT
CYP2C9:EDF1
CYP2C9:EDG2
CYP2C9:EGR3
CYP2C9:EHF
CYP2C9:EPB42
CYP2C9:ERMP1
CYP2C9:FANCF
CYP2C9:FBXL14
CYP2C9:FCN3
CYP2C9:FKBP11
CYP2C9:FLJ21156
CYP2C9:FLT3LG
CYP2C9:FOSL1
CYP2C9:FRAG1
CYP2C9:FZD2
CYP2C9:FZD8
CYP2C9:GAPDHL6
CYP2C9:GBP4
CYP2C9:GGCX
CYP2C9:GLIPR1
CYP2C9:GLT8D1
CYP2C9:GPC5
CYP2C9:GTF2H5
CYP2C9:GTSE1
CYP2C9:HACE1
CYP2C9:HCFC1
CYP2C9:HERC5
CYP2C9:HIF3A
CYP2C9:HIST1H3
CYP2C9:HLA-DRA
CYP2C9:HLA-DRB
CYP2C9:HPS1
CYP2C9:IFI16
CYP2C9:IL27RA
CYP2C9:IL4
CYP2C9:IL7
CYP2C9:ILK
CYP2C9:IRF7
CYP2C9:ITCH
CYP2C9:ITGB1
CYP2C9:KCNJ13
CYP2C9:KCNQ4
CYP2C9:KIAA1706
CYP2C9:KIF5A
CYP2C9:LAK
CYP2C9:LAPTM4B
CYP2C9:LIPE
CYP2C9:LRRC37A
CYP2C9:MAML1
CYP2C9:MAPK11
CYP2C9:MBD4
CYP2C9:MGAT2
CYP2C9:MORC3
CYP2C9:MYST3
CYP2C9:NAE1
CYP2C9:NCOA3
CYP2C9:NFATC1
CYP2C9:NFATC2IP
CYP2C9:NKRF
CYP2C9:NRG2
CYP2C9:NUDT3
CYP2C9:OR2F1
CYP2C9:PDE3A
CYP2C9:PDE4DIP
CYP2C9:PDE6C
CYP2C9:PDE6H
CYP2C9:PDLIM5
CYP2C9:PEX1
CYP2C9:PGLS
CYP2C9:PLCB1
CYP2C9:PLEKHM1
CYP2C9:PLOD2
CYP2C9:PPP1R2
CYP2C9:PPP3CA
CYP2C9:PPP3CB
CYP2C9:PRKCQ
CYP2C9:PRMT8
CYP2C9:PTPN3
CYP2C9:PTPRD
CYP2C9:PTPRF
CYP2C9:PYROXD1
CYP2C9:RAD9A
CYP2C9:RAG1AP1
CYP2C9:RAGE
CYP2C9:RAP1A
CYP2C9:RARA
CYP2C9:RCAN1
CYP2C9:RCAN2
CYP2C9:RFC5
CYP2C9:RPL21
CYP2C9:RPL35
CYP2C9:RPL36A
CYP2C9:RPL5
CYP2C9:RTP4
CYP2C9:RYK
CYP2C9:S1PR2
CYP2C9:SAT1
CYP2C9:SEL1L
CYP2C9:SENP1
CYP2C9:SEPT6
CYP2C9:SESTD1
CYP2C9:SETMAR
CYP2C9:SFRP4
CYP2C9:SFRS2IP
CYP2C9:SKP1
CYP2C9:SMARCA1
CYP2C9:SMO
CYP2C9:SNTA1
CYP2C9:SNX10
CYP2C9:SOD2
CYP2C9:SORBS1
CYP2C9:SP100
CYP2C9:SP110
CYP2C9:SPTB
CYP2C9:SRI
CYP2C9:SV2B
CYP2C9:SYT11
CYP2C9:TAP2
CYP2C9:TAS2R14
CYP2C9:TBCCD1
CYP2C9:TFAP2B
CYP2C9:THAP1
CYP2C9:TJP1
CYP2C9:TLE1
CYP2C9:TMEFF1
CYP2C9:TNFRSF9
CYP2C9:TPM1
CYP2C9:TRIM24
CYP2C9:TRIP11
CYP2C9:TROVE2
CYP2C9:UBA6
CYP2C9:UBE3A
CYP2C9:UCP2
CYP2C9:UGT1A9
CYP2C9:UTP14A
CYP2C9:WNT5A
CYP2C9:XRCC6
CYP2C9:ZNF140
CYP2C9:ZNF473
CYP2C9:ZP3
CYP2D6:DBF4
CYP2D6:DDAH1
CYP2D6:DDX26B
CYP2D6:DLAT
CYP2D6:EDF1
CYP2D6:EGR3
CYP2D6:EHF
CYP2D6:EPB42
CYP2D6:ERMP1
CYP2D6:FCN3
CYP2D6:FKBP11
CYP2D6:FLT3LG
CYP2D6:FOSL1
CYP2D6:FRAG1
CYP2D6:FZD2
CYP2D6:FZD8
CYP2D6:GAPDHL6
CYP2D6:GBP4
CYP2D6:GGCX
CYP2D6:GLIPR1
CYP2D6:GLT8D1
CYP2D6:GPC5
CYP2D6:GTF2H5
CYP2D6:HIF3A
CYP2D6:HIST1H3
CYP2D6:HLA-DRA
CYP2D6:HLA-DRB
CYP2D6:IFI16
CYP2D6:IL27RA
CYP2D6:IL4
CYP2D6:IL7
CYP2D6:IRF7
CYP2D6:ITCH
CYP2D6:ITGB1
CYP2D6:KCNJ13
CYP2D6:LAPTM4B
CYP2D6:LIPE
CYP2D6:LRRC37A
CYP2D6:MAML1
CYP2D6:MAPK11
CYP2D6:MBD4
CYP2D6:MGAT2
CYP2D6:MORC3
CYP2D6:MYC
CYP2D6:MYST3
CYP2D6:NCOA3
CYP2D6:NFATC1
CYP2D6:NFATC2IP
CYP2D6:NKRF
CYP2D6:NRG2
CYP2D6:NUDT3
CYP2D6:OR2F1
CYP2D6:PDE4DIP
CYP2D6:PDE6C
CYP2D6:PDE6H
CYP2D6:PDLIM5
CYP2D6:PGLS
CYP2D6:PLCB1
CYP2D6:PLEKHM1
CYP2D6:PLOD2
CYP2D6:PPP1R2
CYP2D6:PPP3CA
CYP2D6:PPP3CB
CYP2D6:PRKCQ
CYP2D6:PRMT8
CYP2D6:PYROXD1
CYP2D6:RAG1AP1
CYP2D6:RAP1A
CYP2D6:RARA
CYP2D6:RCAN1
CYP2D6:RCAN2
CYP2D6:RPL21
CYP2D6:RPL35
CYP2D6:RPL36A
CYP2D6:RPL5
CYP2D6:RTP4
CYP2D6:RYK
CYP2D6:S1PR2
CYP2D6:SAT1
CYP2D6:SEL1L
CYP2D6:SEPT6
CYP2D6:SESTD1
CYP2D6:SETMAR
CYP2D6:SFRP4
CYP2D6:SFRS2IP
CYP2D6:SKP1
CYP2D6:SMARCA1
CYP2D6:SNTA1
CYP2D6:SNX10
CYP2D6:SORBS1
CYP2D6:SP100
CYP2D6:SP110
CYP2D6:SPTB
CYP2D6:SRI
CYP2D6:SV2B
CYP2D6:SYT11
CYP2D6:TAS2R14
CYP2D6:TBCCD1
CYP2D6:TFAP2B
CYP2D6:THAP1
CYP2D6:TJP1
CYP2D6:TLE1
CYP2D6:TMEFF1
CYP2D6:TNFRSF9
CYP2D6:TPM1
CYP2D6:TRIM24
CYP2D6:TRIP11
CYP2D6:TROVE2
CYP2D6:UBA6
CYP2D6:UBE3A
CYP2D6:UCP2
CYP2D6:UGT1A9
CYP2D6:UTP14A
CYP2D6:WNT5A
CYP2D6:ZNF140
CYP2D6:ZNF473
CYP2D6:ZP3
CYP2F1P:HRAS
CYP2F1P:KRAS
CYP2F1P:NRAS
CYP2J2:NAE1
CYP2S1:IL18
CYP3A4:DBF4
CYP3A4:DDAH1
CYP3A4:DDX26B
CYP3A4:DLAT
CYP3A4:EDF1
CYP3A4:EDG2
CYP3A4:EGR3
CYP3A4:EHF
CYP3A4:EPB42
CYP3A4:ERMP1
CYP3A4:FANCF
CYP3A4:FBXL14
CYP3A4:FCN3
CYP3A4:FKBP11
CYP3A4:FLJ21156
CYP3A4:FLT3LG
CYP3A4:FOSL1
CYP3A4:FRAG1
CYP3A4:FZD2
CYP3A4:FZD8
CYP3A4:GAPDHL6
CYP3A4:GBP4
CYP3A4:GGCX
CYP3A4:GLIPR1
CYP3A4:GLT8D1
CYP3A4:GPC5
CYP3A4:GTF2H5
CYP3A4:GTSE1
CYP3A4:HACE1
CYP3A4:HCFC1
CYP3A4:HERC5
CYP3A4:HIF3A
CYP3A4:HIST1H3
CYP3A4:HLA-DRA
CYP3A4:HLA-DRB
CYP3A4:HPS1
CYP3A4:IFI16
CYP3A4:IL27RA
CYP3A4:IL4
CYP3A4:IL7
CYP3A4:ILK
CYP3A4:IRF7
CYP3A4:ITCH
CYP3A4:ITGB1
CYP3A4:KCNJ13
CYP3A4:KCNQ4
CYP3A4:KIAA1706
CYP3A4:KIF5A
CYP3A4:LAK
CYP3A4:LAPTM4B
CYP3A4:LIPE
CYP3A4:LRRC37A
CYP3A4:MAML1
CYP3A4:MAPK11
CYP3A4:MBD4
CYP3A4:MGAT2
CYP3A4:MORC3
CYP3A4:MYST3
CYP3A4:NCOA3
CYP3A4:NFATC1
CYP3A4:NFATC2IP
CYP3A4:NKRF
CYP3A4:NRG2
CYP3A4:NUDT3
CYP3A4:OR2F1
CYP3A4:PDE3A
CYP3A4:PDE4DIP
CYP3A4:PDE6C
CYP3A4:PDE6H
CYP3A4:PDLIM5
CYP3A4:PEX1
CYP3A4:PGLS
CYP3A4:PLCB1
CYP3A4:PLEKHM1
CYP3A4:PLOD2
CYP3A4:PPP1R2
CYP3A4:PPP3CA
CYP3A4:PPP3CB
CYP3A4:PRKCQ
CYP3A4:PRMT8
CYP3A4:PTPN3
CYP3A4:PTPRD
CYP3A4:PTPRF
CYP3A4:PYROXD1
CYP3A4:RAD9A
CYP3A4:RAG1AP1
CYP3A4:RAGE
CYP3A4:RAP1A
CYP3A4:RARA
CYP3A4:RCAN1
CYP3A4:RCAN2
CYP3A4:RFC5
CYP3A4:RPL21
CYP3A4:RPL35
CYP3A4:RPL36A
CYP3A4:RPL5
CYP3A4:RTP4
CYP3A4:RYK
CYP3A4:S1PR2
CYP3A4:SAT1
CYP3A4:SEL1L
CYP3A4:SENP1
CYP3A4:SEPT6
CYP3A4:SESTD1
CYP3A4:SETMAR
CYP3A4:SFRP4
CYP3A4:SFRS2IP
CYP3A4:SKP1
CYP3A4:SMARCA1
CYP3A4:SMO
CYP3A4:SNTA1
CYP3A4:SNX10
CYP3A4:SOD2
CYP3A4:SORBS1
CYP3A4:SP100
CYP3A4:SP110
CYP3A4:SPTB
CYP3A4:SRI
CYP3A4:SV2B
CYP3A4:SYT11
CYP3A4:TAP2
CYP3A4:TAS2R14
CYP3A4:TBCCD1
CYP3A4:TFAP2B
CYP3A4:THAP1
CYP3A4:TJP1
CYP3A4:TLE1
CYP3A4:TMEFF1
CYP3A4:TNFRSF9
CYP3A4:TPM1
CYP3A4:TRIM24
CYP3A4:TRIP11
CYP3A4:TROVE2
CYP3A4:UBA6
CYP3A4:UBE3A
CYP3A4:UCP2
CYP3A4:UGT1A9
CYP3A4:UTP14A
CYP3A4:WNT5A
CYP3A4:XRCC6
CYP3A4:ZNF140
CYP3A4:ZNF473
CYP3A4:ZP3
CYP3A5:DBF4
CYP3A5:DDAH1
CYP3A5:DDX26B
CYP3A5:DLAT
CYP3A5:EDF1
CYP3A5:EDG2
CYP3A5:EGR3
CYP3A5:EHF
CYP3A5:EPB42
CYP3A5:ERMP1
CYP3A5:FANCF
CYP3A5:FBXL14
CYP3A5:FCN3
CYP3A5:FKBP11
CYP3A5:FLJ21156
CYP3A5:FLT3LG
CYP3A5:FOSL1
CYP3A5:FRAG1
CYP3A5:FZD2
CYP3A5:FZD8
CYP3A5:GAPDHL6
CYP3A5:GBP4
CYP3A5:GGCX
CYP3A5:GLIPR1
CYP3A5:GLT8D1
CYP3A5:GPC5
CYP3A5:GTF2H5
CYP3A5:GTSE1
CYP3A5:HACE1
CYP3A5:HCFC1
CYP3A5:HERC5
CYP3A5:HIF3A
CYP3A5:HIST1H3
CYP3A5:HLA-DRA
CYP3A5:HLA-DRB
CYP3A5:HPS1
CYP3A5:IFI16
CYP3A5:IL27RA
CYP3A5:IL4
CYP3A5:IL7
CYP3A5:ILK
CYP3A5:IRF7
CYP3A5:ITCH
CYP3A5:ITGB1
CYP3A5:KCNJ13
CYP3A5:KCNQ4
CYP3A5:KIAA1706
CYP3A5:KIF5A
CYP3A5:LAK
CYP3A5:LAPTM4B
CYP3A5:LIPE
CYP3A5:LRRC37A
CYP3A5:MAML1
CYP3A5:MAPK11
CYP3A5:MBD4
CYP3A5:MGAT2
CYP3A5:MORC3
CYP3A5:MYST3
CYP3A5:NCOA3
CYP3A5:NFATC1
CYP3A5:NFATC2IP
CYP3A5:NKRF
CYP3A5:NRG2
CYP3A5:NUDT3
CYP3A5:OR2F1
CYP3A5:PDE3A
CYP3A5:PDE4DIP
CYP3A5:PDE6C
CYP3A5:PDE6H
CYP3A5:PDLIM5
CYP3A5:PEX1
CYP3A5:PGLS
CYP3A5:PLCB1
CYP3A5:PLEKHM1
CYP3A5:PLOD2
CYP3A5:PPP1R2
CYP3A5:PPP3CA
CYP3A5:PPP3CB
CYP3A5:PRKCQ
CYP3A5:PRMT8
CYP3A5:PTPN3
CYP3A5:PTPRD
CYP3A5:PTPRF
CYP3A5:PYROXD1
CYP3A5:RAD9A
CYP3A5:RAG1AP1
CYP3A5:RAGE
CYP3A5:RAP1A
CYP3A5:RARA
CYP3A5:RCAN1
CYP3A5:RCAN2
CYP3A5:RFC5
CYP3A5:RPL21
CYP3A5:RPL35
CYP3A5:RPL36A
CYP3A5:RPL5
CYP3A5:RTP4
CYP3A5:RYK
CYP3A5:S1PR2
CYP3A5:SAT1
CYP3A5:SEL1L
CYP3A5:SENP1
CYP3A5:SEPT6
CYP3A5:SESTD1
CYP3A5:SETMAR
CYP3A5:SFRP4
CYP3A5:SFRS2IP
CYP3A5:SKP1
CYP3A5:SMARCA1
CYP3A5:SMO
CYP3A5:SNTA1
CYP3A5:SNX10
CYP3A5:SOD2
CYP3A5:SORBS1
CYP3A5:SP100
CYP3A5:SP110
CYP3A5:SPTB
CYP3A5:SRI
CYP3A5:SV2B
CYP3A5:SYT11
CYP3A5:TAP2
CYP3A5:TAS2R14
CYP3A5:TBCCD1
CYP3A5:TFAP2B
CYP3A5:THAP1
CYP3A5:TJP1
CYP3A5:TLE1
CYP3A5:TMEFF1
CYP3A5:TNFRSF9
CYP3A5:TPM1
CYP3A5:TRIM24
CYP3A5:TRIP11
CYP3A5:TROVE2
CYP3A5:UBA6
CYP3A5:UBE3A
CYP3A5:UCP2
CYP3A5:UGT1A9
CYP3A5:UTP14A
CYP3A5:WNT5A
CYP3A5:XRCC6
CYP3A5:ZNF140
CYP3A5:ZNF473
CYP3A5:ZP3
CYP3A7:DBF4
CYP3A7:DDAH1
CYP3A7:DDX26B
CYP3A7:DLAT
CYP3A7:EDF1
CYP3A7:EDG2
CYP3A7:EGR3
CYP3A7:EHF
CYP3A7:EPB42
CYP3A7:ERMP1
CYP3A7:FANCF
CYP3A7:FBXL14
CYP3A7:FCN3
CYP3A7:FKBP11
CYP3A7:FLJ21156
CYP3A7:FLT3LG
CYP3A7:FOSL1
CYP3A7:FRAG1
CYP3A7:FZD2
CYP3A7:FZD8
CYP3A7:GAPDHL6
CYP3A7:GBP4
CYP3A7:GGCX
CYP3A7:GLIPR1
CYP3A7:GLT8D1
CYP3A7:GPC5
CYP3A7:GTF2H5
CYP3A7:GTSE1
CYP3A7:HACE1
CYP3A7:HCFC1
CYP3A7:HERC5
CYP3A7:HIF3A
CYP3A7:HIST1H3
CYP3A7:HLA-DRA
CYP3A7:HLA-DRB
CYP3A7:HPS1
CYP3A7:IFI16
CYP3A7:IL27RA
CYP3A7:IL4
CYP3A7:IL7
CYP3A7:ILK
CYP3A7:IRF7
CYP3A7:ITCH
CYP3A7:ITGB1
CYP3A7:KCNJ13
CYP3A7:KCNQ4
CYP3A7:KIAA1706
CYP3A7:KIF5A
CYP3A7:LAK
CYP3A7:LAPTM4B
CYP3A7:LIPE
CYP3A7:LRRC37A
CYP3A7:MAML1
CYP3A7:MAPK11
CYP3A7:MBD4
CYP3A7:MGAT2
CYP3A7:MORC3
CYP3A7:MYST3
CYP3A7:NCOA3
CYP3A7:NFATC1
CYP3A7:NFATC2IP
CYP3A7:NKRF
CYP3A7:NRG2
CYP3A7:NUDT3
CYP3A7:OR2F1
CYP3A7:PDE3A
CYP3A7:PDE4DIP
CYP3A7:PDE6C
CYP3A7:PDE6H
CYP3A7:PDLIM5
CYP3A7:PEX1
CYP3A7:PGLS
CYP3A7:PLCB1
CYP3A7:PLEKHM1
CYP3A7:PLOD2
CYP3A7:PPP1R2
CYP3A7:PPP3CA
CYP3A7:PPP3CB
CYP3A7:PRKCQ
CYP3A7:PRMT8
CYP3A7:PTPN3
CYP3A7:PTPRD
CYP3A7:PTPRF
CYP3A7:PYROXD1
CYP3A7:RAD9A
CYP3A7:RAG1AP1
CYP3A7:RAGE
CYP3A7:RAP1A
CYP3A7:RARA
CYP3A7:RCAN1
CYP3A7:RCAN2
CYP3A7:RFC5
CYP3A7:RPL21
CYP3A7:RPL35
CYP3A7:RPL36A
CYP3A7:RPL5
CYP3A7:RTP4
CYP3A7:RYK
CYP3A7:S1PR2
CYP3A7:SAT1
CYP3A7:SEL1L
CYP3A7:SENP1
CYP3A7:SEPT6
CYP3A7:SESTD1
CYP3A7:SETMAR
CYP3A7:SFRP4
CYP3A7:SFRS2IP
CYP3A7:SKP1
CYP3A7:SMARCA1
CYP3A7:SMO
CYP3A7:SNTA1
CYP3A7:SNX10
CYP3A7:SOD2
CYP3A7:SORBS1
CYP3A7:SP100
CYP3A7:SP110
CYP3A7:SPTB
CYP3A7:SRI
CYP3A7:SV2B
CYP3A7:SYT11
CYP3A7:TAP2
CYP3A7:TAS2R14
CYP3A7:TBCCD1
CYP3A7:TFAP2B
CYP3A7:THAP1
CYP3A7:TJP1
CYP3A7:TLE1
CYP3A7:TMEFF1
CYP3A7:TNFRSF9
CYP3A7:TPM1
CYP3A7:TRIM24
CYP3A7:TRIP11
CYP3A7:TROVE2
CYP3A7:UBA6
CYP3A7:UBE3A
CYP3A7:UCP2
CYP3A7:UGT1A9
CYP3A7:UTP14A
CYP3A7:WNT5A
CYP3A7:XRCC6
CYP3A7:ZNF140
CYP3A7:ZNF473
CYP3A7:ZP3
CYP51A1:CLP1
CYP51A1:CPSF2
CYP51A1:CRCP
CYP51A1:CSNK1A1
CYP51A1:CSNK1D
CYP51A1:CSNK1E
CYP51A1:DDX24
CYP51A1:DDX51
CYP51A1:DDX56
CYP51A1:EXOSC4
CYP51A1:HACD1
CYP51A1:HACD2
CYP51A1:HSD17B7
CYP51A1:MOB1A
CYP51A1:MOB1B
CYP51A1:MOB3A
CYP51A1:MOB3B
CYP51A1:MOB3C
CYP51A1:NUF2
CYP51A1:ORC1
CYP51A1:PIGB
CYP51A1:PIGF
CYP51A1:PIGS
CYP51A1:POLD2
CYP51A1:POLR2E
CYP51A1:RAD21
CYP51A1:RAD21L1
CYP51A1:SRP54
CYP51A1:TXNL4A
CYP51A1:XAB2
CYP51A1:YJU2
CYR61:DNAJB4
CYR61:EPAS1
CYR61:LATS2
CYR61:LIF
CYR61:MYOF
CYR61:NAE1
CYR61:PARVA
CYR61:PTRF
CYR61:RUSC2
CYR61:SLC12A4
CYR61:TNFAIP1
CYTH3:THBS1
CYTH4:TNFAIP8L2
DAAM1:ACTA1
DAAM1:ACTA2
DAAM1:ACTB
DAAM1:ACTC1
DAAM1:ACTG1
DAAM1:ACTG2
DAAM1:CDK12
DAAM1:CDK13
DAAM1:DAAM2
DAAM1:DIAPH1
DAAM1:DIAPH2
DAAM1:DIAPH3
DAAM1:DYNC1H1
DAAM1:FMNL1
DAAM1:FMNL3
DAAM1:INF2
DAAM1:NAP1L1
DAAM1:NAP1L2
DAAM1:NAP1L4
DAAM1:PAFAH1B1
DAAM1:PFN4
DAAM1:SEPT2
DAAM1:SEPT3
DAAM1:SEPT4
DAAM1:SEPT5
DAAM1:SEPT7
DAAM2:ACTA1
DAAM2:ACTA2
DAAM2:ACTB
DAAM2:ACTC1
DAAM2:ACTG1
DAAM2:ACTG2
DAAM2:CDK12
DAAM2:CDK13
DAAM2:DIAPH1
DAAM2:DIAPH2
DAAM2:DIAPH3
DAAM2:DYNC1H1
DAAM2:FMNL1
DAAM2:FMNL3
DAAM2:INF2
DAAM2:NAP1L1
DAAM2:NAP1L2
DAAM2:NAP1L4
DAAM2:PAFAH1B1
DAAM2:PFN4
DAAM2:SEPT2
DAAM2:SEPT3
DAAM2:SEPT4
DAAM2:SEPT5
DAAM2:SEPT7
DAB1:NAE1
DAB2:GNS
DAB2:HEXB
DAB2:LATS2
DAB2:LOXL2
DAB2:TGFBI
DAB2:TSPAN4
DAB2IP:MAP1LC3B
DAB2IP:MTOR
DAB2IP:RPS6KB1
DACH1:HRAS
DACH1:KRAS
DACH1:NRAS
DACH2:NAE1
DAD1:ERN1
DAD1:ERN2
DAD1:NAE1
DAD1:TMED10
DAG1:HRAS
DAG1:KDELR3
DAG1:KRAS
DAG1:MGAT4B
DAG1:NAE1
DAG1:NRAS
DAG1:SPR
DAP:NAE1
DAP3:MRPL9
DAP3:NAE1
DAPK1:NAE1
DAPK1:NUP62
DAPK1:PARP1
DAPK2:DCK
DAPK2:NAE1
DAPK2:RRM1
DAPK2:SLC28A1
DAPK2:SLC29A1
DAPK2:SLC29A2
DAPK2:TYMS
DAPK3:NAE1
DAPL1:NAE1
DAPP1:SEMA4A
DARS2:HRSP12
DARS2:MRPL13
DARS2:NDUFB5
DARS2:SENP2
DAXX:E2F3
DAXX:NAE1
DAZ2:NAE1
DAZ3:NAE1
DAZ4:NAE1
DAZAP1:KDM4B
DAZAP1:LBR
DAZAP1:NCLN
DAZAP1:PDSS1
DAZAP1:RMND5A
DAZAP1:RNF126
DAZAP2:DLG1
DAZL:NAE1
DBF4:DDR1
DBF4:EXOSC9
DBF4:EZH2
DBF4:KIT
DBF4:MTF2
DBF4:NTRK1
DBF4:ORM1
DBF4:PDGFRA
DBF4:PDGFRB
DBF4:POP7
DBF4:PTGS1
DBF4:RET
DBF4:SLC22A1
DBF4:SLC22A2
DBF4:SLC25A40
DBF4:USP1
DBI:PANK1
DBI:PANK2
DBI:PANK3
DBNL:YKT6
DBT:HRAS
DBT:KRAS
DBT:NRAS
DCAF11:L2HGDH
DCAF11:RBM23
DCAF12:RMND5A
DCAF13:A4GALT
DCAF13:A4GNT
DCAF13:CCT5
DCAF13:DOHH
DCAF13:FBL
DCAF13:FCF1
DCAF13:PDCD5
DCAF13:UTP6
DCAF15:E2F1
DCAF15:FARSA
DCAF15:GRK6
DCAF15:ILF3
DCAF15:POLR1B
DCAF15:RAVER1
DCAF15:UPF1
DCAF15:ZNF787
DCAF5:YLPM1
DCAF7:DDX42
DCAF7:LUC7L3
DCAF7:MED13
DCAF7:MTMR4
DCAF7:POLG2
DCAF7:SMARCD2
DCAKD:HMGCS1
DCAKD:HMGCS2
DCAKD:PANK1
DCAKD:PANK2
DCAKD:PANK3
DCAKD:VPS4A
DCAKD:VPS4B
DCBLD2:FSTL1
DCBLD2:HRAS
DCBLD2:KRAS
DCBLD2:MYLK
DCBLD2:NRAS
DCBLD2:PHLDB2
DCC:MYC
DCC:NAE1
DCDC2:HRAS
DCDC2:KRAS
DCDC2:NRAS
DCK:DGKA
DCK:DLGAP4
DCK:DVL2
DCK:ELF2
DCK:EPHA1
DCK:EPHB1
DCK:ESPL1
DCK:FER
DCK:FLT1
DCK:FURIN
DCK:GRK6
DCK:HCK
DCK:HIPK1
DCK:ITPKC
DCK:KCND1
DCK:KDR
DCK:KHK
DCK:LMTK2
DCK:MAGI-3
DCK:MAP2K7
DCK:MAP3K1
DCK:MAP3K7
DCK:MAP3K7IP2
DCK:MAP4K5
DCK:MAPK10
DCK:MAPKAP1
DCK:MAPKAPK2
DCK:MAPKAPK3
DCK:MARK1
DCK:MK-STYX
DCK:NEK6
DCK:NRF1
DCK:PAK1
DCK:PANK2
DCK:PDPK1
DCK:PI4KII
DCK:PKIA
DCK:PKMYT1
DCK:PKN2
DCK:PLK3
DCK:PRKAG3
DCK:PRKCN
DCK:PRKD2
DCK:PSMB10
DCK:PSMB4
DCK:RBM12
DCK:RIPK1
DCK:RIPK2
DCK:RNASEL
DCK:RPS6KL1
DCK:RRM1
DCK:SLC30A2
DCK:SMAD4
DCK:SMC3
DCK:SNRK
DCK:SPHK1
DCK:STAT4
DCK:STK17A
DCK:STK33
DCK:TAF5
DCK:TAOK3
DCK:TK2
DCK:TNK1
DCK:TNNI3K
DCK:TYRO3
DCK:UCK1
DCK:VRK3
DCK:WNK4
DCK:ZWINT
DCLK2:HRAS
DCLK2:KRAS
DCLK2:NRAS
DCLK3:HRAS
DCLK3:KRAS
DCLK3:NRAS
DCLRE1A:HRAS
DCLRE1A:KRAS
DCLRE1A:NAE1
DCLRE1A:NRAS
DCLRE1B:NAE1
DCLRE1C:MLLT10
DCLRE1C:NAE1
DCLRE1C:ZNF33A
DCP2:EIF4A1
DCP2:EIF4A2
DCP2:EPN2
DCP2:KIFC1
DCP2:TRAPPC4
DCTN1:DDX6
DCTN1:DIP2A
DCTN1:FZR1
DCTN1:MBD3
DCTN1:MED16
DCTN1:MIER2
DCTN1:NCLN
DCTN1:PIAS4
DCTN1:RANBP3
DCTN1:SGTA
DCTN1:SMG6
DCTN1:TNPO2
DCTN3:HRAS
DCTN3:KRAS
DCTN3:NRAS
DCTN4:DLAT
DCTN4:HRAS
DCTN4:KRAS
DCTN4:NRAS
DCTN4:RIOK2
DCTN4:YAF2
DCTN6:RAB1A
DCTPP1:TMEM186
DCUN1D1:MFN1
DCX:HRAS
DCX:KRAS
DCX:NRAS
DCXR:HRAS
DCXR:KRAS
DCXR:NRAS
DDAH1:DDR1
DDAH1:KIT
DDAH1:NTRK1
DDAH1:ORM1
DDAH1:PDGFRA
DDAH1:PDGFRB
DDAH1:PTGS1
DDAH1:RET
DDAH1:SLC22A1
DDAH1:SLC22A2
DDB1:MEN1
DDB1:NAE1
DDB1:PARP1
DDB1:XAB2
DDB2:NAE1
DDEF2:MYC
DDI1:NAE1
DDIT3:SARS
DDIT3:XPOT
DDOST:ACTA1
DDOST:ACTA2
DDOST:ACTB
DDOST:ACTC1
DDOST:ACTG1
DDOST:ACTG2
DDOST:ALG10
DDOST:ALG10B
DDOST:ALG3
DDOST:ALG5
DDOST:ALG6
DDOST:ALG8
DDOST:ARFRP1
DDOST:ATP9A
DDOST:ATP9B
DDOST:BIN3
DDOST:CDK12
DDOST:CDK13
DDOST:COG6
DDOST:COPA
DDOST:DAD1
DDOST:ERN1
DDOST:ERN2
DDOST:ERO1A
DDOST:ERO1B
DDOST:HSPA5
DDOST:KCTD7
DDOST:KDELR1
DDOST:KDELR2
DDOST:KDELR3
DDOST:MAGT1
DDOST:MAPK7
DDOST:P4HB
DDOST:PIGS
DDOST:PIGT
DDOST:PIGU
DDOST:PIGV
DDOST:PRKCA
DDOST:PRKCB
DDOST:PRKCD
DDOST:PRKCE
DDOST:PRKCG
DDOST:PRKCH
DDOST:PRKCQ
DDOST:RPN1
DDOST:SC5D
DDOST:SEC63
DDOST:STT3A
DDOST:STT3B
DDOST:TAPT1
DDOST:TRAPPC4
DDOST:TRPT1
DDOST:TUSC3
DDOST:VPS53
DDOST:XPO5
DDOST:ZMPSTE24
DDR1:DDX26B
DDR1:DLAT
DDR1:EDF1
DDR1:EGR3
DDR1:EHF
DDR1:EPB42
DDR1:ERMP1
DDR1:FCN3
DDR1:FKBP11
DDR1:FLT3LG
DDR1:FOSL1
DDR1:FRAG1
DDR1:FZD2
DDR1:FZD8
DDR1:GAPDHL6
DDR1:GBP4
DDR1:GGCX
DDR1:GLIPR1
DDR1:GLT8D1
DDR1:GPC5
DDR1:GTF2H5
DDR1:HIF3A
DDR1:HIST1H3
DDR1:HLA-DRA
DDR1:HLA-DRB
DDR1:IFI16
DDR1:IL27RA
DDR1:IL4
DDR1:IL7
DDR1:IRF7
DDR1:ITCH
DDR1:ITGB1
DDR1:KCNJ13
DDR1:KLF5
DDR1:LAPTM4B
DDR1:LIPE
DDR1:LRRC16A
DDR1:LRRC37A
DDR1:MAML1
DDR1:MAPK11
DDR1:MBD4
DDR1:MGAT2
DDR1:MORC3
DDR1:MYST3
DDR1:NCOA3
DDR1:NFATC1
DDR1:NFATC2IP
DDR1:NKRF
DDR1:NRG2
DDR1:NUDT3
DDR1:OR2F1
DDR1:PDE4DIP
DDR1:PDE6C
DDR1:PDE6H
DDR1:PDLIM5
DDR1:PERP
DDR1:PGLS
DDR1:PLCB1
DDR1:PLEK2
DDR1:PLEKHM1
DDR1:PLOD2
DDR1:PPP1R2
DDR1:PPP3CA
DDR1:PPP3CB
DDR1:PRKCQ
DDR1:PRMT8
DDR1:PRR5
DDR1:PTPRK
DDR1:PYROXD1
DDR1:RAG1AP1
DDR1:RAP1A
DDR1:RARA
DDR1:RCAN1
DDR1:RCAN2
DDR1:RPL21
DDR1:RPL35
DDR1:RPL36A
DDR1:RPL5
DDR1:RTP4
DDR1:RYK
DDR1:S1PR2
DDR1:SAT1
DDR1:SEL1L
DDR1:SEPT6
DDR1:SESTD1
DDR1:SETMAR
DDR1:SFRP4
DDR1:SFRS2IP
DDR1:SKP1
DDR1:SMARCA1
DDR1:SNTA1
DDR1:SNX10
DDR1:SORBS1
DDR1:SP100
DDR1:SP110
DDR1:SPTB
DDR1:SRI
DDR1:SV2B
DDR1:SYT11
DDR1:TAS2R14
DDR1:TBCCD1
DDR1:TFAP2B
DDR1:THAP1
DDR1:TJP1
DDR1:TLE1
DDR1:TMEFF1
DDR1:TNFRSF9
DDR1:TPD52L1
DDR1:TPM1
DDR1:TRIM24
DDR1:TRIP11
DDR1:TROVE2
DDR1:UBA6
DDR1:UBE3A
DDR1:UCP2
DDR1:UGT1A9
DDR1:UTP14A
DDR1:WNT5A
DDR1:ZNF140
DDR1:ZNF473
DDR1:ZP3
DDR2:EGFR
DDR2:FGFR1
DDR2:SMARCA2
DDR2:SMARCA4
DDX1:NCBP1
DDX1:PSMD12
DDX10:CELF1
DDX10:CELF2
DDX10:CELF3
DDX10:ELAVL1
DDX10:ELAVL2
DDX10:ELAVL3
DDX10:ELAVL4
DDX10:TMEM33
DDX11:CDC23
DDX11:DSCC1
DDX11:NIPBL
DDX11:ORC2
DDX11:PDS5A
DDX11:PDS5B
DDX11:POLA2
DDX11:PRIM1
DDX11:RAD21
DDX11:RAD21L1
DDX11:RBL1
DDX11:RBM15
DDX11:RECQL4
DDX11:RFC2
DDX11:RFC3
DDX11:RFC4
DDX11:SMC1A
DDX11:SMC1B
DDX11:SMC3
DDX11:TIMELESS
DDX12P:CDC23
DDX12P:DSCC1
DDX12P:NIPBL
DDX12P:ORC2
DDX12P:PDS5A
DDX12P:PDS5B
DDX12P:POLA2
DDX12P:RAD21
DDX12P:RAD21L1
DDX12P:RFC2
DDX12P:RFC3
DDX12P:RFC4
DDX12P:SMC1A
DDX12P:SMC1B
DDX12P:SMC3
DDX18:CDK2
DDX18:CYP51A1
DDX18:GSPT1
DDX18:GSPT2
DDX18:HSPD1
DDX18:SSB
DDX18:XRCC5
DDX19A:DDX39A
DDX19A:DDX39B
DDX19A:EXOSC4
DDX19A:EXOSC9
DDX19A:GLE1
DDX19A:KPNB1
DDX19A:MRGBP
DDX19A:MTOR
DDX19A:NUP205
DDX19A:NUP98
DDX19A:PIN1
DDX19A:RANBP1
DDX19A:RANGAP1
DDX19B:DDX39A
DDX19B:DDX39B
DDX19B:EXOSC4
DDX19B:EXOSC9
DDX19B:GLE1
DDX19B:KPNB1
DDX19B:MRGBP
DDX19B:MTOR
DDX19B:NUP205
DDX19B:NUP98
DDX19B:PIN1
DDX19B:RANBP1
DDX19B:RANGAP1
DDX21:HRAS
DDX21:KRAS
DDX21:MRPS16
DDX21:NRAS
DDX21:TMEM48
DDX23:ERCC4
DDX23:FA2H
DDX23:LSM2
DDX23:PFDN4
DDX23:PHF5A
DDX23:PRPF31
DDX23:PRPF4
DDX23:SART1
DDX23:SF3A3
DDX23:SF3B3
DDX23:SSRP1
DDX23:TPR
DDX23:TROAP
DDX23:USP39
DDX24:BRIX1
DDX24:GLRX5
DDX24:GSPT1
DDX24:GSPT2
DDX25:DDX39A
DDX25:DDX39B
DDX25:EXOSC4
DDX25:EXOSC9
DDX25:GLE1
DDX25:KPNB1
DDX25:MRGBP
DDX25:MTOR
DDX25:NUP205
DDX25:NUP98
DDX25:PIN1
DDX25:RANBP1
DDX25:RANGAP1
DDX26B:KIT
DDX26B:NTRK1
DDX26B:ORM1
DDX26B:PDGFRA
DDX26B:PDGFRB
DDX26B:PTGS1
DDX26B:RET
DDX26B:SLC22A1
DDX26B:SLC22A2
DDX27:BOP1
DDX27:PES1
DDX27:RPF1
DDX28:GGA2
DDX28:TARS2
DDX28:USP10
DDX28:ZNF276
DDX31:SNHG7
DDX31:TRMT11
DDX39A:DNAJA1
DDX39A:DNAJA2
DDX39A:DNAJA4
DDX39A:POLR1A
DDX39A:RAN
DDX39A:WDR43
DDX39B:DNAJA1
DDX39B:DNAJA2
DDX39B:DNAJA4
DDX39B:POLR1A
DDX39B:RAN
DDX39B:WDR43
DDX3X:DNAJA1
DDX3X:DNAJA2
DDX3X:DNAJA4
DDX3X:EIF3A
DDX3X:GDE1
DDX3X:GLI4
DDX3X:NCS1
DDX3X:NUP205
DDX3X:PIGK
DDX3X:PIGT
DDX3X:PIGU
DDX3X:PRDM9
DDX3X:RAD23B
DDX3X:REPIN1
DDX3X:VTI1A
DDX3X:ZFP1
DDX3X:ZFP14
DDX3X:ZFP2
DDX3X:ZFP28
DDX3X:ZFP3
DDX3X:ZFP57
DDX3X:ZFP62
DDX3X:ZFP69
DDX3X:ZIM3
DDX3X:ZKSCAN1
DDX3X:ZKSCAN2
DDX3X:ZKSCAN4
DDX3X:ZKSCAN8
DDX3X:ZNF100
DDX3X:ZNF101
DDX3X:ZNF114
DDX3X:ZNF121
DDX3X:ZNF124
DDX3X:ZNF134
DDX3X:ZNF136
DDX3X:ZNF138
DDX3X:ZNF14
DDX3X:ZNF140
DDX3X:ZNF146
DDX3X:ZNF155
DDX3X:ZNF177
DDX3X:ZNF19
DDX3X:ZNF195
DDX3X:ZNF2
DDX3X:ZNF20
DDX3X:ZNF202
DDX3X:ZNF215
DDX3X:ZNF221
DDX3X:ZNF222
DDX3X:ZNF223
DDX3X:ZNF224
DDX3X:ZNF234
DDX3X:ZNF239
DDX3X:ZNF253
DDX3X:ZNF266
DDX3X:ZNF268
DDX3X:ZNF274
DDX3X:ZNF275
DDX3X:ZNF282
DDX3X:ZNF284
DDX3X:ZNF3
DDX3X:ZNF311
DDX3X:ZNF317
DDX3X:ZNF32
DDX3X:ZNF320
DDX3X:ZNF322P1
DDX3X:ZNF329
DDX3X:ZNF331
DDX3X:ZNF333
DDX3X:ZNF337
DDX3X:ZNF343
DDX3X:ZNF35
DDX3X:ZNF354C
DDX3X:ZNF383
DDX3X:ZNF391
DDX3X:ZNF394
DDX3X:ZNF404
DDX3X:ZNF41
DDX3X:ZNF415
DDX3X:ZNF419
DDX3X:ZNF426
DDX3X:ZNF430
DDX3X:ZNF432
DDX3X:ZNF433
DDX3X:ZNF436
DDX3X:ZNF439
DDX3X:ZNF44
DDX3X:ZNF440
DDX3X:ZNF442
DDX3X:ZNF443
DDX3X:ZNF45
DDX3X:ZNF460
DDX3X:ZNF461
DDX3X:ZNF468
DDX3X:ZNF479
DDX3X:ZNF485
DDX3X:ZNF486
DDX3X:ZNF490
DDX3X:ZNF491
DDX3X:ZNF497
DDX3X:ZNF501
DDX3X:ZNF502
DDX3X:ZNF510
DDX3X:ZNF514
DDX3X:ZNF517
DDX3X:ZNF529
DDX3X:ZNF547
DDX3X:ZNF548
DDX3X:ZNF552
DDX3X:ZNF554
DDX3X:ZNF555
DDX3X:ZNF556
DDX3X:ZNF557
DDX3X:ZNF558
DDX3X:ZNF559
DDX3X:ZNF561
DDX3X:ZNF563
DDX3X:ZNF564
DDX3X:ZNF565
DDX3X:ZNF566
DDX3X:ZNF57
DDX3X:ZNF577
DDX3X:ZNF584
DDX3X:ZNF586
DDX3X:ZNF587B
DDX3X:ZNF589
DDX3X:ZNF596
DDX3X:ZNF597
DDX3X:ZNF599
DDX3X:ZNF606
DDX3X:ZNF610
DDX3X:ZNF620
DDX3X:ZNF621
DDX3X:ZNF623
DDX3X:ZNF625
DDX3X:ZNF627
DDX3X:ZNF649
DDX3X:ZNF655
DDX3X:ZNF660
DDX3X:ZNF662
DDX3X:ZNF664
DDX3X:ZNF669
DDX3X:ZNF670
DDX3X:ZNF679
DDX3X:ZNF680
DDX3X:ZNF682
DDX3X:ZNF684
DDX3X:ZNF689
DDX3X:ZNF695
DDX3X:ZNF696
DDX3X:ZNF699
DDX3X:ZNF70
DDX3X:ZNF700
DDX3X:ZNF701
DDX3X:ZNF705A
DDX3X:ZNF705B
DDX3X:ZNF705D
DDX3X:ZNF705G
DDX3X:ZNF707
DDX3X:ZNF709
DDX3X:ZNF71
DDX3X:ZNF713
DDX3X:ZNF730
DDX3X:ZNF732
DDX3X:ZNF737
DDX3X:ZNF74
DDX3X:ZNF763
DDX3X:ZNF764
DDX3X:ZNF765
DDX3X:ZNF766
DDX3X:ZNF77
DDX3X:ZNF771
DDX3X:ZNF772
DDX3X:ZNF773
DDX3X:ZNF774
DDX3X:ZNF776
DDX3X:ZNF777
DDX3X:ZNF780A
DDX3X:ZNF789
DDX3X:ZNF79
DDX3X:ZNF791
DDX3X:ZNF793
DDX3X:ZNF799
DDX3X:ZNF80
DDX3X:ZNF805
DDX3X:ZNF823
DDX3X:ZNF83
DDX3X:ZNF846
DDX3X:ZNF850
DDX3X:ZNF852
DDX3X:ZNF92
DDX3X:ZNF98
DDX3X:ZNF99
DDX3X:ZSCAN32
DDX3Y:DNAJA1
DDX3Y:DNAJA2
DDX3Y:DNAJA4
DDX3Y:EIF3A
DDX3Y:GLI4
DDX3Y:NCS1
DDX3Y:NUP205
DDX3Y:PIGK
DDX3Y:PIGT
DDX3Y:PIGU
DDX3Y:PRDM9
DDX3Y:REPIN1
DDX3Y:VTI1A
DDX3Y:ZFP1
DDX3Y:ZFP14
DDX3Y:ZFP2
DDX3Y:ZFP28
DDX3Y:ZFP3
DDX3Y:ZFP57
DDX3Y:ZFP62
DDX3Y:ZFP69
DDX3Y:ZIM3
DDX3Y:ZKSCAN1
DDX3Y:ZKSCAN2
DDX3Y:ZKSCAN4
DDX3Y:ZKSCAN8
DDX3Y:ZNF100
DDX3Y:ZNF101
DDX3Y:ZNF114
DDX3Y:ZNF121
DDX3Y:ZNF124
DDX3Y:ZNF134
DDX3Y:ZNF136
DDX3Y:ZNF138
DDX3Y:ZNF14
DDX3Y:ZNF140
DDX3Y:ZNF146
DDX3Y:ZNF155
DDX3Y:ZNF177
DDX3Y:ZNF19
DDX3Y:ZNF195
DDX3Y:ZNF2
DDX3Y:ZNF20
DDX3Y:ZNF202
DDX3Y:ZNF215
DDX3Y:ZNF221
DDX3Y:ZNF222
DDX3Y:ZNF223
DDX3Y:ZNF224
DDX3Y:ZNF234
DDX3Y:ZNF239
DDX3Y:ZNF253
DDX3Y:ZNF266
DDX3Y:ZNF268
DDX3Y:ZNF274
DDX3Y:ZNF275
DDX3Y:ZNF282
DDX3Y:ZNF284
DDX3Y:ZNF3
DDX3Y:ZNF311
DDX3Y:ZNF317
DDX3Y:ZNF32
DDX3Y:ZNF320
DDX3Y:ZNF322P1
DDX3Y:ZNF329
DDX3Y:ZNF331
DDX3Y:ZNF333
DDX3Y:ZNF337
DDX3Y:ZNF343
DDX3Y:ZNF35
DDX3Y:ZNF354C
DDX3Y:ZNF383
DDX3Y:ZNF391
DDX3Y:ZNF394
DDX3Y:ZNF404
DDX3Y:ZNF41
DDX3Y:ZNF415
DDX3Y:ZNF419
DDX3Y:ZNF426
DDX3Y:ZNF430
DDX3Y:ZNF432
DDX3Y:ZNF433
DDX3Y:ZNF436
DDX3Y:ZNF439
DDX3Y:ZNF44
DDX3Y:ZNF440
DDX3Y:ZNF442
DDX3Y:ZNF443
DDX3Y:ZNF45
DDX3Y:ZNF460
DDX3Y:ZNF461
DDX3Y:ZNF468
DDX3Y:ZNF479
DDX3Y:ZNF485
DDX3Y:ZNF486
DDX3Y:ZNF490
DDX3Y:ZNF491
DDX3Y:ZNF497
DDX3Y:ZNF501
DDX3Y:ZNF502
DDX3Y:ZNF510
DDX3Y:ZNF514
DDX3Y:ZNF517
DDX3Y:ZNF529
DDX3Y:ZNF547
DDX3Y:ZNF548
DDX3Y:ZNF552
DDX3Y:ZNF554
DDX3Y:ZNF555
DDX3Y:ZNF556
DDX3Y:ZNF557
DDX3Y:ZNF558
DDX3Y:ZNF559
DDX3Y:ZNF561
DDX3Y:ZNF563
DDX3Y:ZNF564
DDX3Y:ZNF565
DDX3Y:ZNF566
DDX3Y:ZNF57
DDX3Y:ZNF577
DDX3Y:ZNF584
DDX3Y:ZNF586
DDX3Y:ZNF587B
DDX3Y:ZNF589
DDX3Y:ZNF596
DDX3Y:ZNF597
DDX3Y:ZNF599
DDX3Y:ZNF606
DDX3Y:ZNF610
DDX3Y:ZNF620
DDX3Y:ZNF621
DDX3Y:ZNF623
DDX3Y:ZNF625
DDX3Y:ZNF627
DDX3Y:ZNF649
DDX3Y:ZNF655
DDX3Y:ZNF660
DDX3Y:ZNF662
DDX3Y:ZNF664
DDX3Y:ZNF669
DDX3Y:ZNF670
DDX3Y:ZNF679
DDX3Y:ZNF680
DDX3Y:ZNF682
DDX3Y:ZNF684
DDX3Y:ZNF689
DDX3Y:ZNF695
DDX3Y:ZNF696
DDX3Y:ZNF699
DDX3Y:ZNF70
DDX3Y:ZNF700
DDX3Y:ZNF701
DDX3Y:ZNF705A
DDX3Y:ZNF705B
DDX3Y:ZNF705D
DDX3Y:ZNF705G
DDX3Y:ZNF707
DDX3Y:ZNF709
DDX3Y:ZNF71
DDX3Y:ZNF713
DDX3Y:ZNF730
DDX3Y:ZNF732
DDX3Y:ZNF737
DDX3Y:ZNF74
DDX3Y:ZNF763
DDX3Y:ZNF764
DDX3Y:ZNF765
DDX3Y:ZNF766
DDX3Y:ZNF77
DDX3Y:ZNF771
DDX3Y:ZNF772
DDX3Y:ZNF773
DDX3Y:ZNF774
DDX3Y:ZNF776
DDX3Y:ZNF777
DDX3Y:ZNF789
DDX3Y:ZNF79
DDX3Y:ZNF791
DDX3Y:ZNF793
DDX3Y:ZNF799
DDX3Y:ZNF80
DDX3Y:ZNF805
DDX3Y:ZNF823
DDX3Y:ZNF83
DDX3Y:ZNF846
DDX3Y:ZNF850
DDX3Y:ZNF852
DDX3Y:ZNF92
DDX3Y:ZNF98
DDX3Y:ZNF99
DDX3Y:ZSCAN32
DDX41:NAE1
DDX41:TCOF1
DDX42:HRAS
DDX42:KRAS
DDX42:MED1
DDX42:NRAS
DDX43:HRAS
DDX43:KRAS
DDX43:NRAS
DDX46:HNRNPC
DDX46:HNRNPD
DDX46:HRAS
DDX46:KPNB1
DDX46:KRAS
DDX46:NRAS
DDX46:PHF5A
DDX46:PIN1
DDX46:RANBP1
DDX46:RPS14
DDX46:SF3A3
DDX46:SF3B3
DDX46:SSRP1
DDX46:TRA2B
DDX47:YARS2
DDX49:NAE1
DDX49:U2AF2
DDX49:UPF1
DDX50:HNRNPH3
DDX50:NSMCE4A
DDX51:DDX31
DDX51:DDX56
DDX51:EXOSC10
DDX51:GCDH
DDX51:GSPT1
DDX51:GSPT2
DDX51:NOP56
DDX51:PATZ1
DDX51:PPAN
DDX51:PUS1
DDX51:THOP1
DDX52:HRAS
DDX52:KRAS
DDX52:NRAS
DDX54:EIF6
DDX54:ERCC4
DDX54:HAT1
DDX54:NOC3L
DDX54:NOP2
DDX54:NOP56
DDX54:OGFOD2
DDX54:PSMC5
DDX54:UCHL1
DDX54:UCHL3
DDX55:BOP1
DDX55:DMAP1
DDX55:KAT5
DDX55:KRI1
DDX55:NOC3L
DDX55:NUF2
DDX55:RFC5
DDX55:TXNL4A
DDX55:VPRBP
DDX56:BRIX1
DDX56:EIF3B
DDX56:EXOSC9
DDX56:ISG20L2
DDX56:MAK16
DDX56:MRPS17
DDX56:NUDCD3
DDX56:PAK1IP1
DDX56:PDCD11
DDX56:SHQ1
DDX58:OVCA2
DDX6:SMG7
DDX6:ZC3H7B
DDX60:HLA-B
DDX60L:PARP14
DEDD:NAE1
DEDD:USP21
DEDD2:NAE1
DEFA5:HRAS
DEFA5:KRAS
DEFA5:NRAS
DEFB118:GLP1R
DEFB118:HOXB1
DEFB118:HRAS
DEFB118:KRAS
DEFB118:NRAS
DEK:HMGN1
DEK:SMC4
DENND1C:VAV1
DENND4A:RPL4
DENND4B:E2F3
DEPDC1:MELK
DEPDC1:RAD51AP1
DEPDC1:RAD54L
DEPDC5:MYB
DERL1:RNF139
DERL1:SENP2
DERL1:TTC35
DERL2:NAE1
DERL3:NAE1
DES:HRAS
DES:KRAS
DES:NRAS
DET1:HRAS
DET1:KRAS
DET1:NAE1
DET1:NRAS
DFFA:NAE1
DFFB:NAE1
DFFB:ZBED4
DFNA5:SERPINE1
DFNA5:TPST1
DFNA5:VEGFC
DFNB59:HRAS
DFNB59:KRAS
DFNB59:NRAS
DGAT2L6:NAE1
DGCR14:HRAS
DGCR14:KRAS
DGCR14:NAE1
DGCR14:NRAS
DGCR14:ZC3H7B
DGKA:RRM1
DGKA:SLC28A1
DGKA:SLC29A1
DGKA:SLC29A2
DGKA:TYMS
DGKI:HRAS
DGKI:KRAS
DGKI:NRAS
DGKZ:NAE1
DHCR24:NAE1
DHDDS:ACAT1
DHDDS:ARHGAP10
DHDDS:ARHGAP26
DHDDS:ARHGAP42
DHDDS:CACNA1A
DHDDS:CACNA1B
DHDDS:CACNA1C
DHDDS:CACNA1D
DHDDS:CACNA1E
DHDDS:CACNA1F
DHDDS:CACNA1G
DHDDS:CACNA1H
DHDDS:CACNA1I
DHDDS:CACNA1S
DHDDS:CALM1
DHDDS:CALML3
DHDDS:DOLK
DHDDS:DPM1
DHDDS:ERN1
DHDDS:ERN2
DHDDS:FDFT1
DHDDS:HMGCS1
DHDDS:HMGCS2
DHDDS:MVD
DHDDS:NUS1
DHDDS:OPHN1
DHDDS:PANK1
DHDDS:PANK2
DHDDS:PANK3
DHDDS:PIGB
DHDDS:POLD2
DHDDS:POMT2
DHDDS:SCN11A
DHDDS:SCN1A
DHDDS:SCN2A
DHDDS:SCN3A
DHDDS:SCN4A
DHDDS:SCN5A
DHDDS:SCN7A
DHDDS:SCN8A
DHDDS:SCN9A
DHDDS:SH3GL1
DHDDS:SH3GL2
DHDDS:SH3GL3
DHDDS:SH3GLB1
DHDDS:SH3GLB2
DHDDS:STT3A
DHDDS:STT3B
DHDDS:TRPT1
DHDDS:YKT6
DHFR:MSH2
DHFR:NAE1
DHFR:RMI1
DHFR:SMC2
DHFR2:CHEK1
DHFR2:RAD51
DHFR2:SLC7A1
DHFR2:SLC7A14
DHFR2:SLC7A3
DHFR2:SLC7A4
DHODH:SLC25A26
DHPS:AMD1
DHRS13:DHRS3
DHRS13:HSD17B11
DHRS13:HSD17B13
DHRS13:RDH10
DHRS13:SDR16C5
DHRS3:ALG14
DHRS3:ARL1
DHRS3:CHEK1
DHRS3:DOLK
DHRS3:GOSR1
DHRS3:HSD17B11
DHRS3:HSD17B13
DHRS3:MED7
DHRS3:NUS1
DHRS3:PIGC
DHRS3:PIGF
DHRS3:PIGK
DHRS3:PIGS
DHRS3:PIGT
DHRS3:PIGV
DHRS3:RDH10
DHRS3:SDR16C5
DHRS3:TRAPPC1
DHRS7:EXOC5
DHRS7:MYC
DHRS7C:HRAS
DHRS7C:KRAS
DHRS7C:NRAS
DHRSX:DHRS3
DHRSX:HSD17B11
DHRSX:HSD17B13
DHRSX:RDH10
DHRSX:SDR16C5
DHTKD1:XRCC2
DHX15:HRAS
DHX15:KRAS
DHX15:MRPL3
DHX15:NAE1
DHX15:NDUFAF4
DHX15:NRAS
DHX15:PIK3CA
DHX15:RAD23B
DHX15:SRPK2
DHX15:SRPK3
DHX15:UBL5
DHX29:MOCS2
DHX29:MYC
DHX29:NDUFS4
DHX29:TAF9
DHX30:HRAS
DHX30:KRAS
DHX30:NRAS
DHX30:ZNF668
DHX32:IL13RA1
DHX32:S100A11
DHX34:EXOSC5
DHX34:STRN4
DHX34:ZNF574
DHX35:PLAGL2
DHX38:COPB2
DHX38:HRAS
DHX38:KPNB1
DHX38:KRAS
DHX38:NRAS
DHX38:PIGK
DHX38:PRKCA
DHX38:PRKCB
DHX38:PRKCD
DHX38:PRKCE
DHX38:PRKCG
DHX38:PRKCH
DHX38:PRKCQ
DHX38:PSMD14
DHX38:SF3B3
DHX38:SLU7
DHX38:SUGT1
DHX58:MYC
DHX58:OVCA2
DHX8:AAR2
DHX8:ACTA1
DHX8:ACTA2
DHX8:ACTB
DHX8:ACTC1
DHX8:ACTG1
DHX8:ACTG2
DHX8:AURKA
DHX8:AURKB
DHX8:AURKC
DHX8:CDK2
DHX8:CFL1
DHX8:CFL2
DHX8:CWC22
DHX8:DMAP1
DHX8:DSTN
DHX8:EIF6
DHX8:KRAS
DHX8:PDS5A
DHX8:PDS5B
DHX8:SLU7
DHX8:XAB2
DHX9:ESCO2
DHX9:HRAS
DHX9:KRAS
DHX9:NME1
DHX9:NRAS
DHX9:PCNA
DHX9:PLK4
DIABLO:MYC
DIABLO:NAE1
DIABLO:XIAP
DIAPH1:ACTA1
DIAPH1:ACTA2
DIAPH1:ACTB
DIAPH1:ACTC1
DIAPH1:ACTG1
DIAPH1:ACTG2
DIAPH1:CDK12
DIAPH1:CDK13
DIAPH1:DIAPH2
DIAPH1:DIAPH3
DIAPH1:DYNC1H1
DIAPH1:FMNL1
DIAPH1:FMNL3
DIAPH1:INF2
DIAPH1:NAP1L1
DIAPH1:NAP1L2
DIAPH1:NAP1L4
DIAPH1:PAFAH1B1
DIAPH1:PFN4
DIAPH1:SEPT2
DIAPH1:SEPT3
DIAPH1:SEPT4
DIAPH1:SEPT5
DIAPH1:SEPT7
DIAPH2:ACTA1
DIAPH2:ACTA2
DIAPH2:ACTB
DIAPH2:ACTC1
DIAPH2:ACTG1
DIAPH2:ACTG2
DIAPH2:CDK12
DIAPH2:CDK13
DIAPH2:DIAPH3
DIAPH2:DYNC1H1
DIAPH2:FMNL1
DIAPH2:FMNL3
DIAPH2:INF2
DIAPH2:MYC
DIAPH2:NAP1L1
DIAPH2:NAP1L2
DIAPH2:NAP1L4
DIAPH2:PAFAH1B1
DIAPH2:PFN4
DIAPH2:SEPT2
DIAPH2:SEPT3
DIAPH2:SEPT4
DIAPH2:SEPT5
DIAPH2:SEPT7
DIAPH3:ACTA1
DIAPH3:ACTA2
DIAPH3:ACTB
DIAPH3:ACTC1
DIAPH3:ACTG1
DIAPH3:ACTG2
DIAPH3:CDK12
DIAPH3:CDK13
DIAPH3:DYNC1H1
DIAPH3:FMNL1
DIAPH3:FMNL3
DIAPH3:HRH4
DIAPH3:INF2
DIAPH3:NAP1L1
DIAPH3:NAP1L2
DIAPH3:NAP1L4
DIAPH3:PAFAH1B1
DIAPH3:PFN4
DIAPH3:SEPT2
DIAPH3:SEPT3
DIAPH3:SEPT4
DIAPH3:SEPT5
DIAPH3:SEPT7
DICER1:HRAS
DICER1:KRAS
DICER1:NRAS
DICER1:TP53
DIDO1:HRAS
DIDO1:KRAS
DIDO1:NAE1
DIDO1:NRAS
DIEXF:DDX47
DIEXF:GNPNAT1
DIP:MYC
DIP2A:MAP3K3
DIP2A:RPL6
DIP2A:SFTPB
DIP2A:SNAPC4
DIP2A:ZNF771
DIP2B:MYC
DIP2B:RPL6
DIP2C:RPL6
DIRC1:NAE1
DIRC2:GPRC5A
DIRC2:MAP2K1
DIRC2:PLXNA1
DIRC2:VHL
DIS3:EXOSC9
DIS3:HRAS
DIS3:KRAS
DIS3:NRAS
DIS3L:PARP16
DISP1:MYC
DIXDC1:HRAS
DIXDC1:KRAS
DIXDC1:NRAS
DKC1:ARHGAP17
DKC1:ARHGAP44
DKC1:HRAS
DKC1:KRAS
DKC1:NRAS
DKC1:PRPF6
DKC1:SH3BP1
DKFZP434I0714:MYC
DKFZP451A2 11:HRAS
DKFZP451A2 11:KRAS
DKFZP451A2 11:NRAS
DKFZP451B0 82:HRAS
DKFZP451B0 82:KRAS
DKFZP451B0 82:NRAS
DKFZP586H2 123:HRAS
DKFZP586H2 123:KRAS
DKFZP586H2 123:NRAS
DKFZP761C1 711:HRAS
DKFZP761C1 711:KRAS
DKFZP761C1 711:NRAS
DKK3:GNG12
DKK3:SLC39A13
DLAT:GIN1
DLAT:HSPD1
DLAT:KIT
DLAT:MRPL13
DLAT:NAE1
DLAT:NARS2
DLAT:NDUFAF4
DLAT:NTRK1
DLAT:ORM1
DLAT:PDGFRA
DLAT:PDGFRB
DLAT:POLR2K
DLAT:PTGS1
DLAT:PTPLAD1
DLAT:RET
DLAT:SLC22A1
DLAT:SLC22A2
DLAT:SPTLC1
DLAT:SSBP1
DLAT:TMEM135
DLAT:XPO7
DLD:CAD
DLD:DHODH
DLD:DNAJA2
DLD:ERLIN1
DLD:IARS2
DLD:LUC7L2
DLD:MARCH7
DLD:MLST8
DLD:MRPS28
DLD:NDUFAF4
DLD:PSAT1
DLD:RAD17
DLD:RPS6KB1
DLD:SLMO2
DLD:SUCLG1
DLEC1:GLP1R
DLEU2:HRAS
DLEU2:KRAS
DLEU2:NRAS
DLG1:DNAJB6
DLG1:FZD6
DLG1:GLRX3
DLG1:HNRNPF
DLG1:PRNP
DLG1:UBXN4
DLG4:HRAS
DLG4:KRAS
DLG4:NRAS
DLG5:SGPL1
DLGAP1:NAE1
DLGAP4:ILK
DLGAP4:RRM1
DLGAP4:SLC28A1
DLGAP4:SLC29A1
DLGAP4:SLC29A2
DLGAP4:TYMS
DLGAP5:HNRNPA2B1
DLGAP5:MCM6
DLGAP5:MYBL2
DLGAP5:NUDT1
DLGAP5:PARP2
DLGAP5:PBK
DLGAP5:TDP1
DLGAP5:TUBA3D
DLSTP1:CLPX
DLSTP1:HSPA5
DLSTP1:METTL18
DLSTP1:PDHA1
DLSTP1:PDHA2
DLSTP1:PDHB
DLSTP1:SLC25A38
DMAP1:GINS2
DMAP1:MORF4L1
DMAP1:MORF4L2
DMAP1:MRGBP
DMAP1:PFDN4
DMAP1:PIN1
DMAP1:SUGT1
DMC1:NAE1
DMKN:PPP1R13L
DMN:HRAS
DMN:KRAS
DMN:NRAS
DMP1:MLL2
DMP1:MYC
DMP1:POLH
DMP1:ROS1
DMP1:XYLB
DMWD:NAE1
DNA2:CDC45
DNA2:EZH2
DNA2:GINS1
DNA2:GINS2
DNA2:GINS4
DNA2:IGBP1
DNA2:ILF3
DNA2:MCM5
DNA2:MKI67
DNA2:NAE1
DNA2:NSMCE4A
DNA2:PCNA
DNA2:TOP1
DNA2:TOP1MT
DNA2:ZNF107
DNAH1:NCKAP1L
DNAH11:MYC
DNAJA2:HNRNPC
DNAJA2:MBTPS1
DNAJA2:MRPS15
DNAJA2:NAE1
DNAJA2:PSMD6
DNAJB1:EGR2
DNAJB1:HSPA4
DNAJB1:JUN
DNAJB1:NR1D1
DNAJB1:PRKDC
DNAJB2:HRAS
DNAJB2:KRAS
DNAJB2:NRAS
DNAJB3:NAE1
DNAJB4:PTRF
DNAJB6:ERLIN1
DNAJB6:GLUD1
DNAJB6:ITCH
DNAJB6:MAP3K7
DNAJB6:MAPRE1
DNAJB6:MED17
DNAJB6:PEX2
DNAJB6:RAB5A
DNAJB6:TBL1XR1
DNAJB8:HRAS
DNAJB8:KRAS
DNAJB8:NRAS
DNAJC10:KIAA1033
DNAJC10:MFN1
DNAJC10:NFE2L2
DNAJC10:SENP2
DNAJC10:UBXN4
DNAJC10:USO1
DNAJC11:HRAS
DNAJC11:KRAS
DNAJC11:NRAS
DNAJC21:RACK1
DNAJC21:RAD1
DNAJC25-GNG10:SPTLC1
DNAJC30:FASTK
DNAJC5G:HRAS
DNAJC5G:KRAS
DNAJC5G:NRAS
DNAJC6:HRAS
DNAJC6:KRAS
DNAJC6:NRAS
DNAJC7:PSME3
DNAJC8:EYA3
DNAJC8:NUDC
DNAJC8:PPP1R8
DNAJC8:TMEM222
DNAJC8:TMEM39B
DNAJC8:TRNAU1AP
DNAJC8:TXLNA
DNAJC8:USP48
DNAJC8:ZBTB17
DNASE1:NAE1
DNASE1L1:HRAS
DNASE1L1:KRAS
DNASE1L1:NRAS
DNASE1L2:E4F1
DNASE1L2:LUC7L
DNASE1L2:MGRN1
DNASE1L2:PDPK1
DNASE1L2:UBN1
DNASE1L3:NAE1
DNASE2:NAE1
DNHD1:MYC
DNHL1:NAE1
DNM1L:MED6
DNM1L:MRPL3
DNM1L:PGGT1B
DNM1L:PSMA3
DNM1L:SENP2
DNM1L:SNX2
DNM1L:TBL1XR1
DNM2:FAM193B
DNM2:MBD3
DNM3:HRAS
DNM3:KRAS
DNM3:NRAS
DNMT1:GTPBP3
DNMT1:ITGB3BP
DNMT1:KHDRBS1
DNMT1:MTF2
DNMT1:NAE1
DNMT1:NFATC3
DNMT1:RANBP3
DNMT1:SMARCB1
DNMT1:STIL
DNMT3B:NAE1
DNPEP:HRAS
DNPEP:KRAS
DNPEP:NRAS
DNTT:EGFR
DNTT:ERCC1
DNTT:GTF2H1
DNTT:HIST1H2AE
DNTT:HIST1H4A
DNTT:IGF1
DNTT:IGFBP3
DNTT:IGHMBP2
DNTT:KDR
DNTT:MAPK12
DNTT:MDM2
DNTT:MT1X
DNTT:MTOR
DNTT:NAE1
DNTT:NHP2
DNTT:PARP1
DNTT:PARP2
DNTT:PMS2
DNTT:POLD1
DNTT:POLD4
DNTT:POLE
DNTT:POLM
DNTT:POLR2A
DNTT:PPM1D
DNTT:RAD23B
DNTT:RAD51
DNTT:RAD9A
DNTT:RBX1
DNTT:RELA
DNTT:RPL13A
DNTT:RRM1
DNTT:SESN2
DNTT:SSBP1
DNTT:TNFRSF10B
DNTT:UNG
DNTT:USP1
DNTT:WRAP53
DNTT:XRCC2
DNTT:ZBTB32
DNTTIP1:HRAS
DNTTIP1:KRAS
DNTTIP1:NRAS
DNTTIP1:UBE2C
DNTTIP1:ZSWIM1
DOCK1:NAE1
DOCK1:SNX21
DOCK10:HRAS
DOCK10:KRAS
DOCK10:NRAS
DOCK5:HRAS
DOCK5:KRAS
DOCK5:NRAS
DOHH:ELOVL2
DOHH:ELOVL5
DOHH:MED6
DOHH:PRPF6
DOHH:PSME4
DOK6:NAE1
DOLK:DPM1
DOLPP1:GTF3C5
DONSON:NAE1
DONSON:RFC4
DONSON:TPX2
DONSON:ZWILCH
DOPEY1:A4GALT
DOPEY1:A4GNT
DOPEY1:AP3S1
DOPEY1:AP3S2
DOPEY1:DNAJA1
DOPEY1:DNAJA2
DOPEY1:DNAJA4
DOPEY1:PCID2
DOPEY1:SACM1L
DOPEY1:SLC30A9
DOPEY2:A4GALT
DOPEY2:A4GNT
DOPEY2:AP3S1
DOPEY2:AP3S2
DOPEY2:DNAJA1
DOPEY2:DNAJA2
DOPEY2:DNAJA4
DOPEY2:PCID2
DOPEY2:SACM1L
DOPEY2:SLC30A9
DOT1L:RBM14
DPAGT1:HRAS
DPAGT1:KRAS
DPAGT1:NRAS
DPAGT1:RNF26
DPAGT1:SLC37A4
DPEP2:SIGLEC7
DPF2:NAE1
DPH1:HRAS
DPH1:KRAS
DPH1:NRAS
DPH2:PPIH
DPM1:ARFRP1
DPM1:BECN1
DPM1:CDC73
DPM1:COG6
DPM1:CTU2
DPM1:DHRS13
DPM1:DHRS3
DPM1:DHRSX
DPM1:HSD17B11
DPM1:HSD17B13
DPM1:LEO1
DPM1:NSMCE4A
DPM1:NUS1
DPM1:PPA1
DPM1:PPA2
DPM1:RDH10
DPM1:RDH11
DPM1:RDH12
DPM1:RDH13
DPM1:SDR16C5
DPM1:SYS1
DPM1:TRAPPC4
DPM1:TRPT1
DPM1:VPS13A
DPM1:VPS13C
DPP10:GALM
DPP4:GALM
DPP6:GALM
DPP9:NAE1
DPPA3:HRAS
DPPA3:KRAS
DPPA3:NRAS
DPY19L4:PTK2
DPYS:NAE1
DPYSL2:PNMA2
DR1:ARFRP1
DR1:ATP13A2
DR1:ATP13A3
DR1:ATP13A4
DR1:ATP13A5
DR1:ATP6V0A1
DR1:ATP6V0A2
DR1:ATP6V0A4
DR1:CAPN7
DR1:CCT6A
DR1:CCT6B
DR1:COG6
DR1:CWC22
DR1:CYB5A
DR1:CYB5B
DR1:EIF4A1
DR1:EIF4A2
DR1:ELP4
DR1:FKBP1B
DR1:FKBP1C
DR1:HGS
DR1:MAGT1
DR1:NAPEPLD
DR1:NCBP2
DR1:NCBP2L
DR1:PAFAH1B1
DR1:PDCD6IP
DR1:PFDN4
DR1:PSAT1
DR1:PSMB5
DR1:PSMB8
DR1:RPL36
DR1:RPL7
DR1:SART1
DR1:SF3A3
DR1:SF3B6
DR1:STX11
DR1:STX19
DR1:STX1A
DR1:STX1B
DR1:STX2
DR1:STX3
DR1:STX4
DR1:SYS1
DR1:TCIRG1
DR1:TECR
DR1:TECRL
DR1:TUSC3
DR1:USP39
DR1:ZMPSTE24
DR1:ZNF547
DRAM:HRAS
DRAM:KRAS
DRAM:NRAS
DRAP1:PTRF
DRAP1:SH3BGRL3
DRD4:NAE1
DRG1:L3MBTL2
DRG1:SF3A1
DSC1:HRAS
DSC1:KRAS
DSC1:NRAS
DSC2:ELMO3
DSCAM:HRAS
DSCAM:KRAS
DSCAM:NRAS
DSCC1:AURKA
DSCC1:AURKB
DSCC1:AURKC
DSCC1:CDC27
DSCC1:CDC7
DSCC1:E2F1
DSCC1:GINS1
DSCC1:GINS4
DSCC1:MRPL13
DSCC1:MTBP
DSCC1:NDUFB9
DSCC1:NIPBL
DSCC1:NSMCE4A
DSCC1:NUDCD1
DSCC1:NUSAP1
DSCC1:ORC1
DSCC1:ORC2
DSCC1:PCNA
DSCC1:PSMC6
DSCC1:PSMD14
DSCC1:PSMD4
DSCC1:RAD21
DSCC1:RAD21L1
DSCC1:SMC1A
DSCC1:SMC1B
DSCC1:SMC3
DSCC1:TAF2
DSCC1:TRA2B
DSCC1:UTP23
DSCR3:EXOC5
DSCR3:NMD3
DSCR3:SCYL2
DSCR4:NAE1
DSG2:F2RL1
DSG2:GPRC5A
DSG2:KRT6B
DSG2:KRT80
DSG2:TNK1
DSN1:TIMELESS
DSP:F11R
DSP:F2RL1
DSP:PERP
DSP:PRKCZ
DSP:TJP1
DSPP:TCF21
DSTN:CAPZA1
DSTN:CAPZA2
DSTN:CAPZA3
DSTN:CAPZB
DSTN:DYNC1H1
DSTN:DYNC1I1
DSTN:DYNC1I2
DSTN:FAM114A1
DSTN:HGS
DSTN:KDELR2
DSTN:MAPK7
DSTN:MOCS3
DSTN:PTK2
DSTN:RHEB
DSTN:SLU7
DSTN:TGFBI
DSTN:TPM1
DSTN:TWF1
DSTN:TWF2
DSTN:WDR1
DTD1:MYC
DTL:E2F1
DTL:FANCI
DTL:HNRNPU
DTL:NAE1
DTL:POLD3
DTL:PRC1
DTL:RFC4
DTL:TOPBP1
DTL:ZNF672
DTNBP1:NUP153
DTWD2:NAE1
DTX3L:NAE1
DTX4:HRAS
DTX4:KRAS
DTX4:NRAS
DTYMK:SMARCA1
DTYMK:SMARCA5
DTYMK:TP53
DULLARD:HRAS
DULLARD:KRAS
DULLARD:NRAS
DUS1L:ICT1
DUS2:MAF1
DUS2L:MYC
DUS3L:HNRNPM
DUS3L:RNF126
DUSP13:NAE1
DUSP14:PTRF
DUSP16:HRAS
DUSP16:KRAS
DUSP16:NRAS
DUSP2:HRAS
DUSP2:KRAS
DUSP2:NRAS
DUSP22:HRAS
DUSP22:KRAS
DUSP22:NAE1
DUSP22:NRAS
DUSP5:NAE1
DUSP6:NAE1
DUSP7:EGFR
DUSP9:NAE1
DUT:CLP1
DUT:KAT5
DUT:POLD2
DUT:PRPF6
DUT:TYMS
DUT:WDR76
DVL1L1:HRAS
DVL1L1:KRAS
DVL1L1:MYC
DVL1L1:NRAS
DVL2:NAE1
DVL2:RRM1
DVL2:SLC28A1
DVL2:SLC29A1
DVL2:SLC29A2
DVL2:TYMS
DVL3:HRAS
DVL3:KRAS
DVL3:NRAS
DYDC2:NAE1
DYM:TXNL1
DYNC1H1:PFDN4
DYNC1H1:PFDN6
DYNC1H1:PFN4
DYNC1H1:RAB7A
DYNC1I1:ACTA1
DYNC1I1:ACTA2
DYNC1I1:ACTB
DYNC1I1:ACTC1
DYNC1I1:ACTG1
DYNC1I1:ACTG2
DYNC1I1:MAPK11
DYNC1I1:MAPK12
DYNC1I1:MAPK13
DYNC1I1:MAPK14
DYNC1I1:MYO5A
DYNC1I1:MYO5B
DYNC1I1:MYO5C
DYNC1I1:PFN4
DYNC1I1:PPID
DYNC1I1:RAB7A
DYNC1I2:ACTA1
DYNC1I2:ACTA2
DYNC1I2:ACTB
DYNC1I2:ACTC1
DYNC1I2:ACTG1
DYNC1I2:ACTG2
DYNC1I2:MAPK11
DYNC1I2:MAPK12
DYNC1I2:MAPK13
DYNC1I2:MAPK14
DYNC1I2:MYO5A
DYNC1I2:MYO5B
DYNC1I2:MYO5C
DYNC1I2:PFN4
DYNC1I2:PPID
DYNC1I2:RAB7A
DYNC1LI1:METTL6
DYNC1LI1:MKRN2
DYNC1LI1:MLH1
DYNC1LI1:RAD18
DYNLL1:PFDN4
DYNLL1:PFDN6
DYNLL1:TIMM17A
DYNLL2:HRAS
DYNLL2:KRAS
DYNLL2:NRAS
DYNLL2:PFDN4
DYNLL2:PFDN6
DYNLRB1:HRAS
DYNLRB1:KRAS
DYNLRB1:NRAS
DYNLT3:HRAS
DYNLT3:KRAS
DYNLT3:NRAS
DYRK2:HIPK2
DYRK2:MDM2
DYRK2:MDM4
DYRK2:TP53
DZIP1L:NAE1
E2F1:E2F2
E2F1:E2F3
E2F1:FOXM1
E2F1:H1FX
E2F1:KIF20B
E2F1:MCM7
E2F1:MDM4
E2F1:NAE1
E2F1:PARP1
E2F1:PDC
E2F1:PML
E2F1:PPP2R4
E2F1:RB1
E2F1:RBL1
E2F1:TAF1
E2F1:TMEM97
E2F1:TP53
E2F1:TUBA1B
E2F1:UBE2C
E2F1:WDR62
E2F2:PDC
E2F2:ZNF273
E2F3:KIFC1
E2F3:NAE1
E2F3:NUP153
E2F3:RB1
E2F3:TP53
E2F8:FANCD2
E2F8:HMGB1
E4F1:GTF3C1
E4F1:MAZ
E4F1:MRPS34
E4F1:NAE1
E4F1:PDPK1
E4F1:PGP
E4F1:PKD1
E4F1:RNPS1
E4F1:SOLH
E4F1:SPSB3
E4F1:TELO2
E4F1:TSC2
E4F1:UBN1
E4F1:USP7
E4F1:XAB2
E4F1:ZNF500
EAF1:HRAS
EAF1:KRAS
EAF1:MYC
EAF1:NRAS
EAF1:TOP2B
EAF1:WDR48
EAF2:PLAGL2
EAF2:RBBP4
EAPP:FBXO34
EBAG9:MYC
EBAG9:NAE1
EBNA1BP2:HSPA4
ECD:GLRX3
ECD:MYC
ECE2:MYC
ECH1:HRAS
ECH1:KRAS
ECH1:NRAS
ECHDC1:SERINC1
ECHDC1:SSBP1
ECHS1:NAE1
ECSIT:WDR83
ECT2:PBK
ECT2:RACGAP1
ECT2:RB1
ECT2:TPX2
ECT2:UBE2C
EDA2R:HRAS
EDA2R:KRAS
EDA2R:NRAS
EDAR:NAE1
EDARADD:RANGRF
EDARADD:SIN3A
EDARADD:SIN3B
EDARADD:SV2A
EDARADD:SV2B
EDARADD:SV2C
EDC4:KARS
EDC4:RBM10
EDC4:TERF2
EDC4:ZNF335
EDF1:FBXW5
EDF1:KIT
EDF1:NTRK1
EDF1:ORM1
EDF1:PDGFRA
EDF1:PDGFRB
EDF1:PTGS1
EDF1:RET
EDF1:RNASEH2A
EDF1:SLC22A1
EDF1:SLC22A2
EDG2:MAP2
EDG2:MAP4
EDG2:MAPT
EDG2:NR1I2
EDG2:SLCO1B3
EDG2:TUBB1
EDG8:HRAS
EDG8:KRAS
EDG8:NRAS
EDN1:KLF5
EDN1:PPIC
EDN1:TUFT1
EEF1A1:CTU1
EEF1A1:ELP2
EEF1A1:HRAS
EEF1A1:KRAS
EEF1A1:LOC339352
EEF1A1:MOCS3
EEF1A1:NAP1L1
EEF1A1:NRAS
EEF1A1:RPLP1
EEF1A1:URM1
EEF1A1:ZPR1
EEF1A2:CTU1
EEF1A2:ELP2
EEF1A2:LOC339352
EEF1A2:MOCS3
EEF1A2:RPLP1
EEF1A2:URM1
EEF1A2:ZPR1
EEF1D:NAE1
EEF1D:PYCRL
EEF1E1:HSPD1
EEF1E1:NAA15
EEF1E1:NMD3
EEF1E1:TPRKB
EEF1G:FA2H
EEF2:HGH1
EFCBP2:HRAS
EFCBP2:KRAS
EFCBP2:NRAS
EFEMP1:EXT1
EFEMP1:OSMR
EFEMP1:PHLDB2
EFL1:A4GALT
EFL1:A4GNT
EFL1:ATIC
EFL1:CUL1
EFL1:CUL2
EFL1:LLGL1
EFL1:LLGL2
EFL1:MAK16
EFL1:PAK1IP1
EFL1:RPLP0
EFL1:SACM1L
EFL1:SBDS
EFL1:SKIV2L
EFL1:STXBP5
EFL1:STXBP5L
EFL1:TTC37
EFNA1:GRTP1
EFNA1:MAP7
EFNA1:TLCD1
EFNB2:HRAS
EFNB2:KLF5
EFNB2:KRAS
EFNB2:NRAS
EFTUD1:HRAS
EFTUD1:KRAS
EFTUD1:MYC
EFTUD1:NRAS
EGF:EGFR
EGF:MAPK1
EGF:RPS6KA2
EGFR:EPHB2
EGFR:ERBB2
EGFR:ERBB3
EGFR:ERCC1
EGFR:F3
EGFR:FAS
EGFR:FGFR1
EGFR:FGFR2
EGFR:FLNA
EGFR:GBP3
EGFR:GRAMD3
EGFR:GTF2H1
EGFR:HDAC9
EGFR:HGF
EGFR:HIST1H2AE
EGFR:HIST1H4A
EGFR:HRAS
EGFR:IGF1
EGFR:IGFBP3
EGFR:IGHMBP2
EGFR:KDR
EGFR:KIAA1522
EGFR:KIAA1524
EGFR:KIT
EGFR:KRAS
EGFR:LEPROT
EGFR:MAPK1
EGFR:MAPK12
EGFR:MCL1
EGFR:MDM2
EGFR:MET
EGFR:MT1X
EGFR:MTOR
EGFR:MYC
EGFR:NEDD9
EGFR:NHP2
EGFR:NOTCH1
EGFR:OSMR
EGFR:PARP1
EGFR:PARP2
EGFR:PIK3CA
EGFR:PIK3R1
EGFR:PIK3R2
EGFR:PLEC
EGFR:PMS2
EGFR:POLD1
EGFR:POLD4
EGFR:POLE
EGFR:POLM
EGFR:POLR2A
EGFR:PPM1D
EGFR:PPP2R4
EGFR:PRKACB
EGFR:PRKCA
EGFR:PRKCD
EGFR:PRKCE
EGFR:PRKCZ
EGFR:PTPRF
EGFR:RAD23B
EGFR:RAD51
EGFR:RAD9A
EGFR:RB1
EGFR:RBX1
EGFR:RELA
EGFR:RET
EGFR:RHBDL2
EGFR:RPL13A
EGFR:RPS6KA2
EGFR:RPS6KA5
EGFR:RRM1
EGFR:SC4MOL
EGFR:SDC4
EGFR:SESN2
EGFR:SFN
EGFR:SH2D3C
EGFR:SHC1
EGFR:SMAD2
EGFR:SMAD3
EGFR:SMARCA2
EGFR:SMARCA4
EGFR:SRPX2
EGFR:SSBP1
EGFR:STAT3
EGFR:TM4SF1
EGFR:TNFRSF10B
EGFR:TP53
EGFR:UNG
EGFR:USP1
EGFR:WRAP53
EGFR:XRCC2
EGFR:ZBTB32
EGLN3:NAE1
EGR1:FOSB
EGR1:GDF15
EGR1:IAPP
EGR1:MYC
EGR1:TP53
EGR2:HSPA4
EGR2:JUN
EGR2:NR1D1
EGR2:PRKDC
EGR3:KIT
EGR3:NTRK1
EGR3:ORM1
EGR3:PDGFRA
EGR3:PDGFRB
EGR3:PTGS1
EGR3:RET
EGR3:SLC22A1
EGR3:SLC22A2
EHBP1:TMEM17
EHD2:LIF
EHD2:MYO1C
EHD4:NAE1
EHF:ELF3
EHF:GJB2
EHF:GRHL1
EHF:KIT
EHF:LAMB3
EHF:NTRK1
EHF:ORM1
EHF:PDGFRA
EHF:PDGFRB
EHF:PTGS1
EHF:RET
EHF:RHOD
EHF:SLC22A1
EHF:SLC22A2
EHF:TACSTD2
EHMT1:GTF3C5
EHMT1:TTF1
EHMT1:WDR5
EHMT2:LY6G5B
EHMT2:TRIM27
EHMT2:TROAP
EI24:NAE1
EIF1AX:DDX3X
EIF1AX:DDX3Y
EIF1AX:EIF3A
EIF1AX:EIF3B
EIF1AX:PSMC2
EIF1AX:PSMC5
EIF1AX:PSMC6
EIF1AX:PSMD12
EIF1AX:PSMD14
EIF1AX:PSMD8
EIF1AY:DDX3X
EIF1AY:DDX3Y
EIF1AY:EIF3A
EIF1AY:EIF3B
EIF1AY:PSMC2
EIF1AY:PSMC5
EIF1AY:PSMC6
EIF1AY:PSMD12
EIF1AY:PSMD14
EIF1AY:PSMD8
EIF2A:NAE1
EIF2AK2:HRAS
EIF2AK2:KRAS
EIF2AK2:NAE1
EIF2AK2:NRAS
EIF2AK2:OAS3
EIF2AK4:LIPT1
EIF2B1:EIF2B3
EIF2B1:EIF2S1
EIF2B1:GPN3
EIF2B1:RNF146
EIF2B1:RPL11
EIF2B2:EIF2B3
EIF2B2:TRMT1
EIF2B3:A4GALT
EIF2B3:A4GNT
EIF2B3:CYP51A1
EIF2B3:DNAJA1
EIF2B3:DNAJA2
EIF2B3:DNAJA4
EIF2B3:EIF2S1
EIF2B3:PATL1
EIF2B3:TRMT6
EIF2B5:CELF1
EIF2B5:CELF2
EIF2B5:CELF3
EIF2B5:ELAVL1
EIF2B5:ELAVL2
EIF2B5:ELAVL3
EIF2B5:ELAVL4
EIF2C2:RAD21
EIF2C2:RPL8
EIF2D:GGT1
EIF2D:GGT2
EIF2D:GGT5
EIF2D:RRAS
EIF2D:RRAS2
EIF2D:SLC22A1
EIF2D:SLC22A10
EIF2D:SLC22A11
EIF2D:SLC22A12
EIF2D:SLC22A13
EIF2D:SLC22A14
EIF2D:SLC22A15
EIF2D:SLC22A16
EIF2D:SLC22A2
EIF2D:SLC22A25
EIF2D:SLC22A3
EIF2D:SLC22A4
EIF2D:SLC22A5
EIF2D:SLC22A6
EIF2D:SLC22A7
EIF2D:SLC22A8
EIF2D:SLC22A9
EIF2S1:NAE1
EIF2S2:EIF2B1
EIF2S2:EIF2B3
EIF2S2:EIF2S1
EIF2S2:HRAS
EIF2S2:KRAS
EIF2S2:NRAS
EIF2S2:XPOT
EIF2S3:EIF2B3
EIF2S3:EIF2S1
EIF2S3:EML4
EIF2S3:HSF1
EIF2S3:HSF2
EIF2S3:MBTPS2
EIF2S3:PCID2
EIF2S3:PIGU
EIF2S3:SACM1L
EIF2S3:SLC25A26
EIF2S3:SNX2
EIF3A:EIF3B
EIF3A:EIF4A1
EIF3A:EIF4A2
EIF3A:HRAS
EIF3A:KRAS
EIF3A:NRAS
EIF3B:HEATR2
EIF3B:TBRG4
EIF3CL:DDX3X
EIF3CL:DDX3Y
EIF3CL:DNAJA1
EIF3CL:DNAJA2
EIF3CL:DNAJA4
EIF3CL:EIF3A
EIF3CL:EIF3B
EIF3CL:GTF2H2
EIF3CL:GTF2H2C_2
EIF3E:RPS16
EIF3G:HRAS
EIF3G:KRAS
EIF3G:NAE1
EIF3G:NRAS
EIF3H:UBR5
EIF3I:NCS1
EIF3I:PSMC5
EIF3K:EXOSC5
EIF3K:RPS11
EIF3S6:HRAS
EIF3S6:KRAS
EIF3S6:NRAS
EIF3S8:HRAS
EIF3S8:KRAS
EIF3S8:NRAS
EIF4A1:EIF4A2
EIF4A1:NAE1
EIF4A2:NAE1
EIF4A3:HRAS
EIF4A3:KRAS
EIF4A3:NRAS
EIF4A3:UTP6
EIF4E:FGF2
EIF4E:HSPB2
EIF4E:MTOR
EIF4E:MYC
EIF4E2:MYC
EIF4EBP1:MYC
EIF4EBP1:NAE1
EIF4G1:HRAS
EIF4G1:KRAS
EIF4G1:NRAS
EIF4G2:HRAS
EIF4G2:KRAS
EIF4G2:NRAS
EIF4G2:PTPLAD1
EIF4H:RINT1
EIF5:PSMA3
EIF5:ZFYVE21
EIF5A:ABCF3
EIF5A:ACTA1
EIF5A:ACTA2
EIF5A:ACTB
EIF5A:ACTC1
EIF5A:ACTG1
EIF5A:ACTG2
EIF5A:ANAPC11
EIF5A:ARPC2
EIF5A:ATP8A1
EIF5A:ATP8A2
EIF5A:BIN3
EIF5A:CHEK1
EIF5A:EXOC6
EIF5A:EXOC6B
EIF5A:FAM96B
EIF5A:GCN1
EIF5A:GTF2A1
EIF5A:HSPA4
EIF5A:HSPA4L
EIF5A:HSPH1
EIF5A:KRR1
EIF5A:LLGL1
EIF5A:LLGL2
EIF5A:NAE1
EIF5A:PCID2
EIF5A:PRIM1
EIF5A:PSMC2
EIF5A:PSMC5
EIF5A:PSMD14
EIF5A:PSMD8
EIF5A:RAB1A
EIF5A:RBBP5
EIF5A:RFC4
EIF5A:RPS13
EIF5A:RPS25
EIF5A:RPS6
EIF5A:SEPT3
EIF5A:STXBP5
EIF5A:STXBP5L
EIF5A:TAF11
EIF5A:TRAPPC1
EIF5A:TRAPPC3
EIF5A:TRAPPC3L
EIF5A:TRAPPC4
EIF5A:ZNF547
EIF5A2:ABCF3
EIF5A2:ACTA1
EIF5A2:ACTA2
EIF5A2:ACTB
EIF5A2:ACTC1
EIF5A2:ACTG1
EIF5A2:ACTG2
EIF5A2:ANAPC11
EIF5A2:ARPC2
EIF5A2:ATP8A1
EIF5A2:ATP8A2
EIF5A2:BIN3
EIF5A2:CHEK1
EIF5A2:EXOC6
EIF5A2:EXOC6B
EIF5A2:FAM96B
EIF5A2:GCN1
EIF5A2:GTF2A1
EIF5A2:HRAS
EIF5A2:HSPA4
EIF5A2:HSPA4L
EIF5A2:HSPH1
EIF5A2:KRAS
EIF5A2:KRR1
EIF5A2:LLGL1
EIF5A2:LLGL2
EIF5A2:NRAS
EIF5A2:PCID2
EIF5A2:PRIM1
EIF5A2:PSMC2
EIF5A2:PSMC5
EIF5A2:PSMD14
EIF5A2:PSMD8
EIF5A2:RBBP5
EIF5A2:RFC4
EIF5A2:RPS13
EIF5A2:RPS25
EIF5A2:RPS6
EIF5A2:SEPT3
EIF5A2:STXBP5
EIF5A2:STXBP5L
EIF5A2:TAF11
EIF5A2:TRAPPC1
EIF5A2:TRAPPC3
EIF5A2:TRAPPC3L
EIF5A2:TRAPPC4
EIF5A2:ZNF547
EIF5AL1:NAE1
EIF5B:NOP58
EIF6:MED7
EIF6:NUAK1
EIF6:NUAK2
EIF6:PAK1IP1
EIF6:PC
EIF6:PIGF
EIF6:SETD3
EIF6:VPS41
ELAVL1:HNRNPM
ELAVL1:RBM12
ELF1:IRAK4
ELF2:YTHDC1
ELF3:MAL2
ELF3:PLEKHA6
ELF3:PRSS8
ELF3:S100A11
ELF3:TLCD1
ELF3:TSTD1
ELF3:TUFT1
ELFN2:NAE1
ELL:HRAS
ELL:KRAS
ELL:NRAS
ELMO1:NAE1
ELMO2:NAE1
ELMO3:NAE1
ELMO3:PVRL4
ELMO3:SFN
ELMO3:SULT2B1
ELMOD1:MYC
ELMOD1:NAE1
ELOF1:FARSA
ELOVL1:PLEC
ELOVL1:TNFRSF12A
ELOVL3:HRAS
ELOVL3:KRAS
ELOVL3:NRAS
ELOVL7:HRAS
ELOVL7:KRAS
ELOVL7:NRAS
ELP1:AMPH
ELP1:BIN2
ELP2:VTI1A
ELP3:GNL2
ELP3:GOSR1
ELP3:MYO5A
ELP3:MYO5B
ELP3:MYO5C
ELP3:PPP2R2A
ELP3:TAF1
ELP3:TRIM35
ELP3:VTI1A
ELP4:GLI4
ELP4:GOSR1
ELP4:MYC
ELP4:MYO5A
ELP4:MYO5B
ELP4:MYO5C
ELP4:NOC3L
ELP4:PRDM9
ELP4:REPIN1
ELP4:VTI1A
ELP4:ZFP1
ELP4:ZFP14
ELP4:ZFP2
ELP4:ZFP28
ELP4:ZFP3
ELP4:ZFP57
ELP4:ZFP62
ELP4:ZFP69
ELP4:ZIM3
ELP4:ZKSCAN1
ELP4:ZKSCAN2
ELP4:ZKSCAN4
ELP4:ZKSCAN8
ELP4:ZNF100
ELP4:ZNF101
ELP4:ZNF114
ELP4:ZNF121
ELP4:ZNF124
ELP4:ZNF134
ELP4:ZNF136
ELP4:ZNF138
ELP4:ZNF14
ELP4:ZNF140
ELP4:ZNF146
ELP4:ZNF155
ELP4:ZNF177
ELP4:ZNF19
ELP4:ZNF195
ELP4:ZNF2
ELP4:ZNF20
ELP4:ZNF202
ELP4:ZNF215
ELP4:ZNF221
ELP4:ZNF222
ELP4:ZNF223
ELP4:ZNF224
ELP4:ZNF234
ELP4:ZNF239
ELP4:ZNF253
ELP4:ZNF266
ELP4:ZNF268
ELP4:ZNF274
ELP4:ZNF275
ELP4:ZNF282
ELP4:ZNF284
ELP4:ZNF3
ELP4:ZNF311
ELP4:ZNF317
ELP4:ZNF32
ELP4:ZNF320
ELP4:ZNF322P1
ELP4:ZNF329
ELP4:ZNF331
ELP4:ZNF333
ELP4:ZNF337
ELP4:ZNF343
ELP4:ZNF35
ELP4:ZNF354C
ELP4:ZNF383
ELP4:ZNF391
ELP4:ZNF394
ELP4:ZNF404
ELP4:ZNF41
ELP4:ZNF415
ELP4:ZNF419
ELP4:ZNF426
ELP4:ZNF430
ELP4:ZNF432
ELP4:ZNF433
ELP4:ZNF436
ELP4:ZNF439
ELP4:ZNF44
ELP4:ZNF440
ELP4:ZNF442
ELP4:ZNF443
ELP4:ZNF45
ELP4:ZNF460
ELP4:ZNF461
ELP4:ZNF468
ELP4:ZNF479
ELP4:ZNF485
ELP4:ZNF486
ELP4:ZNF490
ELP4:ZNF491
ELP4:ZNF497
ELP4:ZNF501
ELP4:ZNF502
ELP4:ZNF510
ELP4:ZNF514
ELP4:ZNF517
ELP4:ZNF529
ELP4:ZNF547
ELP4:ZNF548
ELP4:ZNF552
ELP4:ZNF554
ELP4:ZNF555
ELP4:ZNF556
ELP4:ZNF557
ELP4:ZNF558
ELP4:ZNF559
ELP4:ZNF561
ELP4:ZNF563
ELP4:ZNF564
ELP4:ZNF565
ELP4:ZNF566
ELP4:ZNF57
ELP4:ZNF577
ELP4:ZNF584
ELP4:ZNF586
ELP4:ZNF587B
ELP4:ZNF589
ELP4:ZNF596
ELP4:ZNF597
ELP4:ZNF599
ELP4:ZNF606
ELP4:ZNF610
ELP4:ZNF620
ELP4:ZNF621
ELP4:ZNF623
ELP4:ZNF625
ELP4:ZNF627
ELP4:ZNF649
ELP4:ZNF655
ELP4:ZNF660
ELP4:ZNF662
ELP4:ZNF664
ELP4:ZNF669
ELP4:ZNF670
ELP4:ZNF679
ELP4:ZNF680
ELP4:ZNF682
ELP4:ZNF684
ELP4:ZNF689
ELP4:ZNF695
ELP4:ZNF696
ELP4:ZNF699
ELP4:ZNF70
ELP4:ZNF700
ELP4:ZNF701
ELP4:ZNF705A
ELP4:ZNF705B
ELP4:ZNF705D
ELP4:ZNF705G
ELP4:ZNF707
ELP4:ZNF709
ELP4:ZNF71
ELP4:ZNF713
ELP4:ZNF730
ELP4:ZNF732
ELP4:ZNF737
ELP4:ZNF74
ELP4:ZNF763
ELP4:ZNF764
ELP4:ZNF765
ELP4:ZNF766
ELP4:ZNF77
ELP4:ZNF771
ELP4:ZNF772
ELP4:ZNF773
ELP4:ZNF774
ELP4:ZNF776
ELP4:ZNF777
ELP4:ZNF789
ELP4:ZNF79
ELP4:ZNF791
ELP4:ZNF793
ELP4:ZNF799
ELP4:ZNF80
ELP4:ZNF805
ELP4:ZNF823
ELP4:ZNF83
ELP4:ZNF846
ELP4:ZNF850
ELP4:ZNF852
ELP4:ZNF92
ELP4:ZNF98
ELP4:ZNF99
ELP4:ZSCAN32
EMC1:ACTR3
EMC1:ACTR3B
EMC1:CYP51A1
EMD:HAUS7
EMD:IDH3G
EME1:NAE1
EMG1:HRAS
EMG1:KRAS
EMG1:NRAS
EMID1:HRAS
EMID1:KRAS
EMID1:NRAS
EML1:FERMT2
EML3:MAP3K11
EML4:SKIV2L2
EML4:ZBTB6
EMP1:FHL2
EMP1:HEBP1
EMP1:LPP
EMP1:RAB11FIP5
EMP1:TNFRSF1A
EMP3:LGALS1
EMR1:NAE1
EMX1:KCND3
ENDOG:MAT1A
ENDOG:MAT2A
ENDOG:NAE1
ENDOG:NDUFA8
ENDOG:REXO2
ENDOG:SKIV2L
ENDOG:TTC37
ENO1:HRSP12
ENO1:RANGRF
ENO1:RRM1
ENO1:SIN3A
ENO1:SIN3B
ENO1:SV2A
ENO1:SV2B
ENO1:SV2C
ENO1:TMED5
ENO1:YAF2
ENO2:RANGRF
ENO2:SIN3A
ENO2:SIN3B
ENO2:STX2
ENO2:SV2A
ENO2:SV2B
ENO2:SV2C
ENO3:RANGRF
ENO3:SIN3A
ENO3:SIN3B
ENO3:SV2A
ENO3:SV2B
ENO3:SV2C
ENOPH1:EXOC5
ENOPH1:HNRNPD
ENOPH1:MRPL18
ENPP1:NAE1
ENPP4:HRAS
ENPP4:KRAS
ENPP4:MED6
ENPP4:NRAS
ENPP5:EPCAM
ENPP5:HRAS
ENPP5:KRAS
ENPP5:MED6
ENPP5:NRAS
ENPP6:MED6
ENPP7:MED6
ENTPD4:ATP2C1
ENTPD4:ATP2C2
ENTPD5:ARHGAP17
ENTPD5:ARHGAP44
ENTPD5:ARL1
ENTPD5:SH3BP1
ENTPD5:VPS29
ENTPD5:VPS8
ENTPD6:ARHGAP17
ENTPD6:ARHGAP44
ENTPD6:ARL1
ENTPD6:SH3BP1
ENTPD6:VPS29
ENTPD6:VPS8
ENTPD7:ATP2C1
ENTPD7:ATP2C2
ENY2:ATP8A1
ENY2:ATP8A2
ENY2:DDX39A
ENY2:DDX39B
ENY2:HAUS1
ENY2:HRSP12
ENY2:LSM6
ENY2:NUP205
ENY2:NUP98
ENY2:NXF1
ENY2:NXF2B
ENY2:NXF3
ENY2:NXF5
ENY2:PATL1
ENY2:POLR1A
ENY2:PSMB5
ENY2:PSMB8
ENY2:RAN
ENY2:SLC25A32
EP300:NAE1
EP400:NAE1
EPAS1:LAPTM4A
EPB41:SAFB
EPB41:SPAST
EPB41:STRBP
EPB41L1:PLEKHA6
EPB41L1:SDC4
EPB41L4B:HRAS
EPB41L4B:KRAS
EPB41L4B:NRAS
EPB42:KIT
EPB42:NAE1
EPB42:NTRK1
EPB42:ORM1
EPB42:PDGFRA
EPB42:PDGFRB
EPB42:PTGS1
EPB42:RET
EPB42:SLC22A1
EPB42:SLC22A2
EPC1:NAE1
EPCAM:IL17RB
EPCAM:LAMC2
EPCAM:LLGL2
EPCAM:NPNT
EPHA1:AMPH
EPHA1:BIN2
EPHA1:RRM1
EPHA1:SLC28A1
EPHA1:SLC29A1
EPHA1:SLC29A2
EPHA1:STEAP4
EPHA1:TC2N
EPHA1:TINAGL1
EPHA1:TYMS
EPHA10:AMPH
EPHA10:BIN2
EPHA2:AMPH
EPHA2:BIN2
EPHA2:PLCD3
EPHA2:PLK2
EPHA2:PTRF
EPHA2:S100A2
EPHA2:SERPINB6
EPHA2:SMURF2
EPHA2:SSH3
EPHA2:TUFT1
EPHA3:AMPH
EPHA3:BIN2
EPHA4:AMPH
EPHA4:BIN2
EPHA5:AMPH
EPHA5:BIN2
EPHA6:AMPH
EPHA6:BIN2
EPHA7:AMPH
EPHA7:BIN2
EPHA8:AMPH
EPHA8:BIN2
EPHB1:AMPH
EPHB1:BIN2
EPHB1:HRAS
EPHB1:KRAS
EPHB1:NRAS
EPHB1:RRM1
EPHB1:SLC28A1
EPHB1:SLC29A1
EPHB1:SLC29A2
EPHB1:TYMS
EPHB2:AMPH
EPHB2:BIN2
EPHB3:AMPH
EPHB3:BIN2
EPHB4:AMPH
EPHB4:BIN2
EPHB6:AMPH
EPHB6:BIN2
EPHX3:NAE1
EPN1:KCTD7
EPN1:MED6
EPN1:PRPF6
EPN1:VTI1A
EPN2:CTSA
EPN2:PMS2
EPN2:SACM1L
EPN2:SLC25A26
EPN2:UCHL1
EPN2:UCHL3
EPN3:KCTD7
EPN3:LAMA5
EPN3:MED6
EPN3:PRPF6
EPN3:VTI1A
EPRS:HRAS
EPRS:KRAS
EPRS:NRAS
EPS15:MAPK7
EPS15L1:MAPK7
EPS15L1:TNPO2
EPS8:HRAS
EPS8:IL13RA1
EPS8:KRAS
EPS8:NRAS
EPS8:TWF1
EPS8L1:FXYD3
EPS8L1:HRAS
EPS8L1:KLK6
EPS8L1:KRAS
EPS8L1:NRAS
EPS8L1:PRRG2
EPS8L1:SPINT2
EPS8L2:LAMB3
EPS8L2:MAP7
ERBB2:FASN
ERBB2:GRB7
ERBB2:MAPK1
ERBB2:MEMO1
ERBB2:MYC
ERBB2:PARP1
ERBB2:PGAP3
ERBB2:PGR
ERBB2:PIK3CA
ERBB2:PLCG1
ERBB2:SLC16A5
ERBB2:TP53
ERBB2:TPD52L1
ERBB2IP:HRAS
ERBB2IP:KRAS
ERBB2IP:NRAS
ERBB3:HOOK2
ERBB3:MYC
ERCC1:GTF2H1
ERCC1:HIST1H2AE
ERCC1:HIST1H4A
ERCC1:IGF1
ERCC1:IGFBP3
ERCC1:IGHMBP2
ERCC1:KDR
ERCC1:MAPK12
ERCC1:MDM2
ERCC1:MT1X
ERCC1:MTOR
ERCC1:NAE1
ERCC1:NHP2
ERCC1:PARP1
ERCC1:PARP2
ERCC1:PMS2
ERCC1:POLD1
ERCC1:POLD4
ERCC1:POLE
ERCC1:POLM
ERCC1:POLR2A
ERCC1:PPM1D
ERCC1:RAD23B
ERCC1:RAD51
ERCC1:RAD9A
ERCC1:RBX1
ERCC1:RELA
ERCC1:RPL13A
ERCC1:RRM1
ERCC1:SESN2
ERCC1:SSBP1
ERCC1:TNFRSF10B
ERCC1:UNG
ERCC1:USP1
ERCC1:WRAP53
ERCC1:XRCC2
ERCC1:ZBTB32
ERCC2:NAE1
ERCC3:NAE1
ERCC4:NAE1
ERCC4:SACM1L
ERCC5:NAE1
ERCC6:NAE1
ERCC6L:HRAS
ERCC6L:KRAS
ERCC6L:NAE1
ERCC6L:NRAS
ERCC8:NAE1
ERCC8:SKIV2L2
EREG:MLH1
EREG:MYC
EREG:PIK3CA
EREG:PIK3CB
EREG:TIPARP
ERGIC2:HRAS
ERGIC2:KRAS
ERGIC2:NRAS
ERGIC2:STRAP
ERGIC3:PIGT
ERH:HRAS
ERH:KRAS
ERH:NRAS
ERH:SNW1
ERI2:LOC81691
ERLIN1:IARS2
ERLIN1:MARCH5
ERLIN1:NAE1
ERLIN1:PRDX3
ERLIN1:STIP1
ERLIN1:VPS26A
ERMP1:KIT
ERMP1:NTRK1
ERMP1:ORM1
ERMP1:PDGFRA
ERMP1:PDGFRB
ERMP1:PTGS1
ERMP1:RET
ERMP1:SLC22A1
ERMP1:SLC22A2
ERN1:ALG12
ERN1:ALG14
ERN1:ALG8
ERN1:DPM1
ERN1:ERO1A
ERN1:ERO1B
ERN1:GPAA1
ERN1:HSPA5
ERN1:KDELR1
ERN1:KDELR2
ERN1:KDELR3
ERN1:MAGT1
ERN1:NAE1
ERN1:PIGB
ERN1:PIGC
ERN1:PIGF
ERN1:PIGG
ERN1:PIGK
ERN1:PIGL
ERN1:PIGU
ERN1:PIGW
ERN1:RPN1
ERN1:SEC61G
ERN1:SEC63
ERN1:SPCS3
ERN1:STT3A
ERN1:STT3B
ERN1:TMED10
ERN1:TUSC3
ERN1:UBE2G2
ERN1:ZMPSTE24
ERN2:ALG12
ERN2:ALG14
ERN2:ALG8
ERN2:DPM1
ERN2:ERO1A
ERN2:ERO1B
ERN2:GPAA1
ERN2:HRAS
ERN2:HSPA5
ERN2:KDELR1
ERN2:KDELR2
ERN2:KDELR3
ERN2:KRAS
ERN2:MAGT1
ERN2:NRAS
ERN2:PIGB
ERN2:PIGC
ERN2:PIGF
ERN2:PIGG
ERN2:PIGK
ERN2:PIGL
ERN2:PIGU
ERN2:PIGW
ERN2:RPN1
ERN2:SEC61G
ERN2:SEC63
ERN2:SPCS3
ERN2:STT3A
ERN2:STT3B
ERN2:TMED10
ERN2:TUSC3
ERN2:UBE2G2
ERN2:ZC3H7B
ERN2:ZMPSTE24
ERO1A:CALR
ERO1A:CANX
ERO1A:CEBPZ
ERO1A:CLGN
ERO1A:GANAB
ERO1A:GANC
ERO1A:HSPA5
ERO1A:MOGS
ERO1A:PIGB
ERO1A:PIGO
ERO1A:RER1
ERO1A:RFK
ERO1A:SEC61G
ERO1A:SEC63
ERO1A:SLC39A10
ERO1A:SLC39A14
ERO1A:SLC39A4
ERO1A:SLC39A5
ERO1A:SLC39A6
ERO1A:SPCS3
ERO1A:TAPT1
ERO1A:TRPT1
ERO1B:CALR
ERO1B:CANX
ERO1B:CEBPZ
ERO1B:CLGN
ERO1B:GANAB
ERO1B:GANC
ERO1B:HSPA5
ERO1B:MOGS
ERO1B:PIGB
ERO1B:PIGO
ERO1B:RER1
ERO1B:RFK
ERO1B:SEC61G
ERO1B:SEC63
ERO1B:SLC39A10
ERO1B:SLC39A14
ERO1B:SLC39A4
ERO1B:SLC39A5
ERO1B:SLC39A6
ERO1B:SPCS3
ERO1B:TAPT1
ERO1B:TRPT1
ERO1L:LAMC2
ERO1L:NAE1
ERO1LB:NAE1
ERP44:NAE1
ERRFI1:FOSL1
ESCO2:PCNA
ESD:RPL7A
ESPL1:KNTC1
ESPL1:NAE1
ESPL1:RACGAP1
ESPL1:SENP1
ESPL1:STMN1
ESR1:GCM2
ESR1:MYH2
ESR1:PIK3CA
ESR2:HRAS
ESR2:KRAS
ESR2:NRAS
ESRP1:KCNK1
ESRP1:MAL2
ESRP1:S100A14
ESRP2:PTK6
ESRP2:TMC4
ESRRA:RDH13
ESRRB:HRAS
ESRRB:KRAS
ESRRB:NAE1
ESRRB:NRAS
ESYT1:RPL19
ESYT2:RPL19
ESYT3:RPL19
ETNK1:GNPNAT1
ETNK1:ZMAT2
EVC2:HRAS
EVC2:KRAS
EVC2:NRAS
EVPL:FAM84B
EVPL:FGFBP1
EVPL:KIAA1522
EVPL:PVRL4
EVPL:S100P
EVPL:TJP3
EVPL:TSPAN1
EWSR1:PASK
EXO1:FEN1
EXO1:KIF14
EXO1:NAE1
EXO1:POLA2
EXOC2:EXOC5
EXOC2:GDI1
EXOC2:GDI2
EXOC2:RAB10
EXOC2:RAB13
EXOC2:RAB8A
EXOC2:RAB8B
EXOC3:EXOC8
EXOC5:EXOC3
EXOC5:EXOC6
EXOC5:EXOC6B
EXOC5:EXOC8
EXOC5:GDI1
EXOC5:GDI2
EXOC5:GGPS1
EXOC5:GPHN
EXOC5:HNRNPC
EXOC5:KIAA0895L
EXOC5:LLGL1
EXOC5:LLGL2
EXOC5:LMAN1
EXOC5:ME2
EXOC5:MRPL39
EXOC5:PAPOLA
EXOC5:RAB10
EXOC5:RAB13
EXOC5:RAB8A
EXOC5:RAB8B
EXOC5:RRN3
EXOC5:SGPP1
EXOC5:SMAD4
EXOC5:SOCS4
EXOC5:STXBP5
EXOC5:STXBP5L
EXOC5:TNFRSF9
EXOC5:VAMP1
EXOC5:VAMP4
EXOC5:WDHD1
EXOC5:ZBTB1
EXOC5:ZNF227
EXOC5:ZNF654
EXOC6:CAP1
EXOC6:CAP2
EXOC6:EXOC8
EXOC6:GDI1
EXOC6:GDI2
EXOC6:ING3
EXOC6:RAB10
EXOC6:RAB13
EXOC6:RAB8A
EXOC6:RAB8B
EXOC6:STX16
EXOC6:ZNF547
EXOC6B:CAP1
EXOC6B:CAP2
EXOC6B:EXOC8
EXOC6B:GDI1
EXOC6B:GDI2
EXOC6B:ING3
EXOC6B:RAB10
EXOC6B:RAB13
EXOC6B:RAB8A
EXOC6B:RAB8B
EXOC6B:STX16
EXOC6B:ZNF547
EXOC8:CDC23
EXOC8:GDI1
EXOC8:GDI2
EXOC8:KIAA0895L
EXOC8:MARS
EXOC8:POLD1
EXOC8:RAB10
EXOC8:RAB13
EXOC8:RAB8A
EXOC8:RAB8B
EXOC8:STX11
EXOC8:STX19
EXOC8:STX1A
EXOC8:STX1B
EXOC8:STX2
EXOC8:STX3
EXOC8:STX4
EXOC8:STXBP1
EXOC8:STXBP2
EXOC8:STXBP3
EXOG:RBM5
EXOG:WDR48
EXOSC1:HRAS
EXOSC1:KRAS
EXOSC1:NRAS
EXOSC10:HRAS
EXOSC10:KRAS
EXOSC10:NRAS
EXOSC2:HNRNPA3
EXOSC4:DIMT1
EXOSC4:EXOSC9
EXOSC4:HRAS
EXOSC4:KRAS
EXOSC4:NRAS
EXOSC4:UAP1
EXOSC4:UAP1L1
EXOSC8:HRAS
EXOSC8:KRAS
EXOSC8:NRAS
EXOSC8:RBM26
EXOSC8:RNF219
EXOSC8:TPP2
EXOSC9:MAD2L1
EXOSC9:NCAPG2
EXOSC9:NSL1
EXOSC9:RAD51AP1
EXOSC9:RFC4
EXOSC9:SMC2
EXOSC9:TOPBP1
EXPH5:MAP7
EXT2:RAB11FIP5
EYA4:HRAS
EYA4:KRAS
EYA4:NRAS
EZH1:MAPK8IP3
EZH1:SYNRG
EZH2:LUC7L2
EZH2:MLL3
EZH2:MTOR
EZH2:PAXIP1
EZH2:POLA2
EZH2:RBM33
EZH2:RPS6KB1
EZH2:RSBN1L
EZH2:SRRT
EZH2:TP53
EZH2:UBE2S
EZH2:WHSC1
EZH2:ZNF107
EZH2:ZNF212
EZH2:ZNF273
EZH2:ZNF398
EZH2:ZNF708
EZH2:ZNF767
EZH2:ZNF786
F11R:FAM83H
F11R:GJB2
F11R:GRHL2
F11R:LAMC2
F11R:MGST2
F11R:TJP3
F13B:TRIM49
F2R:NAE1
F2RL1:ID1
F2RL1:IL18
F2RL1:LAMA5
F2RL1:LAMB3
F2RL1:PPAP2C
F2RL1:TACSTD2
F2RL1:TM4SF1
F2RL2:NAE1
F2RL3:HRAS
F2RL3:KRAS
F2RL3:NRAS
F3:GBP3
F3:GNG12
F3:THBS1
FA2H:H2AFJ
FA2H:H2AFX
FA2H:HIST1H2AA
FA2H:HIST1H2AC
FA2H:HIST1H2AD
FA2H:HIST1H2AH
FA2H:HIST1H2AL
FA2H:HIST1H3D
FA2H:HIST2H2AA3
FA2H:HIST2H2AB
FA2H:HIST2H2AC
FA2H:HIST3H2A
FA2H:HRAS
FA2H:KRAS
FA2H:NRAS
FAAH:MYC
FAAH:XPC
FABP3:HRAS
FABP3:KRAS
FABP3:NRAS
FABP4:HRAS
FABP4:KRAS
FABP4:NRAS
FADD:MAPK1
FADD:NAE1
FADD:TNFRSF10B
FADS2:HRAS
FADS2:KRAS
FADS2:NRAS
FAF1:ITGB3BP
FAF1:KIF2C
FAF1:NAE1
FAF1:PPIH
FAHD1:CHEK1
FAHD2A:NAE1
FAHD2B:NAE1
FAIM:NAE1
FAIM2:GNPNAT1
FAIM3:NAE1
FAM105B:MYC
FAM107B:NAE1
FAM108B1:H3F3C
FAM108B1:HRSP12
FAM108B1:HSPD1
FAM108B1:MED17
FAM108B1:NUDT21
FAM108B1:PIP5K1A
FAM108B1:PSMD12
FAM108B1:PTPLAD1
FAM108B1:SRP9
FAM108B1:TMED2
FAM108B1:UGP2
FAM108B1:VDAC1
FAM111A:NAE1
FAM111B:NAE1
FAM114A1:FRMD6
FAM114A1:HRAS
FAM114A1:KRAS
FAM114A1:LGALS1
FAM114A1:NRAS
FAM114A1:RIN2
FAM114A1:RRBP1
FAM114A1:TGFB1I1
FAM114A1:TMEM184B
FAM115A:NAE1
FAM139A:HRAS
FAM139A:KRAS
FAM139A:NRAS
FAM148B:NAE1
FAM14A:HRAS
FAM14A:KRAS
FAM14A:NRAS
FAM173A:MPG
FAM173A:STUB1
FAM175B:NAE1
FAM193A:RPRD2
FAM193B:MADD
FAM193B:MAPK8IP3
FAM193B:MGRN1
FAM193B:RBM10
FAM193B:SUPT5H
FAM193B:ZNF500
FAM19A1:MYC
FAM39DP:HRAS
FAM39DP:KRAS
FAM39DP:NRAS
FAM3A:IKBKG
FAM3C:HRAS
FAM3C:KRAS
FAM3C:NAE1
FAM3C:NRAS
FAM41C:HRAS
FAM41C:KRAS
FAM41C:NRAS
FAM44A:MYC
FAM46A:NAE1
FAM48A:MRPS31
FAM48A:PAN3
FAM48A:WBP4
FAM50A:GDI1
FAM54A:MRPL18
FAM54A:TCP1
FAM54B:NAE1
FAM54B:VKORC1
FAM55B:HRAS
FAM55B:KRAS
FAM55B:NRAS
FAM58A:NSDHL
FAM63A:HRAS
FAM63A:KRAS
FAM63A:NRAS
FAM71A:RAX2
FAM71E1:HRAS
FAM71E1:KRAS
FAM71E1:NRAS
FAM72B:HRAS
FAM72B:KRAS
FAM72B:NRAS
FAM76B:HINFP
FAM76B:HRAS
FAM76B:KRAS
FAM76B:NRAS
FAM78B:NAE1
FAM83B:TJP3
FAM83D:NAE1
FAM83F:MARVELD2
FAM89B:MAP3K11
FAM8A1:NAE1
FAM91A1:RNF139
FAM96B:DNAJA1
FAM96B:DNAJA2
FAM96B:DNAJA4
FAM96B:POLD1
FAM96B:POLD2
FAM9B:HRAS
FAM9B:KRAS
FAM9B:NRAS
FAN1:NAE1
FANCA:HRAS
FANCA:KRAS
FANCA:NAE1
FANCA:NRAS
FANCA:PCNT
FANCC:HRAS
FANCC:KRAS
FANCC:NAE1
FANCC:NRAS
FANCC:POLE
FANCD2:FANCF
FANCD2:HRAS
FANCD2:KRAS
FANCD2:NAE1
FANCD2:NRAS
FANCD2:TMPO
FANCE:NAE1
FANCF:MAP2
FANCF:MAP4
FANCF:MAPK8
FANCF:MAPT
FANCF:NAE1
FANCF:NR1I2
FANCF:SLCO1B3
FANCF:TUBB1
FANCG:MCM10
FANCG:NAE1
FANCG:VCP
FANCI:LIG1
FANCI:NAE1
FANCI:RFC4
FANCI:SKP2
FANCI:TOPBP1
FANCL:MSH2
FANCL:NAE1
FANCM:L2HGDH
FANCM:METTL3
FANCM:MUS81
FANCM:NAE1
FANCM:NGDN
FANCM:RAD17
FANCM:RAD51
FANCM:RAD52
FANCM:RAD9A
FAP:GALM
FAP:NAE1
FAR2:NAE1
FARS2:HRAS
FARS2:KRAS
FARS2:NRAS
FARSA:ILF3
FARSA:MRPL4
FARSA:NDUFB7
FARSA:PDCD11
FARSA:PIN1
FARSA:RAD23A
FARSA:RANBP3
FARSA:STX10
FARSA:TMEM161A
FARSA:TNPO2
FARSA:UPF1
FAS:NAE1
FASLG:NAE1
FASN:MYC
FASN:TP53
FASTK:GNB2
FASTK:NAE1
FASTK:POR
FASTK:SCAMP4
FASTKD2:HRAS
FASTKD2:HSPE1
FASTKD2:KRAS
FASTKD2:MAPRE1
FASTKD2:NRAS
FASTKD2:SPTLC1
FASTKD2:STRAP
FASTKD3:MTRR
FASTKD5:ITPA
FAT1:SH3D19
FAT3:MYC
FAU:GLTSCR2
FAU:NAE1
FBL:HRAS
FBL:KRAS
FBL:MCM2
FBL:NRAS
FBL:PRMT1
FBL:RUVBL2
FBL:TCF3
FBN1:NEXN
FBRS:PRR14
FBRS:RARA
FBRS:SETD1A
FBRS:ZNF646
FBRS:ZNF768
FBXL10:HRAS
FBXL10:KRAS
FBXL10:NRAS
FBXL11:HRAS
FBXL11:KRAS
FBXL11:NRAS
FBXL14:MAP2
FBXL14:MAP4
FBXL14:MAPT
FBXL14:NR1I2
FBXL14:SLCO1B3
FBXL14:TUBB1
FBXL18:NAE1
FBXL18:OGDH
FBXL18:RAC1
FBXL19:FUS
FBXL2:HRAS
FBXL2:KRAS
FBXL2:NRAS
FBXL20:HRAS
FBXL20:KRAS
FBXL20:NRAS
FBXL6:RECQL4
FBXL7:HRAS
FBXL7:KRAS
FBXL7:NRAS
FBXO17:GPX8
FBXO17:HRAS
FBXO17:KRAS
FBXO17:NAE1
FBXO17:NRAS
FBXO18:FEN1
FBXO18:KIN
FBXO18:LARP4B
FBXO18:NAE1
FBXO18:RAD51
FBXO28:HRAS
FBXO28:HRSP12
FBXO28:KRAS
FBXO28:NRAS
FBXO3:OCRL
FBXO31:ZNF500
FBXO31:ZNF574
FBXO36:HRAS
FBXO36:KRAS
FBXO36:NRAS
FBXO40:HRAS
FBXO40:KRAS
FBXO40:NRAS
FBXO44:HRAS
FBXO44:KRAS
FBXO44:MYC
FBXO44:NAE1
FBXO44:NRAS
FBXO46:TCF20
FBXO46:VRK3
FBXO5:KIF2A
FBXO5:MRPL18
FBXO5:NAE1
FBXO5:TCP1
FBXO5:TUBA1A
FBXO6:NAE1
FBXO9:HRAS
FBXO9:KRAS
FBXO9:MYC
FBXO9:NRAS
FBXW10:HRAS
FBXW10:KRAS
FBXW10:NRAS
FBXW11:HRAS
FBXW11:KRAS
FBXW11:NRAS
FBXW7:FEN1
FBXW7:HRAS
FBXW7:KRAS
FBXW7:MSL2
FBXW7:MYC
FBXW7:NRAS
FBXW8:HRAS
FBXW8:KRAS
FBXW8:NRAS
FCAR:HAMP
FCAR:KLK2
FCAR:LILRB3
FCER2:MLL2
FCER2:NAE1
FCER2:PILRA
FCER2:PTPRC
FCGBP:HRAS
FCGBP:KRAS
FCGBP:NRAS
FCGR1A:HRAS
FCGR1A:KRAS
FCGR1A:NRAS
FCGR3A:ZBTB16
FCGR3B:TRPC7
FCHO1:HRAS
FCHO1:KRAS
FCHO1:NRAS
FCN3:KIT
FCN3:NTRK1
FCN3:ORM1
FCN3:PDGFRA
FCN3:PDGFRB
FCN3:PTGS1
FCN3:RET
FCN3:SLC22A1
FCN3:SLC22A2
FCRL3:HRAS
FCRL3:KRAS
FCRL3:NRAS
FCRL4:NAE1
FDCSP:NAE1
FDFT1:CDK12
FDFT1:CDK13
FDFT1:CDK2
FDFT1:NSDHL
FDFT1:PIGC
FDFT1:PIGF
FDFT1:PRELID1
FDFT1:PRKCA
FDFT1:PRKCB
FDFT1:PRKCD
FDFT1:PRKCE
FDFT1:PRKCG
FDFT1:PRKCH
FDFT1:PRKCQ
FDFT1:PSMD11
FDX1:GDE1
FDX1:RBM7
FDXACB1:HMBS
FDXACB1:MAGT1
FDXACB1:TUSC3
FDXR:IMPA1
FDXR:IMPA2
FEM1B:NAE1
FEN1:HELLS
FEN1:KIF11
FEN1:KIF14
FEN1:MRE11A
FEN1:NAE1
FEN1:ORC2
FEN1:PAM16
FEN1:POLD1
FEN1:POLD2
FEN1:RAD51
FEN1:RAD54B
FEN1:RAD54L
FEN1:RECQL4
FEN1:RPA1
FEN1:RRM2
FEN1:SMPD2
FEN1:SPAG5
FER:MYC
FER:PIK3CA
FER:RRM1
FER:SLC28A1
FER:SLC29A1
FER:SLC29A2
FER:TYMS
FERMT1:GJB3
FERMT1:KLF5
FERMT2:FGFR1
FERMT2:ITSN1
FETUB:LY6G6D
FETUB:MYH4
FETUB:NAE1
FETUB:NCR1
FEZ2:HRAS
FEZ2:IGFBP6
FEZ2:KRAS
FEZ2:LMNA
FEZ2:MYC
FEZ2:NRAS
FEZ2:PLIN3
FEZ2:PPP2R3A
FEZ2:RTN4
FEZF2:TAS2R9
FGD1:HRAS
FGD1:KRAS
FGD1:NGFRAP1
FGD1:NRAS
FGD6:MYC
FGF2:MYC
FGF5:NAE1
FGF8:NMUR1
FGFBP1:KRT15
FGFBP1:LAMA5
FGFBP1:PRRG2
FGFBP1:SCNN1A
FGFBP1:SEMA4B
FGFBP1:ZNF165
FGFR1:SMARCA2
FGFR1:SMARCA4
FGFR3:ITGB3
FGG:HRAS
FGG:KRAS
FGG:NRAS
FGL2:HRAS
FGL2:KRAS
FGL2:NRAS
FH:GNPAT
FH:HRSP12
FH:IARS2
FH:NUDT21
FH:PSMD6
FH:TBCE
FH:TIMM17A
FH:UQCRC2
FH:XPO7
FHL2:MYC
FHL2:RALB
FHL5:GHRHR
FHL5:OPRK1
FHL5:SLC13A1
FIGN:HRAS
FIGN:KRAS
FIGN:NRAS
FIP1L1:HRAS
FIP1L1:KRAS
FIP1L1:NRAS
FIS1:ACTA1
FIS1:ACTA2
FIS1:ACTB
FIS1:ACTC1
FIS1:ACTG1
FIS1:ACTG2
FIS1:MRPS33
FIZ1:PRPF31
FIZ1:TRIM28
FKBP11:KIT
FKBP11:NTRK1
FKBP11:ORM1
FKBP11:PDGFRA
FKBP11:PDGFRB
FKBP11:PTGS1
FKBP11:RET
FKBP11:SLC22A1
FKBP11:SLC22A2
FKBP3:NAE1
FKBP5:NAE1
FKBP8:GBF1
FKBP8:PRKCSH
FKBP8:PTOV1
FKBPL:NAE1
FLAD1:NDUFS2
FLCN:SSH1
FLCN:SSH2
FLCN:SSH3
FLI1:HCLS1
FLI1:SPINT2
FLI1:SSX1
FLI1:SUMO1
FLII:PLEC
FLJ10038:NSUN6
FLJ20160:HRAS
FLJ20160:KRAS
FLJ20160:NRAS
FLJ21156:MAP2
FLJ21156:MAP4
FLJ21156:MAPT
FLJ21156:NR1I2
FLJ21156:SLCO1B3
FLJ21156:TUBB1
FLJ22447:MYC
FLJ23867:S100A16
FLJ30277:HRAS
FLJ30277:KRAS
FLJ30277:NRAS
FLJ32206:HRAS
FLJ32206:KRAS
FLJ32206:NRAS
FLJ33360:HRAS
FLJ33360:KRAS
FLJ33360:NRAS
FLJ42177:HRAS
FLJ42177:KRAS
FLJ42177:NRAS
FLJ43860:HRAS
FLJ43860:KRAS
FLJ43860:NRAS
FLJ44054:ZAN
FLJ46026:HRAS
FLJ46026:KRAS
FLJ46026:NRAS
FLJ46688:HRAS
FLJ46688:KRAS
FLJ46688:MYC
FLJ46688:NRAS
FLJ90680:HRAS
FLJ90680:KRAS
FLJ90680:NRAS
FLNA:IL6
FLNA:MAMLD1
FLNB:PTPRF
FLOT2:NAE1
FLRT2:HRAS
FLRT2:KRAS
FLRT2:NRAS
FLT1:RRM1
FLT1:SLC28A1
FLT1:SLC29A1
FLT1:SLC29A2
FLT1:TYMS
FLT3:KIT
FLT3:MAPK8
FLT3LG:KIT
FLT3LG:NTRK1
FLT3LG:ORM1
FLT3LG:PDGFRA
FLT3LG:PDGFRB
FLT3LG:PTGS1
FLT3LG:RET
FLT3LG:SLC22A1
FLT3LG:SLC22A2
FLVCR1:ZNF124
FLVCR2:HRAS
FLVCR2:KRAS
FLVCR2:NRAS
FLYWCH1:HRAS
FLYWCH1:KRAS
FLYWCH1:NRAS
FMN1:HRAS
FMN1:KRAS
FMN1:NRAS
FMNL1:ACTA1
FMNL1:ACTA2
FMNL1:ACTB
FMNL1:ACTC1
FMNL1:ACTG1
FMNL1:ACTG2
FMNL1:CDK12
FMNL1:CDK13
FMNL1:DYNC1H1
FMNL1:FMNL3
FMNL1:INF2
FMNL1:NAP1L1
FMNL1:NAP1L2
FMNL1:NAP1L4
FMNL1:PAFAH1B1
FMNL1:PFN4
FMNL1:SEPT2
FMNL1:SEPT3
FMNL1:SEPT4
FMNL1:SEPT5
FMNL1:SEPT7
FMNL3:ACTA1
FMNL3:ACTA2
FMNL3:ACTB
FMNL3:ACTC1
FMNL3:ACTG1
FMNL3:ACTG2
FMNL3:CDK12
FMNL3:CDK13
FMNL3:DYNC1H1
FMNL3:INF2
FMNL3:NAP1L1
FMNL3:NAP1L2
FMNL3:NAP1L4
FMNL3:PAFAH1B1
FMNL3:PFN4
FMNL3:SEPT2
FMNL3:SEPT3
FMNL3:SEPT4
FMNL3:SEPT5
FMNL3:SEPT7
FMO2:SLAMF6
FMR1NB:HRAS
FMR1NB:KRAS
FMR1NB:NRAS
FNDC3B:IL1R1
FNDC3B:LEPREL1
FNDC3B:OSMR
FNDC3B:TNFRSF1A
FNDC9:HRAS
FNDC9:KRAS
FNDC9:NAE1
FNDC9:NRAS
FNTA:GOLGA7
FNTA:GTF2B
FNTA:HNRNPC
FNTA:THAP1
FNTA:TMED2
FNTA:UBE2V2
FNTA:VDAC3
FNTB:ATP10A
FNTB:ATP10B
FNTB:ATP10D
FNTB:DDX3X
FNTB:DDX3Y
FNTB:MPC2
FNTB:SUGT1
FOS:KLF5
FOS:MAPK1
FOS:S100A10
FOS:SET
FOSL1:KIT
FOSL1:LGALS1
FOSL1:NTRK1
FOSL1:ORM1
FOSL1:PDGFRA
FOSL1:PDGFRB
FOSL1:PTGS1
FOSL1:RET
FOSL1:SLC22A1
FOSL1:SLC22A2
FOSL1:TSPO
FOSL2:NAE1
FOXA1:GPX2
FOXA1:STARD10
FOXA1:TC2N
FOXA1:TSPAN13
FOXA2:HRAS
FOXA2:KRAS
FOXA2:NRAS
FOXF1:TP53
FOXJ3:GPBP1L1
FOXK1:A4GALT
FOXK1:A4GNT
FOXK1:DMAP1
FOXK1:FA2H
FOXK1:FKBP1B
FOXK1:FKBP1C
FOXK1:PPIP5K1
FOXK1:PPIP5K2
FOXK2:A4GALT
FOXK2:A4GNT
FOXK2:DMAP1
FOXK2:FA2H
FOXK2:FKBP1B
FOXK2:FKBP1C
FOXK2:PPIP5K1
FOXK2:PPIP5K2
FOXL1:GH1
FOXM1:SUV39H1
FOXM1:UBE2C
FOXN4:HRH3
FOXN4:SEZ6L
FOXO1:NAE1
FOXO1:PDS5A
FOXO1:PDS5B
FOXO3:HRSP12
FOXO3:NAE1
FOXO3:PDS5A
FOXO3:PDS5B
FOXO3:POLR2K
FOXO3:PTPLAD1
FOXO3:SCYL2
FOXO4:NAE1
FOXR1:HRAS
FOXR1:KRAS
FOXR1:NRAS
FOXRED2:L3MBTL2
FPGS:AVL9
FPGS:MTHFD2
FPGS:MTHFD2L
FPGS:TBC1D13
FRAG1:KIT
FRAG1:NTRK1
FRAG1:ORM1
FRAG1:PDGFRA
FRAG1:PDGFRB
FRAG1:PTGS1
FRAG1:RET
FRAG1:SLC22A1
FRAG1:SLC22A2
FRAT2:RREB1
FREM1:HRAS
FREM1:KRAS
FREM1:NRAS
FREM2:NAE1
FRK:TACSTD2
FRMPD1:HRAS
FRMPD1:KRAS
FRMPD1:NRAS
FRY:DMAP1
FRY:PRPF6
FRYL:DMAP1
FRYL:PRPF6
FSCN2:ZC3H7B
FSD1:MYC
FSIP1:NAE1
FSTL1:RAI14
FSTL3:OSMR
FSTL3:SYDE1
FTO:NAE1
FUBP1:PTBP2
FUBP1:RBM15
FUBP1:SAFB
FUBP1:SFPQ
FURIN:RRM1
FURIN:SLC28A1
FURIN:SLC29A1
FURIN:SLC29A2
FURIN:TYMS
FUS:HMGB2
FUS:HNRNPC
FUS:HNRNPH3
FUS:NOP56
FUS:NUP188
FUS:PPP5C
FUS:UBE2N
FUT1:GLS2
FUT1:SFN
FUT3:HRAS
FUT3:KRAS
FUT3:NRAS
FUT3:OVOL1
FUT9:NAE1
FUZ:NAE1
FXR1:NAE1
FXR2:RNF167
FXYD3:LIPH
FXYD3:STX19
FZD2:KIT
FZD2:NTRK1
FZD2:ORM1
FZD2:PDGFRA
FZD2:PDGFRB
FZD2:PTGS1
FZD2:RET
FZD2:SLC22A1
FZD2:SLC22A2
FZD3:HSPD1
FZD6:MYL12A
FZD8:HRAS
FZD8:KIT
FZD8:KRAS
FZD8:NRAS
FZD8:NTRK1
FZD8:ORM1
FZD8:PDGFRA
FZD8:PDGFRB
FZD8:PTGS1
FZD8:RET
FZD8:SLC22A1
FZD8:SLC22A2
FZR1:GLI4
FZR1:NAE1
FZR1:PRDM9
FZR1:REPIN1
FZR1:RNF126
FZR1:ZFP1
FZR1:ZFP14
FZR1:ZFP2
FZR1:ZFP28
FZR1:ZFP3
FZR1:ZFP57
FZR1:ZFP62
FZR1:ZFP69
FZR1:ZIM3
FZR1:ZKSCAN1
FZR1:ZKSCAN2
FZR1:ZKSCAN4
FZR1:ZKSCAN8
FZR1:ZNF100
FZR1:ZNF101
FZR1:ZNF114
FZR1:ZNF121
FZR1:ZNF124
FZR1:ZNF134
FZR1:ZNF136
FZR1:ZNF138
FZR1:ZNF14
FZR1:ZNF140
FZR1:ZNF146
FZR1:ZNF155
FZR1:ZNF177
FZR1:ZNF19
FZR1:ZNF195
FZR1:ZNF2
FZR1:ZNF20
FZR1:ZNF202
FZR1:ZNF215
FZR1:ZNF221
FZR1:ZNF222
FZR1:ZNF223
FZR1:ZNF224
FZR1:ZNF234
FZR1:ZNF239
FZR1:ZNF253
FZR1:ZNF266
FZR1:ZNF268
FZR1:ZNF274
FZR1:ZNF275
FZR1:ZNF282
FZR1:ZNF284
FZR1:ZNF3
FZR1:ZNF311
FZR1:ZNF317
FZR1:ZNF32
FZR1:ZNF320
FZR1:ZNF322P1
FZR1:ZNF329
FZR1:ZNF331
FZR1:ZNF333
FZR1:ZNF337
FZR1:ZNF343
FZR1:ZNF35
FZR1:ZNF354C
FZR1:ZNF383
FZR1:ZNF391
FZR1:ZNF394
FZR1:ZNF404
FZR1:ZNF41
FZR1:ZNF415
FZR1:ZNF419
FZR1:ZNF426
FZR1:ZNF430
FZR1:ZNF432
FZR1:ZNF433
FZR1:ZNF436
FZR1:ZNF439
FZR1:ZNF44
FZR1:ZNF440
FZR1:ZNF442
FZR1:ZNF443
FZR1:ZNF45
FZR1:ZNF460
FZR1:ZNF461
FZR1:ZNF468
FZR1:ZNF479
FZR1:ZNF485
FZR1:ZNF486
FZR1:ZNF490
FZR1:ZNF491
FZR1:ZNF497
FZR1:ZNF501
FZR1:ZNF502
FZR1:ZNF510
FZR1:ZNF514
FZR1:ZNF517
FZR1:ZNF529
FZR1:ZNF547
FZR1:ZNF548
FZR1:ZNF552
FZR1:ZNF554
FZR1:ZNF555
FZR1:ZNF556
FZR1:ZNF557
FZR1:ZNF558
FZR1:ZNF559
FZR1:ZNF561
FZR1:ZNF563
FZR1:ZNF564
FZR1:ZNF565
FZR1:ZNF566
FZR1:ZNF57
FZR1:ZNF577
FZR1:ZNF584
FZR1:ZNF586
FZR1:ZNF587B
FZR1:ZNF589
FZR1:ZNF596
FZR1:ZNF597
FZR1:ZNF599
FZR1:ZNF606
FZR1:ZNF610
FZR1:ZNF620
FZR1:ZNF621
FZR1:ZNF623
FZR1:ZNF625
FZR1:ZNF627
FZR1:ZNF649
FZR1:ZNF655
FZR1:ZNF660
FZR1:ZNF662
FZR1:ZNF664
FZR1:ZNF669
FZR1:ZNF670
FZR1:ZNF679
FZR1:ZNF680
FZR1:ZNF682
FZR1:ZNF684
FZR1:ZNF689
FZR1:ZNF695
FZR1:ZNF696
FZR1:ZNF699
FZR1:ZNF70
FZR1:ZNF700
FZR1:ZNF701
FZR1:ZNF705A
FZR1:ZNF705B
FZR1:ZNF705D
FZR1:ZNF705G
FZR1:ZNF707
FZR1:ZNF709
FZR1:ZNF71
FZR1:ZNF713
FZR1:ZNF730
FZR1:ZNF732
FZR1:ZNF737
FZR1:ZNF74
FZR1:ZNF763
FZR1:ZNF764
FZR1:ZNF765
FZR1:ZNF766
FZR1:ZNF77
FZR1:ZNF771
FZR1:ZNF772
FZR1:ZNF773
FZR1:ZNF774
FZR1:ZNF776
FZR1:ZNF777
FZR1:ZNF789
FZR1:ZNF79
FZR1:ZNF791
FZR1:ZNF793
FZR1:ZNF799
FZR1:ZNF80
FZR1:ZNF805
FZR1:ZNF823
FZR1:ZNF83
FZR1:ZNF846
FZR1:ZNF850
FZR1:ZNF852
FZR1:ZNF92
FZR1:ZNF98
FZR1:ZNF99
FZR1:ZSCAN32
G3BP1:HRAS
G3BP1:KRAS
G3BP1:NRAS
G3BP2:LARP7
G3BP2:RCHY1
G3BP2:USO1
G6PC2:HRAS
G6PC2:KRAS
G6PC2:NRAS
G6PC3:NAGLU
G6PD:DDX3X
G6PD:DDX3Y
G6PD:HSD17B7
G6PD:MLST8
G6PD:PRKAA1
G6PD:PRKAA2
G6PD:PSMB5
G6PD:PSMB8
G6PD:VEZF1
G6PD:WDR59
GABARAPL2:NAE1
GABPA:SENP7
GABPA:SRP9
GABPB1:RFX7
GABPB2:HRAS
GABPB2:KRAS
GABPB2:NRAS
GABRA6:HRAS
GABRA6:KRAS
GABRA6:NRAS
GAD2:NAE1
GADD45A:HERC5
GADD45A:MCM5
GADD45A:SUMO1
GADD45A:UBA1
GADD45B:NAE1
GADD45G:NAE1
GADD45GIP1:NDUFA11
GADD45GIP1:NDUFB7
GAGE12I:NAE1
GAGE2C:NAE1
GALC:HRAS
GALC:KRAS
GALC:NRAS
GALE:LTBR
GALK2:DDX31
GALM:CSNK2A1
GALM:CSNK2A2
GALM:NAE1
GALNACT-2:MYC
GALNT14:HRAS
GALNT14:KRAS
GALNT14:NRAS
GALNTL2:HRAS
GALNTL2:KRAS
GALNTL2:NRAS
GALP:HRAS
GALP:KRAS
GALP:NRAS
GALT:NFX1
GANAB:PIGB
GANAB:UGGT1
GANAB:UGGT2
GANC:PIGB
GANC:UGGT1
GANC:UGGT2
GAPDH:GAPDHS
GAPDH:IDNK
GAPDH:PRPF6
GAPDHL6:KIT
GAPDHL6:NTRK1
GAPDHL6:ORM1
GAPDHL6:PDGFRA
GAPDHL6:PDGFRB
GAPDHL6:PTGS1
GAPDHL6:RET
GAPDHL6:SLC22A1
GAPDHL6:SLC22A2
GAPDHS:IDNK
GAPDHS:PRPF6
GAPVD1:PPP6C
GAPVD1:RAB14
GAR1:PHB2
GARNL1:NAE1
GARNL3:NAE1
GART:MED6
GART:MRPL3
GART:NLE1
GART:PSMC3
GART:RANBP1
GART:WDR74
GAS2:NAE1
GAS2L1:TNFRSF1A
GAS2L2:NAE1
GATA3:PRDX2
GATA6:HRAS
GATA6:KRAS
GATA6:NRAS
GATAD1:KRIT1
GATAD2A:HRAS
GATAD2A:KRAS
GATAD2A:NRAS
GATAD2B:MDM4
GATB:ACTA1
GATB:ACTA2
GATB:ACTB
GATB:ACTC1
GATB:ACTG1
GATB:ACTG2
GATB:CAB39
GATB:CAB39L
GATB:CDC14A
GATB:CDC14B
GATB:PSMB5
GATB:PSMB8
GATB:PSMC1
GATB:RCC1
GATB:SEPT2
GATB:SEPT4
GATB:SEPT5
GATB:SEPT7
GATB:TIMM44
GATC:RFC5
GATC:SNRPF
GBF1:MED16
GBGT1:HRAS
GBGT1:KRAS
GBGT1:NRAS
GBP1:PTRF
GBP1:TRIM22
GBP3:LIMA1
GBP4:KIT
GBP4:NTRK1
GBP4:ORM1
GBP4:PDGFRA
GBP4:PDGFRB
GBP4:PTGS1
GBP4:RET
GBP4:SLC22A1
GBP4:SLC22A2
GC:HRAS
GC:KRAS
GC:MYC
GC:NRAS
GCAT:NAE1
GCC1:NAE1
GCDH:GTPBP3
GCFC1:HMGN1
GCFC1:NASP
GCK:HK1
GCK:HK2
GCK:HKDC1
GCLM:NAE1
GCM1:MYC
GCM2:HRAS
GCM2:KRAS
GCM2:NRAS
GCN1:LIPT2
GCSH:MED6
GDE1:IARS2
GDE1:MBTPS2
GDE1:NAA50
GDE1:PGGT1B
GDE1:RAB1A
GDE1:RAD17
GDE1:STXBP3
GDE1:TMCO1
GDE1:TRIM23
GDE1:TSN
GDE1:TTC35
GDE1:UGP2
GDE1:YIPF5
GDF10:HRAS
GDF10:KRAS
GDF10:NRAS
GDF15:IAPP
GDF15:LTBR
GDF15:TP53
GDF7:HRAS
GDF7:KRAS
GDF7:NRAS
GDI1:RAB10
GDI1:RAB13
GDI1:RAB1A
GDI1:RAB1B
GDI1:RAB8A
GDI1:RAB8B
GDI1:ZNF547
GDI2:HNRNPF
GDI2:MGAT2
GDI2:RAB10
GDI2:RAB13
GDI2:RAB1A
GDI2:RAB1B
GDI2:RAB23
GDI2:RAB8A
GDI2:RAB8B
GDI2:RHOA
GDI2:RIOK3
GDI2:RPP14
GDI2:SRP9
GDI2:ZNF547
GDNF:NAE1
GDPD4:HRAS
GDPD4:KRAS
GDPD4:NRAS
GEFT:MYC
GEMIN4:SLC19A1
GEMIN5:HRAS
GEMIN5:IFRD2
GEMIN5:KRAS
GEMIN5:NRAS
GEMIN5:RRP1B
GEMIN6:MRPS7
GEMIN6:MTIF2
GEN1:NAE1
GEN1:POLA2
GEN1:TXNL4A
GET4:SRP54
GFER:MLST8
GFM2:FBXW7
GFM2:TAF9
GFPT2:HRAS
GFPT2:KRAS
GFPT2:NRAS
GFPT2:OSMR
GGA1:ATP8A1
GGA1:ATP8A2
GGA1:L3MBTL2
GGA1:MYC
GGA1:NAE1
GGA1:POLD2
GGA1:SGSM3
GGA1:TRMT2A
GGA1:USP20
GGA1:XAB2
GGA2:ATP8A1
GGA2:ATP8A2
GGA2:POLD2
GGA3:ATP8A1
GGA3:ATP8A2
GGA3:HGS
GGA3:LRCH4
GGA3:MAP2K7
GGA3:POLD2
GGA3:SLC25A19
GGA3:SRRM1
GGA3:SUPT6H
GGA3:TAOK1
GGA3:TYK2
GGA3:USP36
GGCX:KIT
GGCX:NTRK1
GGCX:ORM1
GGCX:PDGFRA
GGCX:PDGFRB
GGCX:PTGS1
GGCX:RET
GGCX:SLC22A1
GGCX:SLC22A2
GGPS1:CTU1
GGPS1:LOC339352
GGPS1:MOCS3
GH1:HOXB1
GHRHR:PAX4
GID4:CEBPZ
GID4:GALM
GID4:MTHFS
GID4:PDHA1
GID4:PDHA2
GIF:MYC
GIGYF2:MSL2
GIGYF2:TRIP12
GIMAP1:ZAN
GIMAP2:HRAS
GIMAP2:KRAS
GIMAP2:NRAS
GIN1:HSPA8
GIN1:ITCH
GIN1:PGGT1B
GIN1:PPP2CA
GIN1:PRKAA1
GIN1:PRPF18
GIN1:RAB1A
GIN1:RASA1
GIN1:RIOK2
GIN1:SLC30A5
GIN1:SNX2
GIN1:TAF9
GIN1:TFB2M
GIN1:YAF2
GIN1:YTHDC2
GIN1:YWHAZ
GINS1:CDC14A
GINS1:CDC14B
GINS1:CDC45
GINS1:CHTF18
GINS1:GINS2
GINS1:GINS4
GINS1:GTF2A1
GINS1:KIF11
GINS1:KIF23
GINS1:MAD2L1
GINS1:MCM5
GINS1:MCM7
GINS1:MYBL2
GINS1:ORC2
GINS1:SMC3
GINS1:STMN1
GINS1:TAP2
GINS1:TUBA1B
GINS1:UBE2C
GINS1:WAS
GINS1:WASL
GINS2:GINS4
GINS2:NAE1
GINS2:NASP
GINS2:POLE3
GINS2:RPRD1A
GINS2:RPRD1B
GINS2:STMN1
GINS3:GINS1
GINS3:GINS2
GINS3:GINS4
GINS3:PCID2
GINS3:TAP2
GINS4:CDC73
GINS4:MCM7
GINS4:ORC4
GINS4:TAP2
GIPC1:KIAA0284
GIPC1:KRT80
GIPC1:LAMA5
GIPC1:NR2F6
GIT1:TCAP
GIT1:USP36
GJA8:SF3A2
GJA9:NAE1
GJB2:ITGB6
GJB2:SEMA4B
GJB3:GRB7
GJB3:KRT16
GJB3:PKP3
GJB3:SEMA4B
GJB3:TNS4
GJC3:NAE1
GKP3:HRAS
GKP3:KRAS
GKP3:NRAS
GLA:NAE1
GLB1:HRAS
GLB1:KRAS
GLB1:NRAS
GLE1:GLUD2
GLE1:HSF1
GLE1:HSF2
GLE1:POLE3
GLE1:SORCS1
GLE1:SORCS2
GLE1:SORCS3
GLE1:SORL1
GLE1:SORT1
GLE1:SPTLC1
GLE1:TBL1XR1
GLE1:TMED2
GLI1:MTOR
GLI1:PIK3CA
GLI2:MTOR
GLI2:PIK3CA
GLI3:HRAS
GLI3:KRAS
GLI3:NRAS
GLI4:CDC27
GLI4:MAPK7
GLI4:MCM5
GLI4:ORC2
GLI4:ORC4
GLI4:OTUD6A
GLI4:OTUD6B
GLI4:PRKCA
GLI4:PRKCB
GLI4:PRKCD
GLI4:PRKCE
GLI4:PRKCG
GLI4:PRKCH
GLI4:PRKCQ
GLI4:SLC25A38
GLIPR1:KIT
GLIPR1:NTRK1
GLIPR1:ORM1
GLIPR1:PDGFRA
GLIPR1:PDGFRB
GLIPR1:PTGS1
GLIPR1:RET
GLIPR1:SLC22A1
GLIPR1:SLC22A2
GLMN:RPAP2
GLMN:RPF1
GLOD4:MAP2K4
GLP1R:SLC22A7
GLRX3:HRSP12
GLRX3:HSPA8
GLRX3:SSBP1
GLRX5:NAE1
GLRX5:PAPOLA
GLS:TSC1
GLS2:IL17RB
GLS2:TMEM125
GLT8D1:KIT
GLT8D1:NTRK1
GLT8D1:ORM1
GLT8D1:PDGFRA
GLT8D1:PDGFRB
GLT8D1:PTGS1
GLT8D1:RET
GLT8D1:SLC22A1
GLT8D1:SLC22A2
GLT8D1:TMEM115
GLT8D2:GPX8
GLT8D2:HRAS
GLT8D2:KRAS
GLT8D2:NRAS
GLTSCR2:MZF1
GLTSCR2:SNRPA
GLTSCR2:VRK3
GLUD1:NAE1
GLUD1:PPA1
GLUD1:SDHD
GLUD1:TMEM126B
GLUD2:GTF2H1
GLUD2:LARP7
GLUD2:MRPL13
GLUD2:PTPLAD1
GLUD2:SEC24B
GLUD2:SKIV2L2
GLUD2:TRIM23
GLUL:VARS
GMFB:PCID2
GMFG:PCID2
GMIP:HSH2D
GMIP:SRRM1
GML:HRAS
GML:KRAS
GML:NAE1
GML:NRAS
GMNN:MCM10
GMNN:MDC1
GMNN:NAE1
GMNN:PARP1
GMNN:WDHD1
GMPPB:HRAS
GMPPB:KRAS
GMPPB:NRAS
GMPR:MYC
GMPR2:NUDT21
GNA11:ZNF358
GNA12:MYC
GNA13:NMD3
GNA14:MYC
GNAI2:LEPRE1
GNAI3:ILF2
GNAI3:RWDD3
GNAI3:SPTLC1
GNAT1:NRIP2
GNB1:PHF13
GNB1L:NAE1
GNB2L1:MAPK8
GNB2L1:NOP16
GNB2L1:PRRT2
GNB4:ZEB2
GNG11:SLC39A13
GNG12:LEPROT
GNG12:NOTCH2
GNG12:PTRF
GNG12:S100A13
GNG12:S100A3
GNG12:SMURF2
GNG3:NAE1
GNG8:NAE1
GNGT1:HRAS
GNGT1:KRAS
GNGT1:NRAS
GNL1:MRPL2
GNL2:PPIH
GNL3:NOP2
GNL3:SDAD1
GNL3L:HRAS
GNL3L:KRAS
GNL3L:NOP2
GNL3L:NRAS
GNL3L:SDAD1
GNPDA1:HRAS
GNPDA1:KRAS
GNPDA1:MGAT4B
GNPDA1:NRAS
GNPDA2:MYC
GNPNAT1:MYC
GNPNAT1:NF1
GNPNAT1:PANK1
GNPNAT1:PANK2
GNPNAT1:PANK3
GNS:HRAS
GNS:ITFG1
GNS:KRAS
GNS:MYC
GNS:NRAS
GNS:OSTM1
GNS:RNF14
GNS:SLC38A6
GNS:SQSTM1
GOLGB1:HRAS
GOLGB1:KRAS
GOLGB1:NRAS
GOLT1A:KIAA1522
GOLT1A:SFT2D1
GOLT1A:SFT2D2
GOLT1A:TNK1
GOLT1B:SFT2D1
GOLT1B:SFT2D2
GON4L:HRAS
GON4L:KRAS
GON4L:NRAS
GORASP1:PARP1
GOSR1:HRAS
GOSR1:KRAS
GOSR1:NRAS
GOT2:HRAS
GOT2:KRAS
GOT2:NRAS
GP9:HRAS
GP9:KRAS
GP9:NRAS
GPAA1:CKS1B
GPAA1:CKS2
GPAA1:NEDD4
GPAA1:NEDD4L
GPAA1:PIGG
GPAA1:PIGK
GPAA1:PIGS
GPAA1:PIGT
GPAA1:PIGU
GPAA1:PRKCA
GPAA1:PRKCB
GPAA1:PRKCD
GPAA1:PRKCE
GPAA1:PRKCG
GPAA1:PRKCH
GPAA1:PRKCQ
GPAA1:RANGAP1
GPAA1:UGGT1
GPAA1:UGGT2
GPAA1:VTI1A
GPAA1:ZMPSTE24
GPATCH1:HRAS
GPATCH1:KRAS
GPATCH1:NRAS
GPATCH1:STRN4
GPATCH1:SUPT5H
GPATCH1:TRIM28
GPATCH2:HRAS
GPATCH2:KRAS
GPATCH2:NRAS
GPBP1L1:NSUN4
GPBP1L1:RNF220
GPBP1L1:ZNF644
GPC5:KIT
GPC5:NTRK1
GPC5:ORM1
GPC5:PDGFRA
GPC5:PDGFRB
GPC5:PTGS1
GPC5:RET
GPC5:SLC22A1
GPC5:SLC22A2
GPD1:ATIC
GPD1:HRAS
GPD1:KRAS
GPD1:NRAS
GPD1:RPL6
GPD1:SLC25A26
GPD1L:ATIC
GPD1L:RPL6
GPD1L:SLC25A26
GPHN:NAE1
GPKOW:TIMM17B
GPLD1:TADA1
GPN1:NAE1
GPN2:POLR2E
GPN2:POLR3K
GPN2:VPS72
GPN3:CRCP
GPN3:MED6
GPN3:POLR2A
GPN3:POLR2B
GPN3:POLR2E
GPN3:POLR3K
GPR111:NAE1
GPR119:NAE1
GPR124:HRAS
GPR124:KRAS
GPR124:NRAS
GPR126:ITGA2
GPR132:NAE1
GPR144:NAE1
GPR157:HRAS
GPR157:KRAS
GPR157:NRAS
GPR182:HRAS
GPR182:KRAS
GPR182:NRAS
GPR183:MNDA
GPR3:TACR1
GPR33:HRAS
GPR33:KRAS
GPR33:NRAS
GPR37L1:NAE1
GPR39:SDC4
GPR53P:HRAS
GPR53P:KRAS
GPR53P:NRAS
GPR56:HRAS
GPR56:INADL
GPR56:KIAA1522
GPR56:KRAS
GPR56:NRAS
GPR56:TSPAN1
GPR61:HRAS
GPR61:KRAS
GPR61:NAE1
GPR61:NRAS
GPR65:NAE1
GPR68:PRB3
GPR68:TACR1
GPR81:HRAS
GPR81:KRAS
GPR81:NRAS
GPR89A:MYC
GPR89A:YKT6
GPR89B:SENP2
GPR89B:TMCO1
GPR89B:TMED2
GPRC5A:KDELR3
GPRC5A:KLF4
GPRC5A:KLF5
GPRC5A:LRRC8E
GPRC5A:LSR
GPRC5A:LTBR
GPRC5A:MET
GPRC5A:SEMA3B
GPRC5A:SERPINB5
GPRC5A:STYK1
GPRC5A:TM4SF1
GPRC5B:MYC
GPRIN2:NAE1
GPS1:MRPS7
GPS2:PHF23
GPSM2:MYC
GPX4:HRAS
GPX4:ISCU
GPX4:KRAS
GPX4:NAE1
GPX4:NRAS
GPX5:MYC
GPX8:LAMA4
GPX8:LEPRE1
GPX8:MMP14
GPX8:NDST1
GPX8:NUAK1
GPX8:PAM
GPX8:PPP2R3A
GPX8:PTRF
GPX8:RIN2
GPX8:RND3
GPX8:S100A2
GPX8:SMURF2
GPX8:SNX24
GPX8:SPARC
GPX8:TGFBI
GPX8:TGM2
GPX8:TNFRSF1A
GRAMD1B:ACTR6
GRAMD1C:ACTR6
GRAP2:HRAS
GRAP2:ICK
GRAP2:KRAS
GRAP2:MAK
GRAP2:NRAS
GRAP2:THPO
GRB2:ICK
GRB2:MAK
GRB7:GRHL2
GRB7:ITGB4
GRB7:JUP
GRHL1:HRAS
GRHL1:KRAS
GRHL1:NRAS
GRHL2:GRTP1
GRHL2:HRAS
GRHL2:ITGB4
GRHL2:KRAS
GRHL2:MAP7
GRHL2:NRAS
GRHL2:PVRL4
GRHL2:S100A14
GRHL2:STX19
GRHL3:IRF6
GRHL3:MARVELD3
GRHL3:NAE1
GRHL3:OVOL1
GRHL3:SSH3
GRIA3:HOXB8
GRIK1:THPO
GRIN1:TSSK3
GRINA:GNPNAT1
GRIP2:HRAS
GRIP2:KRAS
GRIP2:NRAS
GRIPAP1:MYC
GRK6:RRM1
GRK6:SLC28A1
GRK6:SLC29A1
GRK6:SLC29A2
GRK6:TYMS
GRM4:HOXD12
GRM4:PDX1
GRM8:HRAS
GRM8:KRAS
GRM8:NPVF
GRM8:NRAS
GRM8:PPP1R3A
GRPEL1:HSPA9
GRPEL1:PCID2
GRPEL1:SPATA5
GRPEL2:HSPA9
GRPEL2:PCID2
GRPEL2:SPATA5
GRTP1:HRAS
GRTP1:KLF5
GRTP1:KRAS
GRTP1:NRAS
GRWD1:DDX51
GRWD1:HNRNPUL1
GRWD1:PMS2
GRWD1:RBM14
GSC:LSM2
GSC:MYC
GSC:PHF5A
GSG2:HRAS
GSG2:KRAS
GSG2:NRAS
GSG2:NUP88
GSG2:PRPF8
GSK3B:MYC
GSK3B:TP53
GSN:LMNA
GSN:NAE1
GSN:PTRF
GSPT1:ATP13A2
GSPT1:ATP13A3
GSPT1:ATP13A4
GSPT1:ATP13A5
GSPT1:CPSF2
GSPT1:DAD1
GSPT1:DDX56
GSPT1:EIF2S1
GSPT1:EXOSC4
GSPT1:HRAS
GSPT1:KRAS
GSPT1:NRAS
GSPT1:NUF2
GSPT1:ORC1
GSPT1:PIGS
GSPT1:POLR2E
GSPT1:SRP54
GSPT1:USP7
GSPT1:YJU2
GSPT2:ATP13A2
GSPT2:ATP13A3
GSPT2:ATP13A4
GSPT2:ATP13A5
GSPT2:CPSF2
GSPT2:DAD1
GSPT2:DDX56
GSPT2:EIF2S1
GSPT2:EXOSC4
GSPT2:NUF2
GSPT2:ORC1
GSPT2:PIGS
GSPT2:POLR2E
GSPT2:SRP54
GSPT2:YJU2
GSTA3:HRAS
GSTA3:KRAS
GSTA3:NRAS
GSTK1:SLC12A9
GSTM2:NAE1
GSTO2:TACSTD2
GTF2A1:ACTR6
GTF2A1:CDC7
GTF2A1:NAPEPLD
GTF2A1:SLC25A21
GTF2A1:TAF11
GTF2A1:TAF13
GTF2A1L:HRAS
GTF2A1L:KRAS
GTF2A1L:NRAS
GTF2A2:HRAS
GTF2A2:ILF2
GTF2A2:KRAS
GTF2A2:NRAS
GTF2A2:PSMA2
GTF2A2:PSMD10
GTF2B:HRAS
GTF2B:KRAS
GTF2B:MYC
GTF2B:NRAS
GTF2B:NUPL2
GTF2E1:PSMC5
GTF2E2:MYC
GTF2E2:TAF11
GTF2F1:KHSRP
GTF2F1:POLR2E
GTF2H1:ACTR6
GTF2H1:FA2H
GTF2H1:HIST1H2AE
GTF2H1:HIST1H4A
GTF2H1:IGF1
GTF2H1:IGFBP3
GTF2H1:IGHMBP2
GTF2H1:ING3
GTF2H1:KDR
GTF2H1:LLGL1
GTF2H1:LLGL2
GTF2H1:LSM1
GTF2H1:MAPK12
GTF2H1:MDM2
GTF2H1:MT1X
GTF2H1:MTOR
GTF2H1:NAE1
GTF2H1:NHP2
GTF2H1:PARP1
GTF2H1:PARP2
GTF2H1:PMS2
GTF2H1:POLD1
GTF2H1:POLD4
GTF2H1:POLE
GTF2H1:POLM
GTF2H1:POLR2A
GTF2H1:PPM1D
GTF2H1:PPP2R5A
GTF2H1:PPP2R5B
GTF2H1:PPP2R5C
GTF2H1:PPP2R5D
GTF2H1:PPP2R5E
GTF2H1:PSMC3
GTF2H1:RAD23B
GTF2H1:RAD51
GTF2H1:RAD9A
GTF2H1:RBX1
GTF2H1:RELA
GTF2H1:RPL13A
GTF2H1:RRM1
GTF2H1:SESN2
GTF2H1:SSBP1
GTF2H1:STXBP5
GTF2H1:STXBP5L
GTF2H1:TNFRSF10B
GTF2H1:UNG
GTF2H1:USP1
GTF2H1:WEE1
GTF2H1:WEE2
GTF2H1:WRAP53
GTF2H1:XRCC2
GTF2H1:ZBTB32
GTF2H2:TAF13
GTF2H2C_2:TAF13
GTF2H3:CDK7
GTF2H3:GTF2H2
GTF2H3:GTF2H2C_2
GTF2H3:LYPLA1
GTF2H3:LYPLA2
GTF2H3:MTA1
GTF2H3:SLC25A26
GTF2H3:TAF11
GTF2H3:TAF13
GTF2H3:TNK2
GTF2H4:EIF3A
GTF2H4:EIF3B
GTF2H4:GNPNAT1
GTF2H4:GTF2H2
GTF2H4:GTF2H2C_2
GTF2H4:NAE1
GTF2H4:TAF13
GTF2H5:ATP2C1
GTF2H5:ATP2C2
GTF2H5:BUD31
GTF2H5:EPS15
GTF2H5:EPS15L1
GTF2H5:KIT
GTF2H5:LSM6
GTF2H5:MTHFD1
GTF2H5:MTHFD1L
GTF2H5:NAE1
GTF2H5:NTRK1
GTF2H5:ORM1
GTF2H5:PATL1
GTF2H5:PDGFRA
GTF2H5:PDGFRB
GTF2H5:PDHA1
GTF2H5:PDHA2
GTF2H5:PDHB
GTF2H5:PTGS1
GTF2H5:RET
GTF2H5:RPS11
GTF2H5:SLC22A1
GTF2H5:SLC22A2
GTF2H5:VPS72
GTF2I:H2AFV
GTF3A:HMGB1
GTF3A:NAA16
GTF3C1:ZNF500
GTF3C3:GTF3C4
GTF3C3:PMS1
GTF3C3:RAB1A
GTF3C3:SENP2
GTF3C3:STAMBP
GTF3C4:MRPS2
GTF3C4:MYC
GTF3C4:PNO1
GTF3C4:RAD23B
GTF3C4:RPE
GTF3C4:SDCCAG3
GTF3C4:SUMO1
GTF3C4:SURF2
GTF3C4:SURF6
GTF3C5:SSNA1
GTF3C5:TMEM203
GTF3C5:TRAF2
GTF3C5:ZMYND19
GTPBP1:MAPK8IP3
GTPBP1:NCAPH2
GTPBP1:POLDIP3
GTPBP1:SREBF2
GTPBP1:TRMT2A
GTPBP1:ZBED4
GTPBP2:HRAS
GTPBP2:KRAS
GTPBP2:NRAS
GTPBP3:BIN3
GTPBP3:ILF3
GTPBP3:MED26
GTPBP3:MRPL34
GTPBP3:MRPL4
GTPBP3:PDHA1
GTPBP3:PDHA2
GTPBP3:PDHB
GTPBP3:POLD2
GTPBP3:PPAN
GTPBP3:RANBP3
GTPBP3:TMEM161A
GTPBP3:UBE2V2
GTPBP4:BOP1
GTPBP4:BRIX1
GTPBP4:MYC
GTPBP4:NOP2
GTPBP4:NOP56
GTPBP4:RACK1
GTPBP4:SUV39H2
GTPBP4:UPF2
GTPBP4:ZCCHC7
GTPBP5:NAE1
GTSE1:KIAA1524
GTSE1:MAP2
GTSE1:MAP4
GTSE1:MAPT
GTSE1:MYBL2
GTSE1:NAE1
GTSE1:NR1I2
GTSE1:RACGAP1
GTSE1:SLCO1B3
GTSE1:SMARCB1
GTSE1:TUBB1
GUCA2B:TCL1A
GUF1:PSMC5
GULP1:NAE1
GYG1:EIF4A1
GYG1:EIF4A2
GYG1:GGA1
GYG1:GGA2
GYG1:GGA3
GYG1:IDNK
GYG1:NUDT5
GYG1:RPL19
GYG2:EIF4A1
GYG2:EIF4A2
GYG2:GGA1
GYG2:GGA2
GYG2:GGA3
GYG2:IDNK
GYG2:NUDT5
GYG2:RPL19
GYPB:OPRK1
GYPB:RHAG
GYPE:KRT76
GYPE:TAS2R8
GZMA:NAE1
GZMB:NAE1
GZMH:NAE1
GZMM:NAE1
H2AFJ:GLE1
H2AFJ:H2AFX
H2AFJ:HIST1H2AA
H2AFJ:HIST1H2AC
H2AFJ:HIST1H2AD
H2AFJ:HIST1H2AH
H2AFJ:HIST1H2AL
H2AFJ:HIST1H3D
H2AFJ:HIST2H2AA3
H2AFJ:HIST2H2AB
H2AFJ:HIST2H2AC
H2AFJ:HIST3H2A
H2AFJ:POLA2
H2AFV:NUP205
H2AFV:PSMA2
H2AFV:TRMT5
H2AFX:GLE1
H2AFX:HIST1H2AA
H2AFX:HIST1H2AC
H2AFX:HIST1H2AD
H2AFX:HIST1H2AH
H2AFX:HIST1H2AL
H2AFX:HIST1H3D
H2AFX:HIST2H2AA3
H2AFX:HIST2H2AB
H2AFX:HIST2H2AC
H2AFX:HIST3H2A
H2AFX:MLL
H2AFX:NAE1
H2AFX:PARP1
H2AFX:POLA2
H2AFX:POLE
H2AFX:PRDX2
H2AFX:RAD51
H2AFX:TIMELESS
H2AFX:TIPARP
H2AFX:TP53
H2AFX:XRCC5
H2AFZ:RAD51AP1
H2AFZ:UBE2T
H3F3AP6:ASF1A
H3F3AP6:ASF1B
H3F3AP6:CHAF1B
H3F3AP6:GNPNAT1
H3F3B:NAE1
H3F3B:TIA1
H3F3C:ASF1A
H3F3C:ASF1B
H3F3C:CHAF1B
H3F3C:GNPNAT1
H3F3C:ZBTB6
HACD1:ACTA1
HACD1:ACTA2
HACD1:ACTB
HACD1:ACTC1
HACD1:ACTG1
HACD1:ACTG2
HACD1:ATP9A
HACD1:ATP9B
HACD1:CLP1
HACD1:CPSF2
HACD1:ELOVL1
HACD1:ELOVL4
HACD1:ELOVL7
HACD1:GLE1
HACD1:RRP1
HACD1:RRP1B
HACD2:ACTA1
HACD2:ACTA2
HACD2:ACTB
HACD2:ACTC1
HACD2:ACTG1
HACD2:ACTG2
HACD2:ATP9A
HACD2:ATP9B
HACD2:CLP1
HACD2:CPSF2
HACD2:ELOVL1
HACD2:ELOVL4
HACD2:ELOVL7
HACD2:GLE1
HACD2:RRP1
HACD2:RRP1B
HACE1:HRAS
HACE1:KRAS
HACE1:MAP2
HACE1:MAP4
HACE1:MAPT
HACE1:NR1I2
HACE1:NRAS
HACE1:SLCO1B3
HACE1:TUBB1
HACL1:ARHGAP17
HACL1:ARHGAP44
HACL1:OXNAD1
HACL1:SH3BP1
HADH:MCM2
HAGH:NAE1
HAL:HRAS
HAL:KRAS
HAL:NRAS
HAMP:HHLA2
HAMP:MYH13
HAO2:NAE1
HARS:GSPT1
HARS:GSPT2
HARS2:GSPT1
HARS2:GSPT2
HAT1:MSH6
HAT1:NUP54
HAT1:PNO1
HAT1:PRKDC
HAUS1:RBMX
HAUS1:TXNL1
HAUS2:ZNF611
HAUS5:LIG1
HAUS5:MAP4K1
HAUS5:MCM3
HAUS5:POLQ
HAUS6:PSIP1
HAUS8:MED26
HBP1:UBE2H
HBS1L:HRAS
HBS1L:INTS12
HBS1L:KRAS
HBS1L:NRAS
HBS1L:SRP9
HBXIP:STXBP3
HCCS:MBTPS2
HCCS:NME1
HCCS:PPARA
HCCS:PRDX1
HCCS:PRDX2
HCCS:PRDX4
HCCS:TNF
HCFC1:MAP2
HCFC1:MAP4
HCFC1:MAPT
HCFC1:MGRN1
HCFC1:NR1I2
HCFC1:SLCO1B3
HCFC1:TUBB1
HCFC1:UBA1
HCFC1:ZNF500
HCG27:MYC
HCG9:HRAS
HCG9:KRAS
HCG9:NRAS
HCK:HRAS
HCK:KRAS
HCK:NRAS
HCK:RRM1
HCK:SLC28A1
HCK:SLC29A1
HCK:SLC29A2
HCK:TYMS
HCN1:NAE1
HCN3:HRAS
HCN3:KRAS
HCN3:NRAS
HDAC1:ACTR6
HDAC1:CALM1
HDAC1:CALML3
HDAC1:KAT7
HDAC1:KAT8
HDAC1:NAE1
HDAC1:PSMC2
HDAC10:NAE1
HDAC11:NAE1
HDAC2:ACTR6
HDAC2:CALM1
HDAC2:CALML3
HDAC2:KAT7
HDAC2:KAT8
HDAC2:KLHL23
HDAC2:MATR3
HDAC2:NAE1
HDAC2:PHIP
HDAC2:PSMC2
HDAC2:RNGTT
HDAC2:TRMT11
HDAC3:NAE1
HDAC4:NAE1
HDAC7A:HRAS
HDAC7A:KRAS
HDAC7A:NRAS
HDAC9:HRAS
HDAC9:KRAS
HDAC9:NAE1
HDAC9:NRAS
HDAC9:PLK1
HDAC9:RBBP8
HDAC9:TP53
HDDC3:MRPL46
HDGFRP2:PIN1
HDHD2:MBD1
HDHD2:ME2
HDHD2:RNF138
HDHD2:RPRD1A
HDHD2:TXNL1
HDHD2:ZNF24
HDHD2:ZNF271
HDHD2:ZNF397
HDHD5:ARFGEF1
HDHD5:ARFGEF2
HDHD5:FBXW7
HDHD5:POLD2
HDHD5:ZMAT2
HDLBP:MYC
HDX:NAE1
HEATR1:HRAS
HEATR1:KRAS
HEATR1:NRAS
HEBP1:HTR7P1
HEBP1:KDELR3
HEBP1:LTBR
HEBP2:HRAS
HEBP2:KRAS
HEBP2:NRAS
HECTD1:STRN3
HEG1:OSMR
HELLS:PCNA
HELLS:RFC2
HELLS:SFPQ
HELLS:TOPBP1
HELLS:ZNF107
HEMK1:HRAS
HEMK1:KRAS
HEMK1:NRAS
HERC1:MYC
HERC5:MAP2
HERC5:MAP4
HERC5:MAPT
HERC5:MCM5
HERC5:NR1I2
HERC5:SLCO1B3
HERC5:SUMO1
HERC5:TUBB1
HERC5:UBA1
HERC6:PARP14
HERC6:STAT1
HEXB:IL6ST
HEXB:MGAT4B
HEXB:OSTM1
HEXDC:MBTD1
HFE:IL17RC
HGF:MCL1
HGF:MET
HGF:MTOR
HGS:CDC34
HGS:FAF1
HGS:FAF2
HGS:SLC38A10
HGS:UBE2G1
HGS:UBE2R2
HGS:VTI1A
HHAT:CDK12
HHAT:CDK13
HHAT:MEF2A
HHAT:MEF2B
HHAT:MEF2C
HHAT:MEF2D
HHAT:PCID2
HHAT:PIGK
HHAT:PIGV
HHAT:PIGW
HHAT:PRKCA
HHAT:PRKCB
HHAT:PRKCD
HHAT:PRKCE
HHAT:PRKCG
HHAT:PRKCH
HHAT:PRKCQ
HHAT:RPL14
HHAT:UGGT1
HHAT:UGGT2
HHAT:ZMPSTE24
HHATL:CDK12
HHATL:CDK13
HHATL:HRAS
HHATL:KRAS
HHATL:MEF2A
HHATL:MEF2B
HHATL:MEF2C
HHATL:MEF2D
HHATL:NRAS
HHATL:PCID2
HHATL:PIGK
HHATL:PIGV
HHATL:PIGW
HHATL:PRKCA
HHATL:PRKCB
HHATL:PRKCD
HHATL:PRKCE
HHATL:PRKCG
HHATL:PRKCH
HHATL:PRKCQ
HHATL:RPL14
HHATL:UGGT1
HHATL:UGGT2
HHATL:ZMPSTE24
HIBCH:DAD1
HIBCH:HRAS
HIBCH:KRAS
HIBCH:NRAS
HIF1A:NAE1
HIF3A:KIT
HIF3A:NTRK1
HIF3A:ORM1
HIF3A:PDGFRA
HIF3A:PDGFRB
HIF3A:PTGS1
HIF3A:RET
HIF3A:SLC22A1
HIF3A:SLC22A2
HIGD2A:HRAS
HIGD2A:KRAS
HIGD2A:NRAS
HINFP:HJURP
HINT1:NAE1
HIP1:ACTA1
HIP1:ACTA2
HIP1:ACTB
HIP1:ACTC1
HIP1:ACTG1
HIP1:ACTG2
HIP1:ASNA1
HIP1:ATP8A1
HIP1:ATP8A2
HIP1:ATXN2
HIP1:ATXN2L
HIP1:BIN3
HIP1:CACNA1A
HIP1:CACNA1B
HIP1:CACNA1C
HIP1:CACNA1D
HIP1:CACNA1E
HIP1:CACNA1F
HIP1:CACNA1G
HIP1:CACNA1H
HIP1:CACNA1I
HIP1:CACNA1S
HIP1:CALR
HIP1:CANX
HIP1:CCT6A
HIP1:CCT6B
HIP1:CLGN
HIP1:CSNK1G1
HIP1:CSNK1G2
HIP1:CSNK1G3
HIP1:CYP51A1
HIP1:ELP2
HIP1:EPN2
HIP1:ERGIC3
HIP1:GANAB
HIP1:GANC
HIP1:GPR89A
HIP1:KDELR1
HIP1:KDELR2
HIP1:KDELR3
HIP1:MAEA
HIP1:MARCH6
HIP1:MOGS
HIP1:NCS1
HIP1:PGAP1
HIP1:PGAP3
HIP1:PIGB
HIP1:PIGK
HIP1:PIGT
HIP1:PRPF4
HIP1:RAB1A
HIP1:RAB1B
HIP1:RER1
HIP1:SCN11A
HIP1:SCN1A
HIP1:SCN2A
HIP1:SCN3A
HIP1:SCN4A
HIP1:SCN5A
HIP1:SCN7A
HIP1:SCN8A
HIP1:SCN9A
HIP1:SEC61G
HIP1:SF3A3
HIP1:SFT2D1
HIP1:SFT2D2
HIP1:SNRPD1
HIP1:TAPT1
HIP1:TBC1D8
HIP1:TBC1D8B
HIP1:TBC1D9
HIP1:TBC1D9B
HIP1:TRAPPC4
HIP1:USP39
HIP1:VPS8
HIP1:VTI1A
HIP1R:ACTA1
HIP1R:ACTA2
HIP1R:ACTB
HIP1R:ACTC1
HIP1R:ACTG1
HIP1R:ACTG2
HIP1R:ASNA1
HIP1R:ATP8A1
HIP1R:ATP8A2
HIP1R:ATXN2
HIP1R:ATXN2L
HIP1R:BIN3
HIP1R:CACNA1A
HIP1R:CACNA1B
HIP1R:CACNA1C
HIP1R:CACNA1D
HIP1R:CACNA1E
HIP1R:CACNA1F
HIP1R:CACNA1G
HIP1R:CACNA1H
HIP1R:CACNA1I
HIP1R:CACNA1S
HIP1R:CALR
HIP1R:CANX
HIP1R:CCT6A
HIP1R:CCT6B
HIP1R:CLGN
HIP1R:CSNK1G1
HIP1R:CSNK1G2
HIP1R:CSNK1G3
HIP1R:CYP51A1
HIP1R:ELP2
HIP1R:EPN2
HIP1R:ERGIC3
HIP1R:GANAB
HIP1R:GANC
HIP1R:GPR89A
HIP1R:KDELR1
HIP1R:KDELR2
HIP1R:KDELR3
HIP1R:MAEA
HIP1R:MARCH6
HIP1R:MOGS
HIP1R:NCS1
HIP1R:PGAP1
HIP1R:PGAP3
HIP1R:PIGB
HIP1R:PIGK
HIP1R:PIGT
HIP1R:PRPF4
HIP1R:PTCRA
HIP1R:RAB1A
HIP1R:RAB1B
HIP1R:RER1
HIP1R:SCN11A
HIP1R:SCN1A
HIP1R:SCN2A
HIP1R:SCN3A
HIP1R:SCN4A
HIP1R:SCN5A
HIP1R:SCN7A
HIP1R:SCN8A
HIP1R:SCN9A
HIP1R:SEC61G
HIP1R:SF3A3
HIP1R:SFT2D1
HIP1R:SFT2D2
HIP1R:SNRPD1
HIP1R:TAPT1
HIP1R:TBC1D8
HIP1R:TBC1D8B
HIP1R:TBC1D9
HIP1R:TBC1D9B
HIP1R:TRAPPC4
HIP1R:USP39
HIP1R:VPS8
HIP1R:VTI1A
HIPK1:LRIG2
HIPK1:RRM1
HIPK1:SIKE1
HIPK1:SLC28A1
HIPK1:SLC29A1
HIPK1:SLC29A2
HIPK1:TYMS
HIPK2:MDM2
HIPK2:MDM4
HIPK2:TP53
HIRA:CHAF1B
HIRA:LSM1
HIST1H1C:HIST1H2BD
HIST1H1C:HIST1H2BE
HIST1H1C:HIST1H2BF
HIST1H1C:HIST1H2BG
HIST1H1C:HIST1H2BH
HIST1H1C:HIST1H2BI
HIST1H1C:HIST1H4H
HIST1H2AA:GLE1
HIST1H2AA:HIST1H2AC
HIST1H2AA:HIST1H2AD
HIST1H2AA:HIST1H2AH
HIST1H2AA:HIST1H2AL
HIST1H2AA:HIST1H3D
HIST1H2AA:HIST2H2AA3
HIST1H2AA:HIST2H2AB
HIST1H2AA:HIST2H2AC
HIST1H2AA:HIST3H2A
HIST1H2AA:HRAS
HIST1H2AA:KRAS
HIST1H2AA:NRAS
HIST1H2AA:POLA2
HIST1H2AC:GLE1
HIST1H2AC:HIST1H2AD
HIST1H2AC:HIST1H2AH
HIST1H2AC:HIST1H2AL
HIST1H2AC:HIST1H3D
HIST1H2AC:HIST2H2AA3
HIST1H2AC:HIST2H2AB
HIST1H2AC:HIST2H2AC
HIST1H2AC:HIST3H2A
HIST1H2AC:POLA2
HIST1H2AD:GLE1
HIST1H2AD:HIST1H2AH
HIST1H2AD:HIST1H2AL
HIST1H2AD:HIST1H3D
HIST1H2AD:HIST2H2AA3
HIST1H2AD:HIST2H2AB
HIST1H2AD:HIST2H2AC
HIST1H2AD:HIST3H2A
HIST1H2AD:POLA2
HIST1H2AE:HIST1H2AK
HIST1H2AE:HIST1H2AM
HIST1H2AE:HIST1H4A
HIST1H2AE:IGF1
HIST1H2AE:IGFBP3
HIST1H2AE:IGHMBP2
HIST1H2AE:KDR
HIST1H2AE:MAPK12
HIST1H2AE:MDM2
HIST1H2AE:MT1X
HIST1H2AE:MTOR
HIST1H2AE:NHP2
HIST1H2AE:PARP1
HIST1H2AE:PARP2
HIST1H2AE:PMS2
HIST1H2AE:POLD1
HIST1H2AE:POLD4
HIST1H2AE:POLE
HIST1H2AE:POLM
HIST1H2AE:POLR2A
HIST1H2AE:PPM1D
HIST1H2AE:RAD23B
HIST1H2AE:RAD51
HIST1H2AE:RAD9A
HIST1H2AE:RBX1
HIST1H2AE:RELA
HIST1H2AE:RPL13A
HIST1H2AE:RRM1
HIST1H2AE:SESN2
HIST1H2AE:SSBP1
HIST1H2AE:TNFRSF10B
HIST1H2AE:UNG
HIST1H2AE:USP1
HIST1H2AE:WRAP53
HIST1H2AE:XRCC2
HIST1H2AE:ZBTB32
HIST1H2AH:GLE1
HIST1H2AH:HIST1H2AL
HIST1H2AH:HIST1H3D
HIST1H2AH:HIST2H2AA3
HIST1H2AH:HIST2H2AB
HIST1H2AH:HIST2H2AC
HIST1H2AH:HIST3H2A
HIST1H2AH:POLA2
HIST1H2AJ:HIST1H4A
HIST1H2AK:MYC
HIST1H2AL:GLE1
HIST1H2AL:HIST1H3D
HIST1H2AL:HIST2H2AA3
HIST1H2AL:HIST2H2AB
HIST1H2AL:HIST2H2AC
HIST1H2AL:HIST3H2A
HIST1H2AL:POLA2
HIST1H2BA:TRMU
HIST1H2BB:TRMU
HIST1H2BD:TRMU
HIST1H2BE:HIST1H3E
HIST1H2BF:HIST1H3E
HIST1H2BG:HRAS
HIST1H2BG:KRAS
HIST1H2BG:NRAS
HIST1H2BH:TRMU
HIST1H2BK:TRMU
HIST1H2BL:TRMU
HIST1H2BM:TRMU
HIST1H2BO:NAE1
HIST1H2BO:TRMU
HIST1H3:KIT
HIST1H3:NTRK1
HIST1H3:ORM1
HIST1H3:PDGFRA
HIST1H3:PDGFRB
HIST1H3:PTGS1
HIST1H3:RET
HIST1H3:SLC22A1
HIST1H3:SLC22A2
HIST1H3B:HIST1H4F
HIST1H3C:NAE1
HIST1H3D:ASF1A
HIST1H3D:ASF1B
HIST1H3D:CHAF1B
HIST1H3D:GLE1
HIST1H3D:GNPNAT1
HIST1H3D:HIST1H3E
HIST1H3D:HIST2H2AA3
HIST1H3D:HIST2H2AB
HIST1H3D:HIST2H2AC
HIST1H3D:HIST3H2A
HIST1H3D:POLA2
HIST1H3E:HIST1H4A
HIST1H3E:HIST1H4E
HIST1H3E:HIST1H4H
HIST1H3H:NAE1
HIST1H3I:HIST1H4A
HIST1H3J:HIST1H4A
HIST1H4A:HIST1H4B
HIST1H4A:HIST1H4D
HIST1H4A:HIST1H4F
HIST1H4A:HIST1H4I
HIST1H4A:HIST1H4L
HIST1H4A:IGF1
HIST1H4A:IGFBP3
HIST1H4A:IGHMBP2
HIST1H4A:KDR
HIST1H4A:MAPK12
HIST1H4A:MDM2
HIST1H4A:MT1X
HIST1H4A:MTOR
HIST1H4A:NHP2
HIST1H4A:PARP1
HIST1H4A:PMS2
HIST1H4A:POLD1
HIST1H4A:POLD4
HIST1H4A:POLE
HIST1H4A:POLM
HIST1H4A:POLR2A
HIST1H4A:PPM1D
HIST1H4A:RAD23B
HIST1H4A:RAD51
HIST1H4A:RAD9A
HIST1H4A:RBX1
HIST1H4A:RELA
HIST1H4A:RPL13A
HIST1H4A:RRM1
HIST1H4A:SESN2
HIST1H4A:SSBP1
HIST1H4A:TNFRSF10B
HIST1H4A:UNG
HIST1H4A:USP1
HIST1H4A:WRAP53
HIST1H4A:XRCC2
HIST1H4A:ZBTB32
HIST1H4E:HIST1H4F
HIST1H4G:MYC
HIST2H2AA3:GLE1
HIST2H2AA3:HIST2H2AB
HIST2H2AA3:HIST2H2AC
HIST2H2AA3:HIST3H2A
HIST2H2AA3:POLA2
HIST2H2AB:GLE1
HIST2H2AB:HIST2H2AC
HIST2H2AB:HIST3H2A
HIST2H2AB:POLA2
HIST2H2AC:GLE1
HIST2H2AC:HIST3H2A
HIST2H2AC:POLA2
HIST2H2BF:TRMU
HIST2H3C:ASF1A
HIST2H3C:ASF1B
HIST2H3C:CHAF1B
HIST2H3C:GNPNAT1
HIST3H2A:GLE1
HIST3H2A:POLA2
HIST3H2BB:TRMU
HIST3H3:ASF1A
HIST3H3:ASF1B
HIST3H3:CHAF1B
HIST3H3:GNPNAT1
HK1:HK2
HK1:HKDC1
HK1:MYC
HK2:HKDC1
HK2:NAE1
HLA-B:IRF2
HLA-C:ICAM1
HLA-DOA:SLC22A7
HLA-DOB:HRAS
HLA-DOB:KRAS
HLA-DOB:NRAS
HLA-DQB1:NAE1
HLA-DRA:KIT
HLA-DRA:NTRK1
HLA-DRA:ORM1
HLA-DRA:PDGFRA
HLA-DRA:PDGFRB
HLA-DRA:PTGS1
HLA-DRA:RET
HLA-DRA:SLC22A1
HLA-DRA:SLC22A2
HLA-DRB:KIT
HLA-DRB:NTRK1
HLA-DRB:ORM1
HLA-DRB:PDGFRA
HLA-DRB:PDGFRB
HLA-DRB:PTGS1
HLA-DRB:RET
HLA-DRB:SLC22A1
HLA-DRB:SLC22A2
HLA-E:TAP2
HLA-F:HLA-G
HLCS:NAE1
HM13:HRAS
HM13:KRAS
HM13:NRAS
HMBOX1:HRAS
HMBOX1:INTS10
HMBOX1:KRAS
HMBOX1:MCPH1
HMBOX1:MTMR9
HMBOX1:NRAS
HMBOX1:TNKS
HMBS:SLC37A4
HMCN1:NAE1
HMG14P:MYC
HMG17P1:HRAS
HMG17P1:KRAS
HMG17P1:NRAS
HMGA2:PTRF
HMGB1:HNRNPA2B1
HMGB1:MYBL2
HMGB1:NAE1
HMGB1:POLA2
HMGB1:RAD54L
HMGB1:RBBP4
HMGB1:STMN1
HMGB1:TYMS
HMGB1:USP1
HMGB2:HNRNPA1
HMGB2:HNRNPA2B1
HMGB2:HNRNPA3
HMGB2:NAE1
HMGB2:SKP2
HMGB2:TIMELESS
HMGB2:TTK
HMGB2:USP37
HMGCL:ABCF3
HMGCL:GCN1
HMGCLL1:ABCF3
HMGCLL1:GCN1
HMGCR:GGPS1
HMGCR:KIAA1147
HMGCS1:ALG14
HMGCS1:DPM1
HMGCS1:HSD17B7
HMGCS1:NUBP1
HMGCS1:PIGB
HMGCS1:PIGC
HMGCS1:PRKCA
HMGCS1:PRKCB
HMGCS1:PRKCD
HMGCS1:PRKCE
HMGCS1:PRKCG
HMGCS1:PRKCH
HMGCS1:PRKCQ
HMGCS2:ALG14
HMGCS2:DPM1
HMGCS2:HSD17B7
HMGCS2:NUBP1
HMGCS2:PIGB
HMGCS2:PIGC
HMGCS2:PRKCA
HMGCS2:PRKCB
HMGCS2:PRKCD
HMGCS2:PRKCE
HMGCS2:PRKCG
HMGCS2:PRKCH
HMGCS2:PRKCQ
HMGN1:LARP7
HMGN2:HRAS
HMGN2:KRAS
HMGN2:NRAS
HMGN4:ZNF184
HMMR:KIF20A
HMMR:PCNA
HMMR:PTTG1
HMOX1:NAE1
HNF4A:MAP3K19
HNF4A:PDX1
HNF4A:TSPO2
HNF4G:HRAS
HNF4G:KRAS
HNF4G:NRAS
HNRNPA0:LMNB1
HNRNPA1:HNRNPD
HNRNPA1:MAD2L1
HNRNPA1:NASP
HNRNPA1:RPL5
HNRNPA1:ZBTB44
HNRNPA2B1:HNRNPF
HNRNPA2B1:MANEA
HNRNPA2B1:MRPL42
HNRNPA2B1:NCAPG
HNRNPA2B1:POLR3K
HNRNPA2B1:RFC3
HNRNPA2B1:RFC5
HNRNPA2B1:TPX2
HNRNPA2B1:YBX1
HNRNPA2B1:ZNF273
HNRNPA3:RBM26
HNRNPA3:RNF219
HNRNPA3:SAFB
HNRNPA3:TCERG1
HNRNPC:HRAS
HNRNPC:KRAS
HNRNPC:MAGOH
HNRNPC:NRAS
HNRNPC:PAICS
HNRNPC:PNN
HNRNPC:RAB28
HNRNPC:SKIV2L2
HNRNPC:TBL1XR1
HNRNPC:TPR
HNRNPC:YBX1
HNRNPC:ZCCHC4
HNRNPD:HNRPDL
HNRNPD:MRPS18C
HNRNPD:NRF1
HNRNPD:NUP160
HNRNPD:NUP54
HNRNPD:TOP2A
HNRNPD:TOPBP1
HNRNPF:MOCS3
HNRNPF:SDHB
HNRNPF:SLC25A40
HNRNPF:TAF12
HNRNPF:TMEM135
HNRNPF:TMEM48
HNRNPF:UCHL5
HNRNPF:ZNF780A
HNRNPH1:ILF3
HNRNPH1:MATR3
HNRNPH1:TOMM22
HNRNPH3:HNRNPM
HNRNPH3:KIF11
HNRNPM:KHSRP
HNRNPM:KRI1
HNRNPM:NUP62
HNRNPM:POLD1
HNRNPM:SMARCA4
HNRNPR:MCM3
HNRNPR:PPP1R8
HNRNPR:RBM14
HNRNPR:SAMD1
HNRNPR:SPEN
HNRNPR:YTHDF2
HNRNPU:NSL1
HNRNPU:PARP1
HNRNPUL1:NAP1L4
HNRNPUL1:SAE1
HNRNPUL1:SPHK2
HNRNPUL1:TACR1
HNRNPUL1:ZNF611
HNRPAB:MYC
HNRPH3:MYC
HNRPM:HRAS
HNRPM:KRAS
HNRPM:NRAS
HOMER1:HRAS
HOMER1:KRAS
HOMER1:NRAS
HOOK2:LRRC1
HOXA1:MYC
HOXA10:HOXA9
HOXB4:NAE1
HOXB5:HOXB7
HOXB5:HRAS
HOXB5:KRAS
HOXB5:NRAS
HOXB8:LPAL2
HOXC10:HOXC9
HOXC11:HRAS
HOXC11:KRAS
HOXC11:NRAS
HOXC6:HOXC8
HOXC8:HOXC9
HOXD1:HRAS
HOXD1:KRAS
HOXD1:NRAS
HOXD10:MYC
HPD:NAE1
HPS1:MAP2
HPS1:MAP4
HPS1:MAPT
HPS1:NR1I2
HPS1:SLCO1B3
HPS1:TUBB1
HPS5:HRAS
HPS5:KRAS
HPS5:NRAS
HRAS:HRG
HRAS:HRSP12
HRAS:HS3ST5
HRAS:HSCB
HRAS:HSD3B2
HRAS:HSD3B7
HRAS:HSDL2
HRAS:HSFX1
HRAS:HSPA14
HRAS:HSPA9
HRAS:HSPC105
HRAS:HSPC111
HRAS:HSPC159
HRAS:HSPD1
HRAS:HUWE1
HRAS:IARS
HRAS:IARS2
HRAS:IBTK
HRAS:ICK
HRAS:ICMT
HRAS:ICOS
HRAS:ID2B
HRAS:IFI6
HRAS:IFIT2
HRAS:IFNA6
HRAS:IFT80
HRAS:IGHD3-16
HRAS:IGLV@
HRAS:IKBKAP
HRAS:IKBKB
HRAS:IKZF2
HRAS:IL10RA
HRAS:IL1RAP
HRAS:IL1RL2
HRAS:IL22RA2
HRAS:IL24
HRAS:IL26
HRAS:IL2RB
HRAS:IL2RG
HRAS:IL5RA
HRAS:IL8
HRAS:ILF2
HRAS:ILK
HRAS:ING1
HRAS:INTU
HRAS:IPO9
HRAS:IPW
HRAS:IRAK3
HRAS:IREB2
HRAS:ISG20L2
HRAS:ITFG1
HRAS:ITGA5
HRAS:ITM2A
HRAS:IYD
HRAS:JAK1
HRAS:JARID1B
HRAS:JMJD1B
HRAS:KALRN
HRAS:KARS
HRAS:KBTBD3
HRAS:KCMF1
HRAS:KCNA10
HRAS:KCNA5
HRAS:KCNG3
HRAS:KCNG4
HRAS:KCNH4
HRAS:KCNH7
HRAS:KCNJ3
HRAS:KCNMA1
HRAS:KCNQ5
HRAS:KCNRG
HRAS:KCNT2
HRAS:KCNV1
HRAS:KCTD12
HRAS:KCTD3
HRAS:KDELC1
HRAS:KHDRBS3
HRAS:KIAA0082
HRAS:KIAA0101
HRAS:KIAA0125
HRAS:KIAA0355
HRAS:KIAA0408
HRAS:KIAA0423
HRAS:KIAA0495
HRAS:KIAA0509
HRAS:KIAA1267
HRAS:KIAA1598
HRAS:KIAA1627
HRAS:KIAA1706
HRAS:KIAA1843
HRAS:KIAA1875
HRAS:KIAA1967
HRAS:KIF11
HRAS:KIF14
HRAS:KIF2C
HRAS:KIF4A
HRAS:KIF5C
HRAS:KIT
HRAS:KLB
HRAS:KLF3
HRAS:KLHL25
HRAS:KLHL8
HRAS:KLK8
HRAS:KLRD1
HRAS:KPRP
HRAS:KRT1
HRAS:KRT32
HRAS:KRT72
HRAS:KRTAP11-1
HRAS:KRTHBP2
HRAS:KRTHBP3
HRAS:LAPTM5
HRAS:LAS1L
HRAS:LCE5A
HRAS:LDHBP
HRAS:LDOC1L
HRAS:LEAP2
HRAS:LECT2
HRAS:LENG1
HRAS:LIG3
HRAS:LIN7A
HRAS:LIN7C
HRAS:LIPG
HRAS:LMAN1L
HRAS:LMO3
HRAS:LOC121456
HRAS:LOC132430
HRAS:LOC145474
HRAS:LOC146517
HRAS:LOC147791
HRAS:LOC158435
HRAS:LOC201725
HRAS:LOC219690
HRAS:LOC221091
HRAS:LOC221946
HRAS:LOC255654
HRAS:LOC260339
HRAS:LOC283116
HRAS:LOC283194
HRAS:LOC283575
HRAS:LOC284344
HRAS:LOC284379
HRAS:LOC284898
HRAS:LOC285556
HRAS:LOC286161
HRAS:LOC286495
HRAS:LOC339298
HRAS:LOC339799
HRAS:LOC340335
HRAS:LOC341056
HRAS:LOC342293
HRAS:LOC375748
HRAS:LOC388242
HRAS:LOC389396
HRAS:LOC391135
HRAS:LOC391722
HRAS:LOC391777
HRAS:LOC391798
HRAS:LOC392452
HRAS:LOC399706
HRAS:LOC400061
HRAS:LOC401242
HRAS:LOC401825
HRAS:LOC401864
HRAS:LOC402229
HRAS:LOC440733
HRAS:LOC441005
HRAS:LOC441086
HRAS:LOC442232
HRAS:LOC442240
HRAS:LOC51252
HRAS:LOC642934
HRAS:LOC644498
HRAS:LOC645100
HRAS:LOC645382
HRAS:LOC645773
HRAS:LOC646643
HRAS:LOC646762
HRAS:LOC647073
HRAS:LOC647145
HRAS:LOC648987
HRAS:LOC650167
HRAS:LOC652549
HRAS:LOC653506
HRAS:LOC727910
HRAS:LOC729466
HRAS:LOC729623
HRAS:LOC729995
HRAS:LOC730222
HRAS:LOC731210
HRAS:LOC90246
HRAS:LONRF3
HRAS:LOXL2
HRAS:LPHN1
HRAS:LRRC10
HRAS:LRRC32
HRAS:LRRC39
HRAS:LRRN1
HRAS:LRRTM2
HRAS:LSM3
HRAS:LSM5
HRAS:LSS
HRAS:LTBP2
HRAS:LTK
HRAS:LY6G6C
HRAS:LY96
HRAS:LYK5
HRAS:LYST
HRAS:MACROD2
HRAS:MAD2L1
HRAS:MAG1
HRAS:MAGEC3
HRAS:MAGED4
HRAS:MAGOH
HRAS:MAP2K1
HRAS:MAP2K1IP1
HRAS:MAP2K5
HRAS:MAP3K1
HRAS:MAP4
HRAS:MAPK7
HRAS:MAPK8
HRAS:MAPKAPK5
HRAS:MARCH5
HRAS:MARVELD3
HRAS:MASTL
HRAS:MATN2
HRAS:MBL1P1
HRAS:MCM5
HRAS:MCM6
HRAS:MCPH1
HRAS:MDH1
HRAS:MDH2
HRAS:MED13L
HRAS:MED23
HRAS:MESDC1
HRAS:METAP2
HRAS:MGC24039
HRAS:MGC50559
HRAS:MIA
HRAS:MICAL1
HRAS:MID1
HRAS:MKI67
HRAS:MLCK
HRAS:MLF2
HRAS:MLKL
HRAS:MLL
HRAS:MLZE
HRAS:MMEL1
HRAS:MN1
HRAS:MNDA
HRAS:MOBKL2A
HRAS:MORG1
HRAS:MOS
HRAS:MPDZ
HRAS:MPHOSPH10
HRAS:MPHOSPH6
HRAS:MPL
HRAS:MPO
HRAS:MRPL23
HRAS:MRPL3
HRAS:MRPL30
HRAS:MRPL39
HRAS:MRPL49
HRAS:MRPS36P4
HRAS:MSL2L1
HRAS:MSLN
HRAS:MSRB2
HRAS:MTA2
HRAS:MTBP
HRAS:MTOR
HRAS:MTR
HRAS:MTX2
HRAS:MUC17
HRAS:MUT
HRAS:MVP
HRAS:MX1
HRAS:MYBL2
HRAS:MYBPC3
HRAS:MYC
HRAS:MYH15
HRAS:MYLIP
HRAS:MYLPF
HRAS:MYO1E
HRAS:MYST4
HRAS:NADK
HRAS:NAE1
HRAS:NAGS
HRAS:NANP
HRAS:NAP1L6
HRAS:NARG1
HRAS:NARS
HRAS:NAT2
HRAS:NAT8
HRAS:NAV3
HRAS:NBR2
HRAS:NCAM1
HRAS:NCAPD2
HRAS:NCAPG
HRAS:NCKAP1
HRAS:NCKIPSD
HRAS:NCL
HRAS:NCOA6
HRAS:NCOR1
HRAS:NDN
HRAS:NDST3
HRAS:NDUFA12
HRAS:NDUFA9
HRAS:NDUFS4
HRAS:NDUFV2
HRAS:NECAP1
HRAS:NEDD4L
HRAS:NEDD8
HRAS:NEFL
HRAS:NEIL2
HRAS:NEK1
HRAS:NET1
HRAS:NEU1
HRAS:NF1
HRAS:NF2
HRAS:NFATC2
HRAS:NGLY1
HRAS:NKAP
HRAS:NLRC4
HRAS:NMI
HRAS:NMNAT1
HRAS:NNT
HRAS:NOL10
HRAS:NOL14
HRAS:NOL3
HRAS:NOL4
HRAS:NOL5A
HRAS:NOL6
HRAS:NOL8
HRAS:NOLA3
HRAS:NPNT
HRAS:NPR2
HRAS:NQO2
HRAS:NR1H2
HRAS:NR1I2
HRAS:NR5A1
HRAS:NRD1
HRAS:NRM
HRAS:NRXN1
HRAS:NSA2
HRAS:NSUN7
HRAS:NUMB
HRAS:NUP160
HRAS:NUP205
HRAS:NUP214
HRAS:NUP43
HRAS:NUP93
HRAS:NVL
HRAS:NXF1
HRAS:NYREN18
HRAS:OAF
HRAS:ODC1
HRAS:ODF3L1
HRAS:OFCC1
HRAS:OIP5
HRAS:OLIG2
HRAS:OR10A7
HRAS:OR10AG1
HRAS:OR13A1
HRAS:OR1F1
HRAS:OR2B11
HRAS:OR2H2
HRAS:OR2T11
HRAS:OR2Z1
HRAS:OR4C16
HRAS:OR4E2
HRAS:OR4K1
HRAS:OR52B2
HRAS:OR5AT1
HRAS:OR5M9
HRAS:OR7A10
HRAS:OR9A2
HRAS:ORC5L
HRAS:OSBPL9
HRAS:OTOF
HRAS:OXA1L
HRAS:PAFAH1B1
HRAS:PALMD
HRAS:PARP12
HRAS:PATZ1
HRAS:PCBP2P1
HRAS:PCGF2
HRAS:PCGF5
HRAS:PCID2
HRAS:PCSK2
HRAS:PDCD11
HRAS:PDCD5
HRAS:PDE3A
HRAS:PDE4DIP
HRAS:PDHB
HRAS:PDSS2
HRAS:PDX1
HRAS:PDZD8
HRAS:PDZK1
HRAS:PFDN1
HRAS:PGBD2
HRAS:PGCP
HRAS:PGPEP1
HRAS:PHC3
HRAS:PHF15
HRAS:PHF16
HRAS:PHF20
HRAS:PHF21B
HRAS:PHF5A
HRAS:PHF7
HRAS:PHKBP2
HRAS:PHTF1
HRAS:PI3
HRAS:PIAS1
HRAS:PIGV
HRAS:PIM2
HRAS:PIN1
HRAS:PINK1
HRAS:PIP4K2A
HRAS:PITX2
HRAS:PIWIL4
HRAS:PKD1L3
HRAS:PKD2L1
HRAS:PKIA
HRAS:PLA2G2A
HRAS:PLAA
HRAS:PLAUR
HRAS:PLB1
HRAS:PLD4
HRAS:PLEKHB1
HRAS:PLEKHC1
HRAS:PLEKHG2
HRAS:PLEKHG4
HRAS:PLK1
HRAS:PLK2
HRAS:PLP1
HRAS:PMF1
HRAS:PNLDC1
HRAS:PNPLA4
HRAS:POFUT1
HRAS:POLA1
HRAS:POLB
HRAS:POLD3
HRAS:POLDIP3
HRAS:POLE
HRAS:POLG
HRAS:POLK
HRAS:POLM
HRAS:POLR1C
HRAS:POLR2H
HRAS:POLR2J
HRAS:POLR3B
HRAS:POLR3F
HRAS:PON2
HRAS:POU2F2
HRAS:POU4F1
HRAS:POU4F3
HRAS:PPFIA1
HRAS:PPIL1
HRAS:PPL
HRAS:PPM1E
HRAS:PPP1R8
HRAS:PPP2R1B
HRAS:PPWD1
HRAS:PQLC2
HRAS:PRDM4
HRAS:PRICKLE4
HRAS:PRKAR2B
HRAS:PRKCD
HRAS:PRKCSH
HRAS:PRLR
HRAS:PROK1
HRAS:PROM1
HRAS:PRPF19
HRAS:PRR4
HRAS:PRTFDC1
HRAS:PRTN3
HRAS:PSEN1
HRAS:PSKH2
HRAS:PSMA1
HRAS:PSMA4
HRAS:PSMA5
HRAS:PSMA6
HRAS:PSMA7
HRAS:PSMB4
HRAS:PSMB5
HRAS:PSMB6
HRAS:PSMC5
HRAS:PSMD12
HRAS:PSMD6
HRAS:PSMF1
HRAS:PTPN1
HRAS:PWP1
HRAS:QARS
HRAS:R3HDM2
HRAS:RAB22A
HRAS:RAB33B
HRAS:RAB3IP
HRAS:RAB41
HRAS:RAB5B
HRAS:RAB7L1
HRAS:RAB9B
HRAS:RAC1
HRAS:RAD23B
HRAS:RAD51AP2
HRAS:RAD54L2
HRAS:RAD9B
HRAS:RAG1
HRAS:RAG2
HRAS:RAP1GDS1
HRAS:RAPGEF1
HRAS:RAPGEF2
HRAS:RASGEF1C
HRAS:RASGRF2
HRAS:RASL11A
HRAS:RBBP6
HRAS:RBM39
HRAS:RBM8A
HRAS:RCHY1
HRAS:REG1A
HRAS:RELN
HRAS:RETNLB
HRAS:RFC3
HRAS:RFC5
HRAS:RFPL2
HRAS:RFX4
HRAS:RGP1
HRAS:RGS22
HRAS:RGS5
HRAS:RHBDL2
HRAS:RHOBTB3
HRAS:RIMS1
HRAS:RIOK1
HRAS:RIPK5
HRAS:RLF
HRAS:RMI2
HRAS:RN7SLP5
HRAS:RNF128
HRAS:RNF130
HRAS:RNF166
HRAS:RNF20
HRAS:RNF40
HRAS:RNF41
HRAS:RPA2
HRAS:RPGR
HRAS:RPIA
HRAS:RPL13
HRAS:RPL24P1
HRAS:RPL30
HRAS:RPL34
HRAS:RPL35
HRAS:RPL37AP1
HRAS:RPL39
HRAS:RPL7AL3
HRAS:RPP38
HRAS:RPS12
HRAS:RPS14
HRAS:RPS17
HRAS:RPS19
HRAS:RPS25
HRAS:RQCD1
HRAS:RREB1
HRAS:RRM1
HRAS:RRM2B
HRAS:RRP9
HRAS:RRS1
HRAS:RSBN1
HRAS:RTDR1
HRAS:RTEL1
HRAS:RTN2
HRAS:RTN4RL2
HRAS:RXRG
HRAS:RYR2
HRAS:SAE1
HRAS:SCAMP3
HRAS:SCARF1
HRAS:SCFD1
HRAS:SCFD2
HRAS:SCN4A
HRAS:SCN8A
HRAS:SDCCAG8
HRAS:SEC13
HRAS:SEC14L3
HRAS:SEH1L
HRAS:SELS
HRAS:SEMA4F
HRAS:SEMA7A
HRAS:SENP5
HRAS:SEPT1
HRAS:SEPT14
HRAS:SEPT4
HRAS:SERINC1
HRAS:SERPINB12
HRAS:SERPINB5
HRAS:SF3A1
HRAS:SF3B14
HRAS:SFPQ
HRAS:SFRP4
HRAS:SFRS9
HRAS:SFXN2
HRAS:SGK269
HRAS:SGMS1
HRAS:SH2D3A
HRAS:SH3GLB1
HRAS:SH3PXD2B
HRAS:SH3TC2
HRAS:SHE
HRAS:SHFM1
HRAS:SHKBP1
HRAS:SIRPA
HRAS:SKP1
HRAS:SLC11A2
HRAS:SLC15A3
HRAS:SLC17A7
HRAS:SLC22A3
HRAS:SLC25A1
HRAS:SLC25A2
HRAS:SLC25A26
HRAS:SLC25A28
HRAS:SLC26A6
HRAS:SLC2A2
HRAS:SLC30A3
HRAS:SLC38A4
HRAS:SLC7A3
HRAS:SLC7A5
HRAS:SLITRK2
HRAS:SLU7
HRAS:SMC4
HRAS:SMN1
HRAS:SMURF2
HRAS:SNAP23
HRAS:SNRPC
HRAS:SNRPN
HRAS:SNTB2
HRAS:SNUPN
HRAS:SNW1
HRAS:SNX10
HRAS:SNX2
HRAS:SOCS2
HRAS:SP4
HRAS:SPAST
HRAS:SPATA17
HRAS:SPBC24
HRAS:SPECC1
HRAS:SPHK1
HRAS:SPINK2
HRAS:SPPL2B
HRAS:SPRY2
HRAS:SPTBN5
HRAS:SPTY2D1
HRAS:SQRDL
HRAS:SQSTM1
HRAS:SRD5A1
HRAS:SRD5A3
HRAS:SREBF2
HRAS:SRMS
HRAS:SRP54
HRAS:SRPK3
HRAS:SRR
HRAS:SRSF8
HRAS:SRXN1
HRAS:SSR3
HRAS:ST6GALNAC5
HRAS:ST7
HRAS:ST8SIA3
HRAS:STAR
HRAS:STARD10
HRAS:STARD6
HRAS:STARD7
HRAS:STAT1
HRAS:STAU2
HRAS:STK33
HRAS:STOML3
HRAS:STT3A
HRAS:SULT1A2
HRAS:SULT1B1
HRAS:SULT4A1
HRAS:SULT6B1
HRAS:SUV39H2
HRAS:SUV420H1
HRAS:SUZ12
HRAS:SVEP1
HRAS:SYPL2
HRAS:SYT14
HRAS:SYTL2
HRAS:TAF1
HRAS:TAF12
HRAS:TAF15
HRAS:TAF5
HRAS:TAF6
HRAS:TAOK1
HRAS:TAP2
HRAS:TAS2R62P
HRAS:TBC1D1
HRAS:TBCD
HRAS:TBX20
HRAS:TCEB3
HRAS:TCERG1
HRAS:TCHHL1
HRAS:TCOF1
HRAS:TCTE1
HRAS:TCTE3
HRAS:TDP1
HRAS:TEAD1
HRAS:TEAD2
HRAS:TEF
HRAS:TFB2M
HRAS:TFCP2L1
HRAS:TGIF2
HRAS:THAP10
HRAS:THOC1
HRAS:THOC7
HRAS:THRA
HRAS:THRSP
HRAS:TIMM22
HRAS:TK2
HRAS:TMCO5A
HRAS:TMED10
HRAS:TMED8
HRAS:TMEM102
HRAS:TMEM109
HRAS:TMEM117
HRAS:TMEM126A
HRAS:TMEM135
HRAS:TMEM150
HRAS:TMEM17
HRAS:TMEM177
HRAS:TMEM184A
HRAS:TMEM19
HRAS:TMEM22
HRAS:TMEM30B
HRAS:TMEM48
HRAS:TMEM49
HRAS:TMEM61
HRAS:TMEM86B
HRAS:TMPRSS13
HRAS:TMPRSS6
HRAS:TNIK
HRAS:TNNI3K
HRAS:TNNT3
HRAS:TNRC6C
HRAS:TNXB
HRAS:TOMM20
HRAS:TOMM40
HRAS:TOP2A
HRAS:TP53
HRAS:TP53I3
HRAS:TPH1
HRAS:TPP2
HRAS:TRERF1
HRAS:TRIM21
HRAS:TRIM3
HRAS:TRIM36
HRAS:TRIM39
HRAS:TRIM44
HRAS:TRIM46
HRAS:TRIM52
HRAS:TRNT1
HRAS:TRPM2
HRAS:TSHB
HRAS:TSPAN15
HRAS:TSPYL3
HRAS:TSPYL5
HRAS:TSSK1B
HRAS:TTBK2
HRAS:TTC21B
HRAS:TTC7B
HRAS:TTLL3
HRAS:TTTY13
HRAS:TTTY6
HRAS:TUBAL3
HRAS:TUBB1
HRAS:TUBGCP3
HRAS:TUBGCP4
HRAS:TUBGCP5
HRAS:TWIST1
HRAS:TXNL4A
HRAS:U2AF1
HRAS:UBA1
HRAS:UBA2
HRAS:UBA52
HRAS:UBA6
HRAS:UBAC2
HRAS:UBAP2L
HRAS:UBC
HRAS:UBE2D1
HRAS:UBE2D4
HRAS:UBE2E1
HRAS:UBE2I
HRAS:UBE2K
HRAS:UBE2M
HRAS:UBE2O
HRAS:UBE2R2
HRAS:UBE2U
HRAS:UBE2Z
HRAS:UBE3B
HRAS:UBQLN2
HRAS:UBTF
HRAS:UBXD4
HRAS:UCHL5
HRAS:UCRC
HRAS:UFSP1
HRAS:UGCG
HRAS:UGT3A1
HRAS:UHMK1
HRAS:UHRF2
HRAS:ULBP2
HRAS:UNC13C
HRAS:UNC45A
HRAS:UNKL
HRAS:UNQ9391
HRAS:UPF1
HRAS:URI1
HRAS:USP25
HRAS:USP30
HRAS:USP38
HRAS:USP39
HRAS:USP49
HRAS:USP6
HRAS:USP9X
HRAS:USP9Y
HRAS:USPL1
HRAS:UTP14A
HRAS:UTP15
HRAS:VGLL2
HRAS:VHL
HRAS:VNN1
HRAS:VPRBP
HRAS:VPS13C
HRAS:VPS33A
HRAS:VPS53
HRAS:VTI1A
HRAS:WAC
HRAS:WBP11P1
HRAS:WDR3
HRAS:WDR36
HRAS:WDR37
HRAS:WDR42C
HRAS:WDSOF1
HRAS:WFDC12
HRAS:WFDC13
HRAS:WIBG
HRAS:WNK3
HRAS:WNT9A
HRAS:WWC1
HRAS:WWC2
HRAS:XAGE3
HRAS:XKR6
HRAS:XPO1
HRAS:XRCC1
HRAS:YBX2
HRAS:YES1
HRAS:YME1L1
HRAS:ZBTB34
HRAS:ZBTB39
HRAS:ZBTB5
HRAS:ZBTB8OS
HRAS:ZC3H10
HRAS:ZC3H13
HRAS:ZC3H15
HRAS:ZC3H18
HRAS:ZC3HAV1L
HRAS:ZCCHC13
HRAS:ZCCHC24
HRAS:ZDHHC16
HRAS:ZFP2
HRAS:ZFP37
HRAS:ZFX
HRAS:ZFYVE16
HRAS:ZGPAT
HRAS:ZMAT1
HRAS:ZMYM5
HRAS:ZNF132
HRAS:ZNF193
HRAS:ZNF2
HRAS:ZNF207
HRAS:ZNF254
HRAS:ZNF260
HRAS:ZNF32
HRAS:ZNF33A
HRAS:ZNF383
HRAS:ZNF418
HRAS:ZNF485
HRAS:ZNF512
HRAS:ZNF542
HRAS:ZNF550
HRAS:ZNF556
HRAS:ZNF570
HRAS:ZNF579
HRAS:ZNF584
HRAS:ZNF608
HRAS:ZNF695
HRAS:ZNF701
HRAS:ZNF74
HRAS:ZNF76
HRAS:ZNF775
HRAS:ZNF777
HRAS:ZNHIT3
HRAS:ZNRF1
HRAS:ZNRF2
HRAS:ZNRF3
HRAS:ZZZ3
HRG:KRAS
HRG:NRAS
HRK:NAE1
HRSP12:ILF2
HRSP12:KRAS
HRSP12:LARP7
HRSP12:LMBRD1
HRSP12:MED21
HRSP12:MED7
HRSP12:NRAS
HRSP12:PEX2
HRSP12:POLR2K
HRSP12:PRKRA
HRSP12:PSMA1
HRSP12:PSMD12
HRSP12:RAD23B
HRSP12:SDHC
HRSP12:SLC25A32
HRSP12:SNX13
HRSP12:SPTLC1
HRSP12:SRP9
HRSP12:SSBP1
HRSP12:TFB2M
HRSP12:TIMM17A
HRSP12:TRAM1
HRSP12:UBXN4
HRSP12:UCHL5
HRSP12:YWHAZ
HRSP12:ZFAND1
HRSP12:ZNF7
HS3ST3A1:NAE1
HS3ST5:KRAS
HS3ST5:NRAS
HSCB:KRAS
HSCB:NRAS
HSD17B11:ALG14
HSD17B11:ARL1
HSD17B11:CHEK1
HSD17B11:DOLK
HSD17B11:GOSR1
HSD17B11:HSD17B13
HSD17B11:MED7
HSD17B11:MYC
HSD17B11:NUS1
HSD17B11:PIGC
HSD17B11:PIGF
HSD17B11:PIGK
HSD17B11:PIGS
HSD17B11:PIGT
HSD17B11:PIGV
HSD17B11:RDH10
HSD17B11:SDR16C5
HSD17B11:TRAPPC1
HSD17B13:ALG14
HSD17B13:ARL1
HSD17B13:CHEK1
HSD17B13:DOLK
HSD17B13:GOSR1
HSD17B13:MED7
HSD17B13:NUS1
HSD17B13:PIGC
HSD17B13:PIGF
HSD17B13:PIGK
HSD17B13:PIGS
HSD17B13:PIGT
HSD17B13:PIGV
HSD17B13:SDR16C5
HSD17B13:TRAPPC1
HSD17B7:SEPT2
HSD17B7:SEPT3
HSD17B7:SEPT4
HSD17B7:SEPT5
HSD17B7:SEPT7
HSD3B2:KRAS
HSD3B2:NRAS
HSD3B2:POU4F3
HSD3B2:SMR3B
HSD3B2:THPO
HSD3B7:KRAS
HSD3B7:NRAS
HSDL2:KRAS
HSDL2:NRAS
HSF1:HSPE1
HSF1:INS
HSF1:NAE1
HSF1:PDS5A
HSF1:PDS5B
HSF1:PSMB4
HSF1:PSMD11
HSF1:PSMD6
HSF1:RECQL4
HSF1:SEC24A
HSF1:SEC24B
HSF1:SRP54
HSF1:SRPRA
HSF1:SUMO1
HSF1:TP53
HSF1:VCP
HSF1:ZNF696
HSF2:HSPE1
HSF2:PDS5A
HSF2:PDS5B
HSF2:PSMB4
HSF2:PSMD11
HSF2:PSMD6
HSF2:SEC24A
HSF2:SEC24B
HSF2:SRP54
HSF2:SRPRA
HSF2:SUMO1
HSF2:SYNCRIP
HSF2:VCP
HSF5:CDK12
HSF5:CDK13
HSF5:ISCU
HSF5:MPPE1
HSF5:PRDX1
HSF5:PRDX2
HSF5:PRDX4
HSF5:PRKCA
HSF5:PRKCB
HSF5:PRKCD
HSF5:PRKCE
HSF5:PRKCG
HSF5:PRKCH
HSF5:PRKCQ
HSFX1:KRAS
HSFX1:NRAS
HSP90AA1:AAR2
HSP90AA1:ARPC2
HSP90AA1:AURKA
HSP90AA1:AURKB
HSP90AA1:AURKC
HSP90AA1:CDC123
HSP90AA1:CDK2
HSP90AA1:CDK7
HSP90AA1:CLP1
HSP90AA1:DDX18
HSP90AA1:EXOSC4
HSP90AA1:HSF1
HSP90AA1:HSF2
HSP90AA1:HSP90AB1
HSP90AA1:NXF1
HSP90AA1:NXF2B
HSP90AA1:NXF3
HSP90AA1:NXF5
HSP90AA1:ORC4
HSP90AA1:PIP4K2A
HSP90AA1:PIP4K2B
HSP90AA1:PIP4K2C
HSP90AA1:POLD1
HSP90AA1:RICTOR
HSP90AA1:SF3B3
HSP90AA1:SUGT1
HSP90AA1:TP53
HSP90AA1:TSC1
HSP90AA1:UBE3D
HSP90AB1:AAR2
HSP90AB1:ARPC2
HSP90AB1:AURKA
HSP90AB1:AURKB
HSP90AB1:AURKC
HSP90AB1:CDC123
HSP90AB1:CDK2
HSP90AB1:CDK7
HSP90AB1:CLP1
HSP90AB1:DDX18
HSP90AB1:EXOSC4
HSP90AB1:HSF1
HSP90AB1:HSF2
HSP90AB1:NDUFAF4
HSP90AB1:NXF1
HSP90AB1:NXF2B
HSP90AB1:NXF3
HSP90AB1:NXF5
HSP90AB1:ORC4
HSP90AB1:PIP4K2A
HSP90AB1:PIP4K2B
HSP90AB1:PIP4K2C
HSP90AB1:POLD1
HSP90AB1:PTPLAD1
HSP90AB1:RICTOR
HSP90AB1:SF3B3
HSP90AB1:SLC29A1
HSP90AB1:SUGT1
HSP90AB1:UBE3D
HSPA13:MAP1LC3B
HSPA14:KRAS
HSPA14:NAE1
HSPA14:NRAS
HSPA14:NUDT5
HSPA1B:HSPA1L
HSPA1B:HSPA2
HSPA1B:HSPA6
HSPA1B:HSPA8
HSPA1B:TECR
HSPA1B:TECRL
HSPA1L:HSPA2
HSPA1L:HSPA6
HSPA1L:HSPA8
HSPA1L:TECR
HSPA1L:TECRL
HSPA2:HSPA6
HSPA2:HSPA8
HSPA2:TECR
HSPA2:TECRL
HSPA4:HSPA8
HSPA4:JUN
HSPA4:MAP3K7
HSPA4:MED7
HSPA4:NR1D1
HSPA4:PRKDC
HSPA4:RAD50
HSPA4:TTC37
HSPA4:YAF2
HSPA5:KDELR1
HSPA5:KDELR2
HSPA5:KDELR3
HSPA5:SEC61G
HSPA5:SEC63
HSPA5:SLC35B1
HSPA5:SLC35B2
HSPA5:SMARCAD1
HSPA5:SPCS3
HSPA5:STT3A
HSPA5:STT3B
HSPA5:TRPT1
HSPA6:HSPA8
HSPA6:TECR
HSPA6:TECRL
HSPA8:NDUFS4
HSPA8:SPAG9
HSPA8:TECR
HSPA8:TECRL
HSPA9:ABCB10
HSPA9:ATAD1
HSPA9:CRLS1
HSPA9:DDX31
HSPA9:ELP1
HSPA9:KRAS
HSPA9:LSM1
HSPA9:NRAS
HSPA9:PRELID1
HSPA9:ROMO1
HSPA9:RPRD1A
HSPA9:RPRD1B
HSPA9:SETD3
HSPA9:TIMM44
HSPB3:NAE1
HSPBP1:TRIM28
HSPC105:KRAS
HSPC105:NRAS
HSPC111:KRAS
HSPC111:NRAS
HSPC159:KRAS
HSPC159:NRAS
HSPC171:MYC
HSPD1:ACTR6
HSPD1:CFL1
HSPD1:CFL2
HSPD1:DHX15
HSPD1:DSTN
HSPD1:GNPNAT1
HSPD1:KRAS
HSPD1:LMAN1
HSPD1:LSM2
HSPD1:MDH1
HSPD1:NRAS
HSPD1:PRKDC
HSPD1:SCYL2
HSPD1:SDHD
HSPD1:SF3B6
HSPD1:XAB2
HSPD1:XPO7
HSPE1:LSM2
HSPE1:LSM6
HSPE1:PMPCB
HSPE1:UQCRC1
HTATIP2:NAE1
HTN1:TAS2R8
HTR1E:NAE1
HTR5A:MYC
HTRA1:IGFBP3
HTRA1:KIRREL
HTRA1:PLOD1
HTRA2:NAE1
HTT:NAE1
HUS1:NAE1
HUS1:YKT6
HUS1B:NAE1
HUWE1:H2AFJ
HUWE1:H2AFX
HUWE1:HIST1H2AA
HUWE1:HIST1H2AC
HUWE1:HIST1H2AD
HUWE1:HIST1H2AH
HUWE1:HIST1H2AL
HUWE1:HIST1H3D
HUWE1:HIST2H2AA3
HUWE1:HIST2H2AB
HUWE1:HIST2H2AC
HUWE1:HIST3H2A
HUWE1:KRAS
HUWE1:MAK16
HUWE1:NOP56
HUWE1:NRAS
HUWE1:RPL11
HUWE1:RPL13
HUWE1:RPL23
HUWE1:RPS11
HUWE1:RPS16
HUWE1:RPS6
HUWE1:RPSAP15
HUWE1:TRMU
IAPP:NAE1
IAPP:TP53
IARS:KRAS
IARS:NRAS
IARS:YARS
IARS2:ARPC5
IARS2:ARPC5L
IARS2:CAB39
IARS2:CAB39L
IARS2:CDC123
IARS2:CDC14A
IARS2:CDC14B
IARS2:CDC16
IARS2:DCAKD
IARS2:GNPNAT1
IARS2:KLHL12
IARS2:KRAS
IARS2:MRPL13
IARS2:MTFR1
IARS2:NRAS
IARS2:PEX2
IARS2:PSMA1
IARS2:PSMA6
IARS2:PSMC1
IARS2:PSMC5
IARS2:RCC1
IARS2:RICTOR
IARS2:RNF14
IARS2:RNF146
IARS2:SPTLC1
IARS2:TAF12
IARS2:TIMM44
IBSP:KLK2
IBTK:KRAS
IBTK:NRAS
ICAM1:NAE1
ICK:KRAS
ICK:NRAS
ICMT:KRAS
ICMT:NRAS
ICOS:KRAS
ICOS:NRAS
ID1:ID3
ID1:KLF5
ID2B:KRAS
ID2B:NRAS
IDH3G:IRAK1
IDH3G:TAZ
IDI1:CELF1
IDI1:CELF2
IDI1:CELF3
IDI1:ELAVL1
IDI1:ELAVL2
IDI1:ELAVL3
IDI1:ELAVL4
IDI1:GNPNAT1
IDI1:INSIG1
IDI1:SNRPD1
IDI2:CELF1
IDI2:CELF2
IDI2:CELF3
IDI2:ELAVL1
IDI2:ELAVL2
IDI2:ELAVL3
IDI2:ELAVL4
IDI2:GNPNAT1
IDI2:SNRPD1
IER3IP1:TXNL1
IFFO1:MAP3K3
IFI16:KIT
IFI16:NTRK1
IFI16:ORM1
IFI16:PDGFRA
IFI16:PDGFRB
IFI16:PTGS1
IFI16:RET
IFI16:SLC22A1
IFI16:SLC22A2
IFI27:IFIT1
IFI35:OPTN
IFI6:KRAS
IFI6:NAE1
IFI6:NRAS
IFIH1:OVCA2
IFIT2:KRAS
IFIT2:NRAS
IFLTD1:MYC
IFLTD1:NAE1
IFNA6:KRAS
IFNA6:NRAS
IFNA6:PPP1R3A
IFNG:MYC
IFNGR1:MMADHC
IFNGR1:RAB1A
IFNGR1:SLC38A2
IFRD1:UBE2H
IFT80:KRAS
IFT80:NRAS
IGBP1:MYO5A
IGBP1:MYO5B
IGBP1:MYO5C
IGBP1:NAE1
IGBP1:NSMCE4A
IGBP1:PRIM1
IGF1:IGFBP3
IGF1:IGHMBP2
IGF1:KDR
IGF1:MAPK12
IGF1:MDM2
IGF1:MT1X
IGF1:MTOR
IGF1:MYC
IGF1:NHP2
IGF1:PARP1
IGF1:PARP2
IGF1:PMS2
IGF1:POLD1
IGF1:POLD4
IGF1:POLE
IGF1:POLM
IGF1:POLR2A
IGF1:PPM1D
IGF1:RAD23B
IGF1:RAD51
IGF1:RAD9A
IGF1:RBX1
IGF1:RELA
IGF1:RPL13A
IGF1:RRM1
IGF1:SESN2
IGF1:SSBP1
IGF1:TNFRSF10B
IGF1:UNG
IGF1:USP1
IGF1:WRAP53
IGF1:XRCC2
IGF1:ZBTB32
IGF1R:NAE1
IGF1R:RPS6
IGF2:TP53
IGFBP3:IGHMBP2
IGFBP3:KDR
IGFBP3:MAPK12
IGFBP3:MDM2
IGFBP3:MT1X
IGFBP3:MTOR
IGFBP3:NHP2
IGFBP3:OSMR
IGFBP3:PARP1
IGFBP3:PMS2
IGFBP3:POLD1
IGFBP3:POLD4
IGFBP3:POLE
IGFBP3:POLM
IGFBP3:POLR2A
IGFBP3:PPM1D
IGFBP3:RAD23B
IGFBP3:RAD51
IGFBP3:RAD9A
IGFBP3:RBX1
IGFBP3:RELA
IGFBP3:RPL13A
IGFBP3:RRM1
IGFBP3:SEMA3C
IGFBP3:SESN2
IGFBP3:SSBP1
IGFBP3:TNFRSF10B
IGFBP3:USP1
IGFBP3:WRAP53
IGFBP3:XRCC2
IGFBP3:ZBTB32
IGFBP6:NCEH1
IGFBP6:OSMR
IGFBP6:PRNP
IGFBP7:ITGA5
IGHD3-16:KRAS
IGHD3-16:NRAS
IGHMBP2:ANKZF1
IGHMBP2:CFDP1
IGHMBP2:KDR
IGHMBP2:MAPK12
IGHMBP2:MDM2
IGHMBP2:MT1X
IGHMBP2:MTOR
IGHMBP2:NHP2
IGHMBP2:PARP1
IGHMBP2:PMS2
IGHMBP2:POLD1
IGHMBP2:POLD4
IGHMBP2:POLE
IGHMBP2:POLM
IGHMBP2:POLR2A
IGHMBP2:PPM1D
IGHMBP2:RAD23B
IGHMBP2:RAD51
IGHMBP2:RAD9A
IGHMBP2:RBX1
IGHMBP2:RELA
IGHMBP2:RPL13A
IGHMBP2:RRM1
IGHMBP2:SESN2
IGHMBP2:SSBP1
IGHMBP2:TNFRSF10B
IGHMBP2:UNG
IGHMBP2:USP1
IGHMBP2:VPS72
IGHMBP2:WRAP53
IGHMBP2:ZBTB32
IGJ:NAE1
IGLL1:NAE1
IGLV@:KRAS
IGLV@:MYC
IGLV@:NRAS
IGSF9:MAL2
IK:NAE1
IKBIP:TPST1
IKBIP:WBP5
IKBKAP:KRAS
IKBKAP:NRAS
IKBKAP:PRPF4
IKBKB:KRAS
IKBKB:NAE1
IKBKB:NRAS
IKBKB:SRC
IKBKB:TNFRSF10A
IKBKB:TNFRSF10B
IKBKE:TNF
IKBKE:TNFAIP3
IKBKG:IRAK1
IKBKG:NAE1
IKBKG:SLC10A3
IKBKG:TAZ
IKBKG:UBL4A
IKZF1:LSP1
IKZF2:KRAS
IKZF2:NRAS
IKZF5:NSMCE4A
IL10:NAE1
IL10RA:KRAS
IL10RA:NRAS
IL10RB:MYC
IL12B:IL3
IL13RA1:PLS3
IL16:LILRA2
IL17A:NAE1
IL18:NAE1
IL18:SERPINB5
IL18:SLC16A5
IL18BP:RNF121
IL1A:NAE1
IL1B:NAE1
IL1R1:OSMR
IL1RAP:KRAS
IL1RAP:NRAS
IL1RL2:KRAS
IL1RL2:NRAS
IL1RN:MYC
IL2:NAE1
IL20RA:STX19
IL20RB:OSBPL11
IL20RB:TFG
IL22RA2:KRAS
IL22RA2:NAE1
IL22RA2:NRAS
IL24:KRAS
IL24:NAE1
IL24:NRAS
IL26:KRAS
IL26:NRAS
IL27RA:KIT
IL27RA:NTRK1
IL27RA:ORM1
IL27RA:PDGFRA
IL27RA:PDGFRB
IL27RA:PTGS1
IL27RA:RET
IL27RA:SLC22A1
IL27RA:SLC22A2
IL2RA:NAE1
IL2RB:KRAS
IL2RB:NRAS
IL2RG:KRAS
IL2RG:NRAS
IL3:SIGLEC8
IL4:KIT
IL4:NEUROG1
IL4:NTRK1
IL4:ORM1
IL4:PDGFRA
IL4:PDGFRB
IL4:PTGS1
IL4:RET
IL4:SLC22A1
IL4:SLC22A2
IL5RA:KRAS
IL5RA:NRAS
IL6:JAK2
IL6:MYC
IL6:STAT3
IL6ST:PLK2
IL7:KIT
IL7:MYC
IL7:NTRK1
IL7:ORM1
IL7:PDGFRA
IL7:PDGFRB
IL7:PTGS1
IL7:RET
IL7:SLC22A1
IL7:SLC22A2
IL8:KRAS
IL8:NAE1
IL8:NRAS
ILF2:KRAS
ILF2:MARCH5
ILF2:MRFAP1L1
ILF2:MRPL13
ILF2:NAE1
ILF2:NRAS
ILF2:POLR3C
ILF2:RCOR3
ILF2:RFC3
ILF2:RNF146
ILF2:TAF1A
ILF2:ZBTB6
ILF3:KHSRP
ILF3:MED26
ILF3:RAVER1
ILF3:SNRPA
ILK:KRAS
ILK:MAP2
ILK:MAP4
ILK:MAPT
ILK:NR1I2
ILK:NRAS
ILK:PARVA
ILK:SLCO1B3
ILK:TUBB1
ILKAP:SF1
IMP3:RPUSD2
IMPA1:PEX2
IMPA1:SLC25A32
IMPACT:TECR
IMPACT:TECRL
IMPAD1:ITFG1
IMPAD1:RAB1A
IMPAD1:UBE2H
IMPDH1:PSME4
IMPDH2:PSME4
IMPDH2:RPL14
IMPG1:OMD
INADL:KIAA1522
INADL:NAE1
INADL:PFKFB2
INADL:SERINC2
INADL:TACSTD2
INADL:TNK1
INCENP:NAE1
INF2:ACTA1
INF2:ACTA2
INF2:ACTB
INF2:ACTC1
INF2:ACTG1
INF2:ACTG2
INF2:CDK12
INF2:CDK13
INF2:DYNC1H1
INF2:NAP1L1
INF2:NAP1L2
INF2:NAP1L4
INF2:PAFAH1B1
INF2:PFN4
INF2:SEPT2
INF2:SEPT3
INF2:SEPT4
INF2:SEPT5
INF2:SEPT7
ING1:KRAS
ING1:NRAS
ING1:TFDP1
ING3:ACTR6
ING3:CAPN7
ING3:EIF4A1
ING3:EIF4A2
ING3:ELP1
ING3:ELP4
ING3:KTI12
ING3:LEO1
ING3:LUC7L2
ING3:NUP205
ING3:PPP6R1
ING3:PPP6R2
ING3:PPP6R3
ING3:PRPF4
ING3:RAB5A
ING3:RAB5B
ING3:RAB5C
ING5:MRPS25
INHA:NAE1
INHBA:NAE1
INHBA:OSMR
INHBA:SERPINE1
INHBA:SNAI2
INHBA:VEGFC
INO80:CFDP1
INO80D:PUM2
INO80E:PRR14
INTS12:LARP7
INTS12:POLR2K
INTS12:UCHL5
INTS12:USO1
INTS3:NAE1
INTS5:MAP3K11
INTS5:SF1
INTU:KRAS
INTU:NRAS
IPMK:NAE1
IPO11:PIP4K2A
IPO11:PIP4K2B
IPO11:PIP4K2C
IPO4:EIF4A1
IPO4:EIF4A2
IPO4:HSPA4
IPO4:HSPA4L
IPO4:HSPH1
IPO4:LARP1
IPO4:LSM1
IPO4:RAN
IPO4:WDR43
IPO5:CDC14A
IPO5:CDC14B
IPO5:CDC27
IPO5:RNF219
IPO9:KRAS
IPO9:NRAS
IPW:KRAS
IPW:NRAS
IQCC:MYC
IQCE:RAC1
IQCF1:NAE1
IQCH:NAE1
IQGAP1:ACTA1
IQGAP1:ACTA2
IQGAP1:ACTB
IQGAP1:ACTC1
IQGAP1:ACTG1
IQGAP1:ACTG2
IQGAP1:MOB1A
IQGAP1:MOB1B
IQGAP1:MOB3A
IQGAP1:MOB3B
IQGAP1:MOB3C
IQGAP1:PFN4
IQGAP2:ACTA1
IQGAP2:ACTA2
IQGAP2:ACTB
IQGAP2:ACTC1
IQGAP2:ACTG1
IQGAP2:ACTG2
IQGAP2:MOB1A
IQGAP2:MOB1B
IQGAP2:MOB3A
IQGAP2:MOB3B
IQGAP2:MOB3C
IQGAP2:PFN4
IQGAP3:ACTA1
IQGAP3:ACTA2
IQGAP3:ACTB
IQGAP3:ACTC1
IQGAP3:ACTG1
IQGAP3:ACTG2
IQGAP3:MOB1A
IQGAP3:MOB1B
IQGAP3:MOB3A
IQGAP3:MOB3B
IQGAP3:MOB3C
IQGAP3:PFN4
IRAK3:KRAS
IRAK3:NRAS
IREB2:KRAS
IREB2:NRAS
IREB2:RFX7
IREB2:RSL24D1
IREB2:SLTM
IRF2BP1:KCTD13
IRF2BP1:SNRNP70
IRF2BP1:SPHK2
IRF2BP1:SUPT5H
IRF2BP1:SYMPK
IRF2BP1:ZNF335
IRF4:SPIB
IRF6:SOX13
IRF6:TMEM30B
IRF6:TNFSF15
IRF7:IRF9
IRF7:KIT
IRF7:NTRK1
IRF7:ORM1
IRF7:PDGFRA
IRF7:PDGFRB
IRF7:PTGS1
IRF7:RET
IRF7:SLC22A1
IRF7:SLC22A2
IRF7:SPIB
IRF8:MYC
IRF9:MYC
IRF9:PSME1
IRX3:IRX5
ISCA1:SPTLC1
ISCU:PSMB1
ISCU:PSMB10
ISCU:PSMB7
ISCU:PSMC2
ISCU:PSMC6
ISCU:PSMD14
ISCU:PSMD2
ISCU:SOD2
ISG15:OASL
ISG20L2:KRAS
ISG20L2:MAK16
ISG20L2:MRPL9
ISG20L2:NRAS
ITCH:KIT
ITCH:MFN1
ITCH:MTFR1
ITCH:NTRK1
ITCH:ORM1
ITCH:PDGFRA
ITCH:PDGFRB
ITCH:PRKAA1
ITCH:PTGS1
ITCH:RAD23B
ITCH:RET
ITCH:SLC22A1
ITCH:SLC22A2
ITCH:TBL1XR1
ITCH:UBE2H
ITFG1:KRAS
ITFG1:MBTPS1
ITFG1:NAE1
ITFG1:NRAS
ITFG2:PHB2
ITGA10:NAE1
ITGA2:SLC2A1
ITGA3:NCEH1
ITGA3:PTRF
ITGA3:S100A6
ITGA3:SDC4
ITGA5:KRAS
ITGA5:NRAS
ITGAL:TPSAB1
ITGAV:PCYOX1
ITGAV:PDGFC
ITGAV:TNFAIP1
ITGAX:NAE1
ITGB1:KIT
ITGB1:MYC
ITGB1:NTRK1
ITGB1:ORM1
ITGB1:PDGFRA
ITGB1:PDGFRB
ITGB1:PSMD9
ITGB1:PTGS1
ITGB1:PYGO2
ITGB1:RET
ITGB1:SKP2
ITGB1:SLC22A1
ITGB1:SLC22A2
ITGB1:TFPI
ITGB1:TP53
ITGB3BP:MSH2
ITGB3BP:PRPF38A
ITGB3BP:RBBP4
ITGB3BP:ZNF684
ITGB4:KRT19
ITGB5:NCEH1
ITGB6:TNS4
ITGBL1:MYC
ITM2A:KRAS
ITM2A:NRAS
ITM2C:NAE1
ITPA:MRPS26
ITPKC:RRM1
ITPKC:SLC28A1
ITPKC:SLC29A1
ITPKC:SLC29A2
ITPKC:SSH3
ITPKC:TYMS
IYD:KRAS
IYD:NRAS
JAGN1:THUMPD3
JAK1:KRAS
JAK1:NRAS
JAK2:PIM1
JAK2:SMARCA2
JAK2:STAT3
JAM2:NAE1
JARID1B:KRAS
JARID1B:NRAS
JARID1D:MYC
JAZF1:LHFP
JMJD1B:KRAS
JMJD1B:NRAS
JPH3:POLH
JTB:MRPL9
JUN:LSM6
JUN:MAPK1
JUN:MAPK8
JUN:MYC
JUN:NAE1
JUN:NR1D1
JUN:PARP1
JUN:PRKDC
JUN:RBM45
JUN:SMAD3
JUN:SMAD6
JUN:SNX7
JUN:THNSL2
JUN:VAV1
JUN:VAV3
JUNB:LSM6
JUNB:NAE1
JUNB:THNSL2
JUND:LSM6
JUND:NAE1
JUND:THNSL2
JUP:KRT19
JUP:TNS4
KAL1:NAE1
KALRN:KRAS
KALRN:NRAS
KARS:AURKA
KARS:AURKB
KARS:AURKC
KARS:BOP1
KARS:CSNK1A1
KARS:CSNK1D
KARS:CSNK1E
KARS:KRAS
KARS:NAE1
KARS:NIP7
KARS:NRAS
KARS:PRPF6
KARS:SF3B3
KARS:THAP11
KAT2A:NLE1
KAT2B:NAE1
KAT5:GINS2
KAT5:NAE1
KAT5:NSMCE1
KAT5:PANK1
KAT5:PANK2
KAT5:PANK3
KAT5:SUMO1
KAT8:NAE1
KATNAL2:MYC
KAZN:NAE1
KBTBD11:MYC
KBTBD3:KRAS
KBTBD3:NRAS
KBTBD4:MYC
KBTBD4:NAE1
KBTBD6:KBTBD7
KBTBD8:NAE1
KCMF1:KRAS
KCMF1:NRAS
KCNA10:KRAS
KCNA10:NRAS
KCNA5:KRAS
KCNA5:NRAS
KCNC4:MYC
KCND1:RRM1
KCND1:SLC28A1
KCND1:SLC29A1
KCND1:SLC29A2
KCND1:TYMS
KCND3:MEOX2
KCND3:OMD
KCND3:PDE6C
KCND3:PPP1R3A
KCNG3:KRAS
KCNG3:NRAS
KCNG4:KRAS
KCNG4:NRAS
KCNH2:MYT1
KCNH4:KRAS
KCNH4:NRAS
KCNH6:ORM1
KCNH6:RNASE2
KCNH7:KRAS
KCNH7:NRAS
KCNIP2:MYC
KCNJ13:KIT
KCNJ13:NTRK1
KCNJ13:ORM1
KCNJ13:PDGFRA
KCNJ13:PDGFRB
KCNJ13:PTGS1
KCNJ13:RET
KCNJ13:SLC22A1
KCNJ13:SLC22A2
KCNJ3:KRAS
KCNJ3:NRAS
KCNJ5:SLC22A6
KCNJ5:ZNF335
KCNJ9:MYH4
KCNK1:MAL2
KCNMA1:KRAS
KCNMA1:MYC
KCNMA1:NRAS
KCNQ4:MAP2
KCNQ4:MAP4
KCNQ4:MAPT
KCNQ4:NR1I2
KCNQ4:SLCO1B3
KCNQ4:TUBB1
KCNQ5:KRAS
KCNQ5:NRAS
KCNRG:KRAS
KCNRG:NRAS
KCNS1:MYC
KCNT2:KRAS
KCNT2:NRAS
KCNV1:KRAS
KCNV1:NRAS
KCTD11:MYO1C
KCTD12:KRAS
KCTD12:NRAS
KCTD13:SMARCC2
KCTD13:ZNF668
KCTD2:RECQL5
KCTD20:NAE1
KCTD20:RAB23
KCTD3:KRAS
KCTD3:MYC
KCTD3:NRAS
KCTD7:ARCN1
KCTD7:CEBPZ
KCTD7:COPB1
KCTD7:COPB2
KCTD7:COPZ1
KCTD7:COPZ2
KCTD7:TRAPPC4
KCTD7:VTI1A
KDELC1:KRAS
KDELC1:NRAS
KDELR2:OSMR
KDELR2:THBS1
KDELR3:RRAS
KDELR3:SERTAD1
KDELR3:TM4SF1
KDELR3:TMEM184B
KDM1A:PUM1
KDM1A:SNRNP40
KDM2A:PTPRCAP
KDM2B:TCF3
KDM3A:MATR3
KDM3B:PHF2
KDM4B:MED16
KDM4B:POGZ
KDM4B:SMARCC2
KDM6A:CDC34
KDM6A:MED6
KDM6A:UBE2G1
KDM6A:UBE2R2
KDM6B:CDC34
KDM6B:MED6
KDM6B:POLR1B
KDM6B:RHOT2
KDM6B:UBE2G1
KDM6B:UBE2R2
KDM6B:WRAP53
KDR:MAPK12
KDR:MDM2
KDR:MT1X
KDR:MTOR
KDR:NHP2
KDR:PARP1
KDR:PARP2
KDR:PDGFRB
KDR:PMS2
KDR:POLD1
KDR:POLD4
KDR:POLE
KDR:POLM
KDR:POLR2A
KDR:PPM1D
KDR:RAD23B
KDR:RAD51
KDR:RAD9A
KDR:RBX1
KDR:RELA
KDR:RPL13A
KDR:RRM1
KDR:SESN2
KDR:SLC28A1
KDR:SLC29A1
KDR:SLC29A2
KDR:SSBP1
KDR:TNFRSF10B
KDR:TP53
KDR:TYMS
KDR:UNG
KDR:USP1
KDR:WEE1
KDR:WRAP53
KDR:XRCC2
KDR:ZBTB32
KEAP1:MYC
KEAP1:TXNRD1
KERA:SLC13A1
KHDRBS1:KIF2C
KHDRBS1:RIMS3
KHDRBS1:SAMD1
KHDRBS1:SART3
KHDRBS2:MYH7
KHDRBS3:KRAS
KHDRBS3:NRAS
KHK:RRM1
KHK:SLC28A1
KHK:SLC29A1
KHK:SLC29A2
KHK:TYMS
KHSRP:NAE1
KHSRP:SRRM1
KHSRP:TMEM39B
KHSRP:TOE1
KHSRP:TXLNA
KIAA0082:KRAS
KIAA0082:NRAS
KIAA0100:HIRA
KIAA0100:PFKL
KIAA0100:PFKM
KIAA0100:PFKP
KIAA0100:TSTD1
KIAA0101:KRAS
KIAA0101:MCM3
KIAA0101:NAE1
KIAA0101:NRAS
KIAA0101:PCNA
KIAA0101:POLA2
KIAA0101:POLE2
KIAA0101:PPIH
KIAA0101:SMC4
KIAA0101:SNRPA
KIAA0101:SNRPD1
KIAA0101:STMN1
KIAA0125:KRAS
KIAA0125:NRAS
KIAA0146:NAE1
KIAA0195:RECQL5
KIAA0355:KRAS
KIAA0355:NRAS
KIAA0408:KRAS
KIAA0408:NRAS
KIAA0415:NUDCD3
KIAA0423:KRAS
KIAA0423:NRAS
KIAA0495:KRAS
KIAA0495:NRAS
KIAA0509:KRAS
KIAA0509:NRAS
KIAA0664:MINK1
KIAA0664:RNF167
KIAA0664:SLC25A10
KIAA0664:SOLH
KIAA0664:TRAP1
KIAA0664:USP36
KIAA0913:PHF1
KIAA1033:TMED2
KIAA1217:SDC1
KIAA1267:KRAS
KIAA1267:NRAS
KIAA1279:MARCH5
KIAA1279:RAB1A
KIAA1522:NR2F6
KIAA1522:PRRG4
KIAA1522:RHBDL2
KIAA1522:SLC2A1
KIAA1522:TINAGL1
KIAA1522:TSKU
KIAA1524:PARP1
KIAA1524:PPP2R4
KIAA1598:KRAS
KIAA1598:NRAS
KIAA1598:TACC2
KIAA1609:TJP1
KIAA1627:KRAS
KIAA1627:NRAS
KIAA1706:KRAS
KIAA1706:MAP2
KIAA1706:MAP4
KIAA1706:MAPT
KIAA1706:NR1I2
KIAA1706:NRAS
KIAA1706:SLCO1B3
KIAA1706:TUBB1
KIAA1731:PPIG
KIAA1843:KRAS
KIAA1843:NRAS
KIAA1875:KRAS
KIAA1875:NRAS
KIAA1967:KRAS
KIAA1967:NRAS
KIAA2026:PSIP1
KIDINS220:SPAST
KIF11:KRAS
KIF11:MCM10
KIF11:NRAS
KIF11:NSMCE4A
KIF11:PCNA
KIF11:POLE2
KIF11:RFC4
KIF11:SMC2
KIF11:SUV39H2
KIF11:TYMS
KIF13A:THBS1
KIF14:KRAS
KIF14:LOC81691
KIF14:NRAS
KIF14:POLA2
KIF14:SKP2
KIF15:LOC81691
KIF15:WDR67
KIF18A:MSH2
KIF18A:ZWILCH
KIF18B:NAE1
KIF1A:ZNF711
KIF1B:RNF11
KIF1B:SKI
KIF1C:MINK1
KIF20A:SMC2
KIF20A:UBE2S
KIF20B:MKI67
KIF20B:UBE2C
KIF20B:WAPAL
KIF21A:TECR
KIF21A:TECRL
KIF23:NAE1
KIF23:PLK1
KIF27:TECR
KIF27:TECRL
KIF2A:NAE1
KIF2C:KRAS
KIF2C:MYBL2
KIF2C:NRAS
KIF2C:PLK1
KIF2C:PPIH
KIF2C:RAD51AP1
KIF2C:SMC2
KIF2C:TIMELESS
KIF2C:WDR76
KIF3B:AURKA
KIF3B:AURKB
KIF3B:AURKC
KIF3B:CCNB1
KIF3B:CCNB2
KIF3B:CCT4
KIF3B:CHTF18
KIF3B:CLIP1
KIF3B:DYNC1H1
KIF3B:IGBP1
KIF3B:MAD2L1
KIF3B:NCAPG
KIF3B:PAFAH1B1
KIF3B:PFDN4
KIF3B:PFDN6
KIF3B:PPP2R5A
KIF3B:PPP2R5B
KIF3B:PPP2R5C
KIF3B:PPP2R5D
KIF3B:PPP2R5E
KIF3B:PTPA
KIF3B:TCP1
KIF3C:AURKA
KIF3C:AURKB
KIF3C:AURKC
KIF3C:CCNB1
KIF3C:CCNB2
KIF3C:CCT4
KIF3C:CHTF18
KIF3C:CLIP1
KIF3C:DYNC1H1
KIF3C:IGBP1
KIF3C:MAD2L1
KIF3C:NCAPG
KIF3C:PAFAH1B1
KIF3C:PFDN4
KIF3C:PFDN6
KIF3C:PPP2R5A
KIF3C:PPP2R5B
KIF3C:PPP2R5C
KIF3C:PPP2R5D
KIF3C:PPP2R5E
KIF3C:PTPA
KIF3C:TCP1
KIF4A:KRAS
KIF4A:NAE1
KIF4A:NRAS
KIF4A:TECR
KIF4A:TECRL
KIF5A:MAP2
KIF5A:MAP4
KIF5A:MAPT
KIF5A:NR1I2
KIF5A:SLCO1B3
KIF5A:TUBB1
KIF5C:KRAS
KIF5C:NRAS
KIFC1:NCAPD2
KIN:NAE1
KIR2DL1:KIR2DL3
KIR2DL1:LILRA2
KIR2DL1:NCR1
KIR2DL1:SOX21
KIR2DL3:KIR2DL4
KIRREL:PRNP
KIT:KRAS
KIT:LAPTM4B
KIT:LIPE
KIT:LRRC37A
KIT:MAML1
KIT:MAPK11
KIT:MBD4
KIT:MGAT2
KIT:MORC3
KIT:MYC
KIT:MYST3
KIT:NCOA3
KIT:NFATC1
KIT:NFATC2IP
KIT:NKRF
KIT:NRAS
KIT:NRG2
KIT:NUDT3
KIT:OR2F1
KIT:PDE4DIP
KIT:PDE6C
KIT:PDE6H
KIT:PDLIM5
KIT:PGLS
KIT:PLCB1
KIT:PLEKHM1
KIT:PLOD2
KIT:PPP1R2
KIT:PPP3CA
KIT:PPP3CB
KIT:PRKCQ
KIT:PRMT8
KIT:PYROXD1
KIT:RAG1AP1
KIT:RAP1A
KIT:RARA
KIT:RCAN1
KIT:RCAN2
KIT:RPL21
KIT:RPL35
KIT:RPL36A
KIT:RPL5
KIT:RTP4
KIT:RYK
KIT:S1PR2
KIT:SAT1
KIT:SEL1L
KIT:SEPT6
KIT:SESTD1
KIT:SETMAR
KIT:SFRP4
KIT:SFRS2IP
KIT:SKP1
KIT:SMARCA1
KIT:SNTA1
KIT:SNX10
KIT:SORBS1
KIT:SP100
KIT:SP110
KIT:SPTB
KIT:SRI
KIT:SV2B
KIT:SYT11
KIT:TAS2R14
KIT:TBCCD1
KIT:TFAP2B
KIT:THAP1
KIT:TJP1
KIT:TLE1
KIT:TMEFF1
KIT:TNFRSF9
KIT:TP53
KIT:TPM1
KIT:TRIM24
KIT:TRIP11
KIT:TROVE2
KIT:UBA6
KIT:UBE3A
KIT:UCP2
KIT:UGT1A9
KIT:UTP14A
KIT:WNT5A
KIT:ZNF140
KIT:ZNF473
KIT:ZP3
KLB:KRAS
KLB:NRAS
KLC3:KLK5
KLF1:SIX3
KLF14:STX5
KLF15:PMS2
KLF15:TMEM33
KLF17:PMS2
KLF17:TMEM33
KLF2:PMS2
KLF2:TMEM33
KLF3:KRAS
KLF3:NRAS
KLF3:PMS2
KLF3:TMEM33
KLF5:MET
KLF5:NAE1
KLF5:PLEK2
KLF5:PMS2
KLF5:PRR15
KLF5:PRRG2
KLF5:PTK6
KLF5:TMEM33
KLF7:NAE1
KLF7:STX5
KLHDC1:NAE1
KLHDC2:NAE1
KLHDC4:DMAP1
KLHDC4:NDC80
KLHDC4:POLD2
KLHDC6:MYC
KLHL1:NAE1
KLHL12:PSMD12
KLHL12:RHOA
KLHL12:SEP15
KLHL12:YWHAE
KLHL18:SS18L2
KLHL25:KRAS
KLHL25:NRAS
KLHL28:PPM1A
KLHL3:MYC
KLHL33:NAE1
KLHL8:KRAS
KLHL8:LIN9
KLHL8:MSL2
KLHL8:NRAS
KLHL8:ZNF678
KLHL9:RRAGA
KLK10:KLK11
KLK10:KLK7
KLK10:KLK8
KLK10:KLK9
KLK10:MYH14
KLK15:NAE1
KLK2:LILRA2
KLK5:KLK6
KLK6:KLK7
KLK8:KLK9
KLK8:KRAS
KLK8:NRAS
KLRC1:MYC
KLRD1:KRAS
KLRD1:NRAS
KNTC1:LIG1
KNTC1:NFYB
KNTC1:NUP153
KNTC1:SBNO1
KPNA1:CDC23
KPNA1:CDC34
KPNA1:DDX46
KPNA1:GSPT1
KPNA1:GSPT2
KPNA1:KPNB1
KPNA1:LSM2
KPNA1:LSM6
KPNA1:NOP14
KPNA1:POLA2
KPNA1:PRIM2
KPNA1:RAN
KPNA1:RANBP1
KPNA1:RANGAP1
KPNA1:UBE2G1
KPNA1:UBE2R2
KPNA1:UTP15
KPNA2:NAE1
KPNA5:CDC23
KPNA5:CDC34
KPNA5:DDX46
KPNA5:GSPT1
KPNA5:GSPT2
KPNA5:KPNB1
KPNA5:LSM2
KPNA5:LSM6
KPNA5:NOP14
KPNA5:PHIP
KPNA5:POLA2
KPNA5:PRIM2
KPNA5:RAN
KPNA5:RANBP1
KPNA5:RANGAP1
KPNA5:UBE2G1
KPNA5:UBE2R2
KPNA5:UTP15
KPNA6:CDC23
KPNA6:CDC34
KPNA6:DDX46
KPNA6:GSPT1
KPNA6:GSPT2
KPNA6:KPNB1
KPNA6:LSM2
KPNA6:LSM6
KPNA6:NOP14
KPNA6:POLA2
KPNA6:PRIM2
KPNA6:RAN
KPNA6:RANBP1
KPNA6:RANGAP1
KPNA6:UBE2G1
KPNA6:UBE2R2
KPNA6:UTP15
KPNB1:C1orf123
KPNB1:CDC23
KPNB1:DSCC1
KPNB1:GSPT1
KPNB1:GSPT2
KPNB1:NOP14
KPNB1:NUP155
KPNB1:NUP205
KPNB1:NUP98
KPNB1:PSMD8
KPNB1:RANBP1
KPNB1:RANGAP1
KPNB1:RPRD1A
KPNB1:RPRD1B
KPNB1:SUMO1
KPRP:KRAS
KPRP:NRAS
KPTN:NAE1
KPTN:STRN4
KRAS:C21orf45
KRAS:KRT1
KRAS:KRT32
KRAS:KRT72
KRAS:KRTAP11-1
KRAS:KRTHBP2
KRAS:KRTHBP3
KRAS:LAPTM5
KRAS:LAS1L
KRAS:LCE5A
KRAS:LDHBP
KRAS:LDOC1L
KRAS:LEAP2
KRAS:LECT2
KRAS:LENG1
KRAS:LIG3
KRAS:LIN7A
KRAS:LIN7C
KRAS:LIPG
KRAS:LMAN1L
KRAS:LMO3
KRAS:LOC121456
KRAS:LOC132430
KRAS:LOC145474
KRAS:LOC146517
KRAS:LOC147791
KRAS:LOC158435
KRAS:LOC201725
KRAS:LOC219690
KRAS:LOC221091
KRAS:LOC221946
KRAS:LOC255654
KRAS:LOC260339
KRAS:LOC283116
KRAS:LOC283194
KRAS:LOC283575
KRAS:LOC284344
KRAS:LOC284379
KRAS:LOC284898
KRAS:LOC285556
KRAS:LOC286161
KRAS:LOC286495
KRAS:LOC339298
KRAS:LOC339799
KRAS:LOC340335
KRAS:LOC341056
KRAS:LOC342293
KRAS:LOC375748
KRAS:LOC388242
KRAS:LOC389396
KRAS:LOC391135
KRAS:LOC391722
KRAS:LOC391777
KRAS:LOC391798
KRAS:LOC392452
KRAS:LOC399706
KRAS:LOC400061
KRAS:LOC401242
KRAS:LOC401825
KRAS:LOC401864
KRAS:LOC402229
KRAS:LOC440733
KRAS:LOC441005
KRAS:LOC441086
KRAS:LOC442232
KRAS:LOC442240
KRAS:LOC51252
KRAS:LOC642934
KRAS:LOC644498
KRAS:LOC645100
KRAS:LOC645382
KRAS:LOC645773
KRAS:LOC646643
KRAS:LOC646762
KRAS:LOC647073
KRAS:LOC647145
KRAS:LOC648987
KRAS:LOC650167
KRAS:LOC652549
KRAS:LOC653506
KRAS:LOC727910
KRAS:LOC729466
KRAS:LOC729623
KRAS:LOC729995
KRAS:LOC730222
KRAS:LOC731210
KRAS:LOC90246
KRAS:LONRF3
KRAS:LOXL2
KRAS:LPHN1
KRAS:LRRC10
KRAS:LRRC32
KRAS:LRRC39
KRAS:LRRN1
KRAS:LRRTM2
KRAS:LSM3
KRAS:LSM5
KRAS:LSS
KRAS:LTBP2
KRAS:LTK
KRAS:LY6G6C
KRAS:LY96
KRAS:LYK5
KRAS:LYST
KRAS:MACROD2
KRAS:MAD2L1
KRAS:MAG1
KRAS:MAGEC3
KRAS:MAGED4
KRAS:MAGOH
KRAS:MAP2K1
KRAS:MAP2K1IP1
KRAS:MAP2K5
KRAS:MAP3K1
KRAS:MAP3K7
KRAS:MAP4
KRAS:MAPK14
KRAS:MAPK7
KRAS:MAPK8
KRAS:MAPKAPK5
KRAS:MARCH5
KRAS:MARVELD3
KRAS:MASTL
KRAS:MATN2
KRAS:MBL1P1
KRAS:MCM5
KRAS:MCM6
KRAS:MCPH1
KRAS:MDH1
KRAS:MDH2
KRAS:MED13L
KRAS:MED23
KRAS:MESDC1
KRAS:METAP2
KRAS:MGC24039
KRAS:MGC50559
KRAS:MIA
KRAS:MICAL1
KRAS:MID1
KRAS:MKI67
KRAS:MLCK
KRAS:MLF2
KRAS:MLKL
KRAS:MLL
KRAS:MLZE
KRAS:MMEL1
KRAS:MN1
KRAS:MNDA
KRAS:MOBKL2A
KRAS:MORG1
KRAS:MOS
KRAS:MPDZ
KRAS:MPHOSPH10
KRAS:MPHOSPH6
KRAS:MPL
KRAS:MPO
KRAS:MRPL23
KRAS:MRPL3
KRAS:MRPL30
KRAS:MRPL39
KRAS:MRPL49
KRAS:MRPS36P4
KRAS:MSL2L1
KRAS:MSLN
KRAS:MSRB2
KRAS:MTA2
KRAS:MTBP
KRAS:MTOR
KRAS:MTR
KRAS:MTX2
KRAS:MUC17
KRAS:MUT
KRAS:MVP
KRAS:MX1
KRAS:MYBL2
KRAS:MYBPC3
KRAS:MYC
KRAS:MYH15
KRAS:MYLIP
KRAS:MYLPF
KRAS:MYO1E
KRAS:MYST4
KRAS:NADK
KRAS:NAE1
KRAS:NAGS
KRAS:NANP
KRAS:NAP1L6
KRAS:NARG1
KRAS:NARS
KRAS:NAT2
KRAS:NAT8
KRAS:NAV3
KRAS:NBR2
KRAS:NCAM1
KRAS:NCAPD2
KRAS:NCAPG
KRAS:NCKAP1
KRAS:NCKIPSD
KRAS:NCL
KRAS:NCOA6
KRAS:NCOR1
KRAS:NDN
KRAS:NDST3
KRAS:NDUFA12
KRAS:NDUFA9
KRAS:NDUFS4
KRAS:NDUFV2
KRAS:NECAP1
KRAS:NEDD4L
KRAS:NEDD8
KRAS:NEFL
KRAS:NEIL2
KRAS:NEK1
KRAS:NET1
KRAS:NEU1
KRAS:NF1
KRAS:NF2
KRAS:NFATC2
KRAS:NGLY1
KRAS:NKAP
KRAS:NLRC4
KRAS:NMI
KRAS:NMNAT1
KRAS:NNT
KRAS:NOL10
KRAS:NOL14
KRAS:NOL3
KRAS:NOL4
KRAS:NOL5A
KRAS:NOL6
KRAS:NOL8
KRAS:NOLA3
KRAS:NPNT
KRAS:NPR2
KRAS:NQO2
KRAS:NR1H2
KRAS:NR1I2
KRAS:NR5A1
KRAS:NRD1
KRAS:NRM
KRAS:NRXN1
KRAS:NSA2
KRAS:NSUN7
KRAS:NUMB
KRAS:NUP160
KRAS:NUP205
KRAS:NUP214
KRAS:NUP43
KRAS:NUP93
KRAS:NVL
KRAS:NXF1
KRAS:NYREN18
KRAS:OAF
KRAS:ODC1
KRAS:ODF3L1
KRAS:OFCC1
KRAS:OIP5
KRAS:OLIG2
KRAS:OR10A7
KRAS:OR10AG1
KRAS:OR13A1
KRAS:OR1F1
KRAS:OR2B11
KRAS:OR2H2
KRAS:OR2T11
KRAS:OR2Z1
KRAS:OR4C16
KRAS:OR4E2
KRAS:OR4K1
KRAS:OR52B2
KRAS:OR5AT1
KRAS:OR5M9
KRAS:OR7A10
KRAS:OR9A2
KRAS:ORC5L
KRAS:OSBPL9
KRAS:OTOF
KRAS:OXA1L
KRAS:PAFAH1B1
KRAS:PALMD
KRAS:PARP1
KRAS:PARP12
KRAS:PATZ1
KRAS:PCBP2P1
KRAS:PCGF2
KRAS:PCGF5
KRAS:PCID2
KRAS:PCSK2
KRAS:PDCD11
KRAS:PDCD5
KRAS:PDE3A
KRAS:PDE4DIP
KRAS:PDHB
KRAS:PDSS2
KRAS:PDX1
KRAS:PDZD8
KRAS:PDZK1
KRAS:PFDN1
KRAS:PGBD2
KRAS:PGCP
KRAS:PGPEP1
KRAS:PHC3
KRAS:PHF15
KRAS:PHF16
KRAS:PHF20
KRAS:PHF21B
KRAS:PHF5A
KRAS:PHF7
KRAS:PHKBP2
KRAS:PHTF1
KRAS:PI3
KRAS:PIAS1
KRAS:PIGV
KRAS:PIM2
KRAS:PIN1
KRAS:PINK1
KRAS:PIP4K2A
KRAS:PITX2
KRAS:PIWIL4
KRAS:PKD1L3
KRAS:PKD2L1
KRAS:PKIA
KRAS:PLA2G2A
KRAS:PLAA
KRAS:PLAUR
KRAS:PLB1
KRAS:PLD4
KRAS:PLEKHB1
KRAS:PLEKHC1
KRAS:PLEKHG2
KRAS:PLEKHG4
KRAS:PLK1
KRAS:PLK2
KRAS:PLP1
KRAS:PMF1
KRAS:PNLDC1
KRAS:PNPLA4
KRAS:POFUT1
KRAS:POLA1
KRAS:POLB
KRAS:POLD3
KRAS:POLDIP3
KRAS:POLE
KRAS:POLG
KRAS:POLK
KRAS:POLM
KRAS:POLR1C
KRAS:POLR2H
KRAS:POLR2J
KRAS:POLR3B
KRAS:POLR3F
KRAS:PON2
KRAS:POU2F2
KRAS:POU4F1
KRAS:POU4F3
KRAS:PPFIA1
KRAS:PPIL1
KRAS:PPL
KRAS:PPM1E
KRAS:PPP1R8
KRAS:PPP2R1B
KRAS:PPWD1
KRAS:PQLC2
KRAS:PRDM4
KRAS:PRICKLE4
KRAS:PRKAR2B
KRAS:PRKCSH
KRAS:PRLR
KRAS:PROK1
KRAS:PROM1
KRAS:PRPF19
KRAS:PRR4
KRAS:PRRT2
KRAS:PRTFDC1
KRAS:PRTN3
KRAS:PSEN1
KRAS:PSKH2
KRAS:PSMA1
KRAS:PSMA4
KRAS:PSMA5
KRAS:PSMA6
KRAS:PSMA7
KRAS:PSMB4
KRAS:PSMB5
KRAS:PSMB6
KRAS:PSMC5
KRAS:PSMD12
KRAS:PSMD6
KRAS:PSMF1
KRAS:PTPN1
KRAS:PWP1
KRAS:QARS
KRAS:R3HDM2
KRAS:RAB22A
KRAS:RAB33B
KRAS:RAB3IP
KRAS:RAB41
KRAS:RAB5B
KRAS:RAB7L1
KRAS:RAB9B
KRAS:RAC1
KRAS:RAD23B
KRAS:RAD51AP2
KRAS:RAD54L2
KRAS:RAD9B
KRAS:RAG1
KRAS:RAG2
KRAS:RAP1GDS1
KRAS:RAPGEF1
KRAS:RAPGEF2
KRAS:RASGEF1C
KRAS:RASGRF2
KRAS:RASL11A
KRAS:RB1
KRAS:RBBP6
KRAS:RBM39
KRAS:RBM8A
KRAS:RCHY1
KRAS:REG1A
KRAS:RELN
KRAS:RETNLB
KRAS:RFC3
KRAS:RFC5
KRAS:RFPL2
KRAS:RFX4
KRAS:RGP1
KRAS:RGS22
KRAS:RGS5
KRAS:RHBDL2
KRAS:RHOBTB3
KRAS:RIMS1
KRAS:RIOK1
KRAS:RIPK5
KRAS:RLF
KRAS:RMI2
KRAS:RN7SLP5
KRAS:RNF128
KRAS:RNF130
KRAS:RNF166
KRAS:RNF20
KRAS:RNF40
KRAS:RNF41
KRAS:RPA2
KRAS:RPGR
KRAS:RPIA
KRAS:RPL13
KRAS:RPL24P1
KRAS:RPL30
KRAS:RPL34
KRAS:RPL35
KRAS:RPL37AP1
KRAS:RPL39
KRAS:RPL7AL3
KRAS:RPP38
KRAS:RPS12
KRAS:RPS14
KRAS:RPS17
KRAS:RPS19
KRAS:RPS25
KRAS:RQCD1
KRAS:RREB1
KRAS:RRM1
KRAS:RRM2B
KRAS:RRP9
KRAS:RRS1
KRAS:RSBN1
KRAS:RTDR1
KRAS:RTEL1
KRAS:RTN2
KRAS:RTN4RL2
KRAS:RXRG
KRAS:RYR2
KRAS:SAE1
KRAS:SCAMP3
KRAS:SCARF1
KRAS:SCFD1
KRAS:SCFD2
KRAS:SCN4A
KRAS:SCN8A
KRAS:SDCCAG8
KRAS:SEC13
KRAS:SEC14L3
KRAS:SEH1L
KRAS:SELS
KRAS:SEMA4F
KRAS:SEMA7A
KRAS:SENP5
KRAS:SEPT1
KRAS:SEPT14
KRAS:SEPT4
KRAS:SERINC1
KRAS:SERPINB12
KRAS:SERPINB5
KRAS:SF3A1
KRAS:SF3B14
KRAS:SFPQ
KRAS:SFRP4
KRAS:SFRS9
KRAS:SFXN2
KRAS:SGK269
KRAS:SGMS1
KRAS:SH2D3A
KRAS:SH3GLB1
KRAS:SH3PXD2B
KRAS:SH3TC2
KRAS:SHE
KRAS:SHFM1
KRAS:SHKBP1
KRAS:SIRPA
KRAS:SKP1
KRAS:SLC11A2
KRAS:SLC15A3
KRAS:SLC17A7
KRAS:SLC22A3
KRAS:SLC25A1
KRAS:SLC25A2
KRAS:SLC25A26
KRAS:SLC25A28
KRAS:SLC26A6
KRAS:SLC2A2
KRAS:SLC30A3
KRAS:SLC38A4
KRAS:SLC7A3
KRAS:SLC7A5
KRAS:SLITRK2
KRAS:SLU7
KRAS:SMC4
KRAS:SMN1
KRAS:SMURF2
KRAS:SNAP23
KRAS:SNRPC
KRAS:SNRPN
KRAS:SNTB2
KRAS:SNUPN
KRAS:SNW1
KRAS:SNX10
KRAS:SNX2
KRAS:SOCS2
KRAS:SP4
KRAS:SPAST
KRAS:SPATA17
KRAS:SPBC24
KRAS:SPECC1
KRAS:SPHK1
KRAS:SPINK2
KRAS:SPPL2B
KRAS:SPRY2
KRAS:SPTBN5
KRAS:SPTY2D1
KRAS:SQRDL
KRAS:SQSTM1
KRAS:SRD5A1
KRAS:SRD5A3
KRAS:SREBF2
KRAS:SRMS
KRAS:SRP54
KRAS:SRPK3
KRAS:SRR
KRAS:SRSF8
KRAS:SRXN1
KRAS:SSR3
KRAS:ST6GALNAC5
KRAS:ST7
KRAS:ST8SIA3
KRAS:STAR
KRAS:STARD10
KRAS:STARD6
KRAS:STARD7
KRAS:STAT1
KRAS:STAU2
KRAS:STK33
KRAS:STOML3
KRAS:STT3A
KRAS:SULT1A2
KRAS:SULT1B1
KRAS:SULT4A1
KRAS:SULT6B1
KRAS:SUV39H2
KRAS:SUV420H1
KRAS:SUZ12
KRAS:SVEP1
KRAS:SYPL2
KRAS:SYT14
KRAS:SYTL2
KRAS:TAF1
KRAS:TAF12
KRAS:TAF15
KRAS:TAF5
KRAS:TAF6
KRAS:TAOK1
KRAS:TAP2
KRAS:TAS2R62P
KRAS:TBC1D1
KRAS:TBCD
KRAS:TBK1
KRAS:TBX20
KRAS:TCEB3
KRAS:TCERG1
KRAS:TCHHL1
KRAS:TCOF1
KRAS:TCTE1
KRAS:TCTE3
KRAS:TDP1
KRAS:TEAD1
KRAS:TEAD2
KRAS:TEF
KRAS:TFB2M
KRAS:TFCP2L1
KRAS:TGIF2
KRAS:THAP10
KRAS:THOC1
KRAS:THOC7
KRAS:THRA
KRAS:THRSP
KRAS:TIMM22
KRAS:TK2
KRAS:TMCO5A
KRAS:TMED10
KRAS:TMED8
KRAS:TMEM102
KRAS:TMEM109
KRAS:TMEM117
KRAS:TMEM126A
KRAS:TMEM135
KRAS:TMEM150
KRAS:TMEM17
KRAS:TMEM177
KRAS:TMEM184A
KRAS:TMEM19
KRAS:TMEM22
KRAS:TMEM30B
KRAS:TMEM48
KRAS:TMEM49
KRAS:TMEM61
KRAS:TMEM86B
KRAS:TMPRSS13
KRAS:TMPRSS6
KRAS:TNIK
KRAS:TNNI3K
KRAS:TNNT3
KRAS:TNRC6C
KRAS:TNXB
KRAS:TOMM20
KRAS:TOMM40
KRAS:TOP1
KRAS:TOP2A
KRAS:TP53
KRAS:TP53I3
KRAS:TPH1
KRAS:TPP2
KRAS:TRERF1
KRAS:TRIM21
KRAS:TRIM3
KRAS:TRIM36
KRAS:TRIM39
KRAS:TRIM44
KRAS:TRIM46
KRAS:TRIM52
KRAS:TRNT1
KRAS:TRPM2
KRAS:TSHB
KRAS:TSPAN15
KRAS:TSPYL3
KRAS:TSPYL5
KRAS:TSSK1B
KRAS:TTBK2
KRAS:TTC21B
KRAS:TTC7B
KRAS:TTLL3
KRAS:TTTY13
KRAS:TTTY6
KRAS:TUBAL3
KRAS:TUBB1
KRAS:TUBGCP3
KRAS:TUBGCP4
KRAS:TUBGCP5
KRAS:TWIST1
KRAS:TXNL4A
KRAS:U2AF1
KRAS:UBA1
KRAS:UBA2
KRAS:UBA52
KRAS:UBA6
KRAS:UBAC2
KRAS:UBAP2L
KRAS:UBC
KRAS:UBE2D1
KRAS:UBE2D4
KRAS:UBE2E1
KRAS:UBE2I
KRAS:UBE2K
KRAS:UBE2M
KRAS:UBE2O
KRAS:UBE2R2
KRAS:UBE2U
KRAS:UBE2Z
KRAS:UBE3B
KRAS:UBQLN2
KRAS:UBTF
KRAS:UBXD4
KRAS:UCHL5
KRAS:UCRC
KRAS:UFSP1
KRAS:UGCG
KRAS:UGT3A1
KRAS:UHMK1
KRAS:UHRF2
KRAS:ULBP2
KRAS:UNC13C
KRAS:UNC45A
KRAS:UNKL
KRAS:UNQ9391
KRAS:UPF1
KRAS:URI1
KRAS:USP25
KRAS:USP30
KRAS:USP38
KRAS:USP39
KRAS:USP49
KRAS:USP6
KRAS:USP9X
KRAS:USP9Y
KRAS:USPL1
KRAS:UTP14A
KRAS:UTP15
KRAS:VDAC1
KRAS:VGLL2
KRAS:VHL
KRAS:VNN1
KRAS:VPRBP
KRAS:VPS13C
KRAS:VPS33A
KRAS:VPS53
KRAS:VTI1A
KRAS:WAC
KRAS:WBP11P1
KRAS:WDR3
KRAS:WDR36
KRAS:WDR37
KRAS:WDR42C
KRAS:WDSOF1
KRAS:WFDC12
KRAS:WFDC13
KRAS:WIBG
KRAS:WNK3
KRAS:WNT9A
KRAS:WWC1
KRAS:WWC2
KRAS:XAGE3
KRAS:XKR6
KRAS:XPO1
KRAS:XRCC1
KRAS:YBX2
KRAS:YES1
KRAS:YME1L1
KRAS:ZBTB34
KRAS:ZBTB39
KRAS:ZBTB5
KRAS:ZBTB8OS
KRAS:ZC3H10
KRAS:ZC3H13
KRAS:ZC3H15
KRAS:ZC3H18
KRAS:ZC3HAV1L
KRAS:ZCCHC13
KRAS:ZCCHC24
KRAS:ZDHHC16
KRAS:ZFP2
KRAS:ZFP37
KRAS:ZFX
KRAS:ZFYVE16
KRAS:ZGPAT
KRAS:ZMAT1
KRAS:ZMYM5
KRAS:ZNF132
KRAS:ZNF193
KRAS:ZNF2
KRAS:ZNF207
KRAS:ZNF254
KRAS:ZNF260
KRAS:ZNF32
KRAS:ZNF33A
KRAS:ZNF383
KRAS:ZNF418
KRAS:ZNF485
KRAS:ZNF512
KRAS:ZNF542
KRAS:ZNF550
KRAS:ZNF556
KRAS:ZNF570
KRAS:ZNF579
KRAS:ZNF584
KRAS:ZNF608
KRAS:ZNF695
KRAS:ZNF701
KRAS:ZNF74
KRAS:ZNF76
KRAS:ZNF775
KRAS:ZNF777
KRAS:ZNHIT3
KRAS:ZNRF1
KRAS:ZNRF2
KRAS:ZNRF3
KRAS:ZZZ3
KREMEN1:MYC
KRI1:CFDP1
KRI1:DDX18
KRI1:KRR1
KRI1:NOP56
KRI1:POGZ
KRI1:POLD2
KRI1:RBM14
KRI1:RPS13
KRI1:TECR
KRI1:TECRL
KRI1:XPO5
KRIT1:MLL5
KRIT1:NDUFA5
KRIT1:PEX1
KRIT1:POLR2J4
KRIT1:ZKSCAN1
KRIT1:ZKSCAN5
KRIT1:ZNF789
KRR1:NHP2
KRR1:PDCD11
KRR1:PRIM2
KRR1:RPS13
KRT1:NRAS
KRT27:MYC
KRT32:NRAS
KRT6B:PRR5
KRT7:RIN2
KRT7:WNT7B
KRT72:NRAS
KRT76:OR2J3
KRT8:PTK6
KRT8:SDC4
KRT80:PMEPA1
KRT80:TSPAN1
KRT80:WNT7B
KRTAP11-1:NRAS
KRTAP19-7:NAE1
KRTHBP2:NRAS
KRTHBP3:NRAS
KSR1:SPAG8
KTI12:VTI1A
KYAT1:GLI4
KYAT1:PRDM9
KYAT1:REPIN1
KYAT1:ZFP1
KYAT1:ZFP14
KYAT1:ZFP2
KYAT1:ZFP28
KYAT1:ZFP3
KYAT1:ZFP57
KYAT1:ZFP62
KYAT1:ZFP69
KYAT1:ZIM3
KYAT1:ZKSCAN1
KYAT1:ZKSCAN2
KYAT1:ZKSCAN4
KYAT1:ZKSCAN8
KYAT1:ZNF100
KYAT1:ZNF101
KYAT1:ZNF114
KYAT1:ZNF121
KYAT1:ZNF124
KYAT1:ZNF134
KYAT1:ZNF136
KYAT1:ZNF138
KYAT1:ZNF14
KYAT1:ZNF140
KYAT1:ZNF146
KYAT1:ZNF155
KYAT1:ZNF177
KYAT1:ZNF19
KYAT1:ZNF195
KYAT1:ZNF2
KYAT1:ZNF20
KYAT1:ZNF202
KYAT1:ZNF215
KYAT1:ZNF221
KYAT1:ZNF222
KYAT1:ZNF223
KYAT1:ZNF224
KYAT1:ZNF234
KYAT1:ZNF239
KYAT1:ZNF253
KYAT1:ZNF266
KYAT1:ZNF268
KYAT1:ZNF274
KYAT1:ZNF275
KYAT1:ZNF282
KYAT1:ZNF284
KYAT1:ZNF3
KYAT1:ZNF311
KYAT1:ZNF317
KYAT1:ZNF32
KYAT1:ZNF320
KYAT1:ZNF322P1
KYAT1:ZNF329
KYAT1:ZNF331
KYAT1:ZNF333
KYAT1:ZNF337
KYAT1:ZNF343
KYAT1:ZNF35
KYAT1:ZNF354C
KYAT1:ZNF383
KYAT1:ZNF391
KYAT1:ZNF394
KYAT1:ZNF404
KYAT1:ZNF41
KYAT1:ZNF415
KYAT1:ZNF419
KYAT1:ZNF426
KYAT1:ZNF430
KYAT1:ZNF432
KYAT1:ZNF433
KYAT1:ZNF436
KYAT1:ZNF439
KYAT1:ZNF44
KYAT1:ZNF440
KYAT1:ZNF442
KYAT1:ZNF443
KYAT1:ZNF45
KYAT1:ZNF460
KYAT1:ZNF461
KYAT1:ZNF468
KYAT1:ZNF479
KYAT1:ZNF485
KYAT1:ZNF486
KYAT1:ZNF490
KYAT1:ZNF491
KYAT1:ZNF497
KYAT1:ZNF501
KYAT1:ZNF502
KYAT1:ZNF510
KYAT1:ZNF514
KYAT1:ZNF517
KYAT1:ZNF529
KYAT1:ZNF547
KYAT1:ZNF548
KYAT1:ZNF552
KYAT1:ZNF554
KYAT1:ZNF555
KYAT1:ZNF556
KYAT1:ZNF557
KYAT1:ZNF558
KYAT1:ZNF559
KYAT1:ZNF561
KYAT1:ZNF563
KYAT1:ZNF564
KYAT1:ZNF565
KYAT1:ZNF566
KYAT1:ZNF57
KYAT1:ZNF577
KYAT1:ZNF584
KYAT1:ZNF586
KYAT1:ZNF587B
KYAT1:ZNF589
KYAT1:ZNF596
KYAT1:ZNF597
KYAT1:ZNF599
KYAT1:ZNF606
KYAT1:ZNF610
KYAT1:ZNF620
KYAT1:ZNF621
KYAT1:ZNF623
KYAT1:ZNF625
KYAT1:ZNF627
KYAT1:ZNF649
KYAT1:ZNF655
KYAT1:ZNF660
KYAT1:ZNF662
KYAT1:ZNF664
KYAT1:ZNF669
KYAT1:ZNF670
KYAT1:ZNF679
KYAT1:ZNF680
KYAT1:ZNF682
KYAT1:ZNF684
KYAT1:ZNF689
KYAT1:ZNF695
KYAT1:ZNF696
KYAT1:ZNF699
KYAT1:ZNF70
KYAT1:ZNF700
KYAT1:ZNF701
KYAT1:ZNF705A
KYAT1:ZNF705B
KYAT1:ZNF705D
KYAT1:ZNF705G
KYAT1:ZNF707
KYAT1:ZNF709
KYAT1:ZNF71
KYAT1:ZNF713
KYAT1:ZNF730
KYAT1:ZNF732
KYAT1:ZNF737
KYAT1:ZNF74
KYAT1:ZNF763
KYAT1:ZNF764
KYAT1:ZNF765
KYAT1:ZNF766
KYAT1:ZNF77
KYAT1:ZNF771
KYAT1:ZNF772
KYAT1:ZNF773
KYAT1:ZNF774
KYAT1:ZNF776
KYAT1:ZNF777
KYAT1:ZNF789
KYAT1:ZNF79
KYAT1:ZNF791
KYAT1:ZNF793
KYAT1:ZNF799
KYAT1:ZNF80
KYAT1:ZNF805
KYAT1:ZNF823
KYAT1:ZNF83
KYAT1:ZNF846
KYAT1:ZNF850
KYAT1:ZNF852
KYAT1:ZNF92
KYAT1:ZNF98
KYAT1:ZNF99
KYAT1:ZSCAN32
KYAT3:GLI4
KYAT3:PRDM9
KYAT3:REPIN1
KYAT3:ZFP1
KYAT3:ZFP14
KYAT3:ZFP2
KYAT3:ZFP28
KYAT3:ZFP3
KYAT3:ZFP57
KYAT3:ZFP62
KYAT3:ZFP69
KYAT3:ZIM3
KYAT3:ZKSCAN1
KYAT3:ZKSCAN2
KYAT3:ZKSCAN4
KYAT3:ZKSCAN8
KYAT3:ZNF100
KYAT3:ZNF101
KYAT3:ZNF114
KYAT3:ZNF121
KYAT3:ZNF124
KYAT3:ZNF134
KYAT3:ZNF136
KYAT3:ZNF138
KYAT3:ZNF14
KYAT3:ZNF140
KYAT3:ZNF146
KYAT3:ZNF155
KYAT3:ZNF177
KYAT3:ZNF19
KYAT3:ZNF195
KYAT3:ZNF2
KYAT3:ZNF20
KYAT3:ZNF202
KYAT3:ZNF215
KYAT3:ZNF221
KYAT3:ZNF222
KYAT3:ZNF223
KYAT3:ZNF224
KYAT3:ZNF234
KYAT3:ZNF239
KYAT3:ZNF253
KYAT3:ZNF266
KYAT3:ZNF268
KYAT3:ZNF274
KYAT3:ZNF275
KYAT3:ZNF282
KYAT3:ZNF284
KYAT3:ZNF3
KYAT3:ZNF311
KYAT3:ZNF317
KYAT3:ZNF32
KYAT3:ZNF320
KYAT3:ZNF322P1
KYAT3:ZNF329
KYAT3:ZNF331
KYAT3:ZNF333
KYAT3:ZNF337
KYAT3:ZNF343
KYAT3:ZNF35
KYAT3:ZNF354C
KYAT3:ZNF383
KYAT3:ZNF391
KYAT3:ZNF394
KYAT3:ZNF404
KYAT3:ZNF41
KYAT3:ZNF415
KYAT3:ZNF419
KYAT3:ZNF426
KYAT3:ZNF430
KYAT3:ZNF432
KYAT3:ZNF433
KYAT3:ZNF436
KYAT3:ZNF439
KYAT3:ZNF44
KYAT3:ZNF440
KYAT3:ZNF442
KYAT3:ZNF443
KYAT3:ZNF45
KYAT3:ZNF460
KYAT3:ZNF461
KYAT3:ZNF468
KYAT3:ZNF479
KYAT3:ZNF485
KYAT3:ZNF486
KYAT3:ZNF490
KYAT3:ZNF491
KYAT3:ZNF497
KYAT3:ZNF501
KYAT3:ZNF502
KYAT3:ZNF510
KYAT3:ZNF514
KYAT3:ZNF517
KYAT3:ZNF529
KYAT3:ZNF547
KYAT3:ZNF548
KYAT3:ZNF552
KYAT3:ZNF554
KYAT3:ZNF555
KYAT3:ZNF556
KYAT3:ZNF557
KYAT3:ZNF558
KYAT3:ZNF559
KYAT3:ZNF561
KYAT3:ZNF563
KYAT3:ZNF564
KYAT3:ZNF565
KYAT3:ZNF566
KYAT3:ZNF57
KYAT3:ZNF577
KYAT3:ZNF584
KYAT3:ZNF586
KYAT3:ZNF587B
KYAT3:ZNF589
KYAT3:ZNF596
KYAT3:ZNF597
KYAT3:ZNF599
KYAT3:ZNF606
KYAT3:ZNF610
KYAT3:ZNF620
KYAT3:ZNF621
KYAT3:ZNF623
KYAT3:ZNF625
KYAT3:ZNF627
KYAT3:ZNF649
KYAT3:ZNF655
KYAT3:ZNF660
KYAT3:ZNF662
KYAT3:ZNF664
KYAT3:ZNF669
KYAT3:ZNF670
KYAT3:ZNF679
KYAT3:ZNF680
KYAT3:ZNF682
KYAT3:ZNF684
KYAT3:ZNF689
KYAT3:ZNF695
KYAT3:ZNF696
KYAT3:ZNF699
KYAT3:ZNF70
KYAT3:ZNF700
KYAT3:ZNF701
KYAT3:ZNF705A
KYAT3:ZNF705B
KYAT3:ZNF705D
KYAT3:ZNF705G
KYAT3:ZNF707
KYAT3:ZNF709
KYAT3:ZNF71
KYAT3:ZNF713
KYAT3:ZNF730
KYAT3:ZNF732
KYAT3:ZNF737
KYAT3:ZNF74
KYAT3:ZNF763
KYAT3:ZNF764
KYAT3:ZNF765
KYAT3:ZNF766
KYAT3:ZNF77
KYAT3:ZNF771
KYAT3:ZNF772
KYAT3:ZNF773
KYAT3:ZNF774
KYAT3:ZNF776
KYAT3:ZNF777
KYAT3:ZNF789
KYAT3:ZNF79
KYAT3:ZNF791
KYAT3:ZNF793
KYAT3:ZNF799
KYAT3:ZNF80
KYAT3:ZNF805
KYAT3:ZNF823
KYAT3:ZNF83
KYAT3:ZNF846
KYAT3:ZNF850
KYAT3:ZNF852
KYAT3:ZNF92
KYAT3:ZNF98
KYAT3:ZNF99
KYAT3:ZSCAN32
L2HGDH:POLE2
L3MBTL2:MCM5
L3MBTL2:NOL12
L3MBTL2:PES1
L3MBTL2:POLDIP3
L3MBTL2:POLR2F
L3MBTL2:SMCR7L
L3MBTL2:TRMT2A
L3MBTL4:NAE1
LAD1:MAL2
LAD1:MPZL2
LAD1:PRSS8
LAD1:PVRL4
LAD1:RAB25
LAD1:TMPRSS4
LAIR1:NCF4
LAK:MAP2
LAK:MAP4
LAK:MAPT
LAK:NR1I2
LAK:SLCO1B3
LAK:TUBB1
LALBA:NAE1
LAMA2:MYC
LAMA2:NAE1
LAMA5:NAE1
LAMA5:PLEKHG3
LAMA5:SLPI
LAMA5:TJP1
LAMB2:PTPN21
LAMB2:RAB11FIP5
LAMB2:RRBP1
LAMB3:PLEC
LAMB3:YAP1
LAMB4:TRAT1
LAMC1:NOTCH2
LAMC1:PTRF
LAMC1:ST5
LAMC2:PKP3
LAMC3:NAE1
LAMP1:NAE1
LAMP2:NAE1
LAPTM4A:PRSS23
LAPTM4B:NTRK1
LAPTM4B:ORM1
LAPTM4B:PDGFRA
LAPTM4B:PDGFRB
LAPTM4B:PTGS1
LAPTM4B:RET
LAPTM4B:SLC22A1
LAPTM4B:SLC22A2
LAPTM5:NRAS
LARP1:TCOF1
LARP4B:MLLT10
LARP6:LSM2
LARP6:LSM6
LARP6:NMT2
LARP6:POLR3F
LARP6:SNX7
LARP6:XAB2
LARP7:NUP54
LARP7:RAB28
LARP7:RANBP2
LARP7:UBA6
LARP7:UGP2
LARS:DUS2
LARS:EIF2B1
LARS:LSM2
LARS:MAT1A
LARS:MAT2A
LARS:PIGU
LARS:RAN
LARS:XPOT
LARS:XRN2
LARS:ZPR1
LAS1L:NRAS
LAT2:TCL6
LATS1:NUP43
LBR:AP1G1
LBR:AP1G2
LBR:AP1S1
LBR:AP1S2
LBR:AP1S3
LBR:BECN1
LBR:CSNK2B
LBR:GPX4
LBR:LSM1
LBR:MRGBP
LBR:ORMDL1
LBR:ORMDL2
LBR:ORMDL3
LBR:PLD1
LBR:PLD2
LBR:PLK4
LBR:PPP3R1
LBR:PPP3R2
LBR:RBM15
LBR:RFXAP
LBR:SC5D
LBR:SNX8
LBR:SOAT1
LBR:SOAT2
LBR:TBC1D25
LBR:TCERG1
LBR:TRAPPC6A
LBR:TRAPPC6B
LBR:UNC50
LBR:USP22
LBR:VPS26A
LBR:VPS26B
LBR:VPS35
LCE1E:NAE1
LCE5A:NRAS
LCMT1:MYC
LCN2:NAE1
LCORL:NAA38
LCP1:NAE1
LCP1:ZMPSTE24
LCP2:PKD2L2
LCP2:TRAF3IP3
LDB1:PBX2
LDHA:SIRT1
LDHA:TP53
LDHBP:MYC
LDHBP:NRAS
LDHD:PRPF6
LDLRAP1:NAE1
LDOC1:NAE1
LDOC1L:NRAS
LEAP2:NRAS
LECT2:NRAS
LEMD3:ZBTB39
LENG1:NRAS
LENG8:MZF1
LEO1:DDX47
LEO1:EMG1
LEO1:NSMCE4A
LEO1:NUP205
LEP:MAG
LEPREL1:PPP2R3A
LEPREL1:RAI14
LEPROT:NOTCH2
LEPROT:PIGK
LEPROT:PRSS23
LETM1:MED6
LETM1:MRS2
LETM1:ROMO1
LETM1:TIMM22
LGALS3:RHBDF1
LGALS3:TNS3
LGALS3:UPP1
LGALS7:NAE1
LHFPL2:SQSTM1
LHFPL5:NAE1
LHX2:MYC
LHX2:NAE1
LIG1:BUB1
LIG1:MED6
LIG1:NAE1
LIG1:NAP1L4
LIG1:NOL12
LIG1:PCID2
LIG1:PDS5A
LIG1:PDS5B
LIG1:PHB2
LIG1:POLD1
LIG1:PPP5C
LIG1:PRPF6
LIG1:RAD51
LIG1:RBM14
LIG1:SAE1
LIG1:SMC3
LIG1:SNRPD2
LIG1:TRIM28
LIG1:XRCC1
LIG1:ZNF574
LIG3:NAE1
LIG3:NRAS
LIG4:CRLS1
LIG4:GNPNAT1
LIG4:NAE1
LIG4:RHOT1
LIG4:RHOT2
LIG4:SNRPD1
LILRA1:LILRB1
LILRA2:LILRB1
LILRB2:NEUROG1
LILRB3:PNLIPRP1
LILRB3:SFTPC
LILRB3:TMPRSS6
LILRB5:SPAG8
LIMD2:MAP3K3
LIN37:POLR2I
LIN37:U2AF1L4
LIN52:NAE1
LIN7A:NRAS
LIN7C:NRAS
LIN7C:RAB1A
LIN9:TSNAX
LIPA:ERO1A
LIPA:ERO1B
LIPA:NAE1
LIPE:NTRK1
LIPE:ORM1
LIPE:PDGFRA
LIPE:PDGFRB
LIPE:PTGS1
LIPE:RET
LIPE:SLC22A1
LIPE:SLC22A2
LIPF:ERO1A
LIPF:ERO1B
LIPG:NRAS
LIPH:TACSTD2
LIPJ:ERO1A
LIPJ:ERO1B
LIPK:ERO1A
LIPK:ERO1B
LIPN:ERO1A
LIPN:ERO1B
LIPT1:GCN1
LIPT1:SUCLA2
LIPT2:ABCF3
LLGL2:SFN
LMAN1:PIK3CA
LMAN1:PIP5K1A
LMAN1:RPE
LMAN1:SMAD4
LMAN1:SNX2
LMAN1:TAF4B
LMAN1:TAF9
LMAN1:YAF2
LMAN1L:NRAS
LMBRD1:TM9SF2
LMNA:RALB
LMNA:S100A10
LMNA:SNX33
LMNA:TEAD3
LMNA:THBS1
LMNA:TOM1L2
LMNB1:MCM3
LMNB1:MYBL2
LMNB1:RAD51AP1
LMNB1:SMC1A
LMNB2:POLE
LMNB2:RBM14
LMO3:NRAS
LMOD1:MYC
LMTK2:NAE1
LMTK2:RRM1
LMTK2:SLC28A1
LMTK2:SLC29A1
LMTK2:SLC29A2
LMTK2:TYMS
LNPEP:MBNL1
LOC100128822:MLL3
LOC121456:NRAS
LOC132430:NRAS
LOC145474:NRAS
LOC146517:NRAS
LOC147791:NRAS
LOC158435:NRAS
LOC201725:NRAS
LOC219690:NRAS
LOC221091:NRAS
LOC221946:NRAS
LOC255654:NRAS
LOC260339:NRAS
LOC283116:NRAS
LOC283194:NRAS
LOC283575:NRAS
LOC284344:NRAS
LOC284379:NRAS
LOC284898:NRAS
LOC285556:NRAS
LOC286161:NRAS
LOC286495:NRAS
LOC339298:NRAS
LOC339352:MYO5A
LOC339352:MYO5B
LOC339352:MYO5C
LOC339352:PFN4
LOC339352:VTI1A
LOC339799:NRAS
LOC340335:NRAS
LOC341056:NRAS
LOC342293:NRAS
LOC375748:NRAS
LOC388242:NRAS
LOC388849:NAE1
LOC389396:NRAS
LOC391135:NRAS
LOC391722:NRAS
LOC391777:NRAS
LOC391798:NRAS
LOC392452:NRAS
LOC399706:NRAS
LOC400061:NRAS
LOC401242:NRAS
LOC401825:NRAS
LOC401864:NRAS
LOC402229:NRAS
LOC440733:NRAS
LOC441005:NRAS
LOC441086:NRAS
LOC442232:NRAS
LOC442240:NRAS
LOC51252:NRAS
LOC642934:NRAS
LOC644498:NRAS
LOC645100:NRAS
LOC645382:NRAS
LOC645773:NRAS
LOC646643:NRAS
LOC646762:NRAS
LOC647073:NRAS
LOC647145:NRAS
LOC648987:NRAS
LOC650167:NRAS
LOC652549:NRAS
LOC653506:NRAS
LOC727910:NRAS
LOC729466:NRAS
LOC729623:NRAS
LOC729995:NRAS
LOC730222:NRAS
LOC731210:NRAS
LOC81691:NEK2
LOC90246:NRAS
LONRF3:NRAS
LOXL2:MYBL1
LOXL2:NCS1
LOXL2:NRAS
LOXL2:RAI14
LOXL2:RND3
LOXL2:TPM1
LPAR4:NAE1
LPHN1:NRAS
LPHN2:NAE1
LPIN1:PPP3R1
LPIN1:PPP3R2
LPIN2:PPP3R1
LPIN2:PPP3R2
LPIN3:PPP3R1
LPIN3:PPP3R2
LPP:NCEH1
LPP:NPTN
LPP:OSMR
LPP:RBPMS
LPP:TM4SF1
LPP:TNFRSF1A
LPP:WWTR1
LRCH4:NAE1
LRFN5:NAE1
LRP10:SERPINB6
LRP10:SIL1
LRP12:SGCB
LRP1B:NAE1
LRRC1:MYO5C
LRRC1:SPINT1
LRRC10:NRAS
LRRC32:NRAS
LRRC37A:NTRK1
LRRC37A:ORM1
LRRC37A:PDGFRA
LRRC37A:PDGFRB
LRRC37A:PTGS1
LRRC37A:RET
LRRC37A:SLC22A1
LRRC37A:SLC22A2
LRRC37A3:SMARCE1
LRRC39:NRAS
LRRC40:MTF2
LRRC40:PTBP2
LRRC40:RAD51AP1
LRRC40:RPF1
LRRC40:RRM1
LRRC40:USP1
LRRC57:NAE1
LRRC59:NAE1
LRRC8E:RHBDF1
LRRN1:NRAS
LRRTM2:NRAS
LRRTM4:MYC
LRTM1:PKD2L2
LSG1:MRPL47
LSM1:CCT6A
LSM1:CCT6B
LSM1:CDC7
LSM1:CRNKL1
LSM1:LARS
LSM1:NCAPG
LSM1:NCAPH
LSM1:NUP98
LSM1:POLR1A
LSM1:TAF13
LSM1:TAF5
LSM1:TAF6
LSM11:NAE1
LSM12:MYC
LSM14A:MSL2
LSM14A:ZNF146
LSM2:ACTA1
LSM2:ACTA2
LSM2:ACTB
LSM2:ACTC1
LSM2:ACTG1
LSM2:ACTG2
LSM2:CCT6A
LSM2:CCT6B
LSM2:CRNKL1
LSM2:GTF3C3
LSM2:KPNB1
LSM2:MYC
LSM2:NUP205
LSM2:PIN1
LSM2:PRPF31
LSM2:PRPF4
LSM2:SART1
LSM2:SF3B6
LSM2:YJU2
LSM3:CCT6A
LSM3:CCT6B
LSM3:MKRN2
LSM3:MRPS25
LSM3:NRAS
LSM3:OXNAD1
LSM3:THUMPD3
LSM5:NRAS
LSM6:BRD2
LSM6:BRD3
LSM6:BRD4
LSM6:BRDT
LSM6:NUP155
LSM7:NASP
LSM7:POLE
LSM7:RBM14
LSM7:RNF126
LSM7:SKP2
LSM8:ACTR6
LSM8:CRNKL1
LSM8:DMAP1
LSM8:EMG1
LSM8:GTF3C3
LSM8:KPNB1
LSM8:MOB1A
LSM8:MOB1B
LSM8:MOB3A
LSM8:MOB3B
LSM8:MOB3C
LSM8:MRGBP
LSM8:POLR3K
LSM8:PRPF3
LSM8:PRPF31
LSM8:PRPF4
LSM8:PSMB5
LSM8:PSMB8
LSM8:SART1
LSM8:SF3B6
LSM8:TBP
LSM8:TBPL2
LSM8:TECR
LSM8:TECRL
LSM8:VTI1A
LSM8:XAB2
LSM8:ZMAT2
LSMD1:WRAP53
LSR:STX19
LSS:A4GALT
LSS:A4GNT
LSS:ACTA1
LSS:ACTA2
LSS:ACTB
LSS:ACTC1
LSS:ACTG1
LSS:ACTG2
LSS:CDK12
LSS:CDK13
LSS:DNAJA1
LSS:DNAJA2
LSS:DNAJA4
LSS:DPM1
LSS:GNPNAT1
LSS:HSD17B7
LSS:MVD
LSS:NRAS
LSS:PIGC
LSS:PIGF
LSS:PPP3R1
LSS:PPP3R2
LSS:SLC25A26
LTA:NAE1
LTA4H:ABCA10
LTA4H:ABCA3
LTA4H:ABCA5
LTA4H:ABCA6
LTA4H:ABCA8
LTA4H:ABCA9
LTB4R:ZC3H7B
LTBP2:NRAS
LTBP3:NAE1
LTBR:NAE1
LTBR:PLEK2
LTK:NRAS
LUC7L:PHF5A
LUC7L:SF1
LUC7L:SF3B3
LUC7L:TIA1
LUC7L:TIAL1
LUC7L2:MCM7
LUC7L2:MKLN1
LUC7L2:NAA38
LUC7L2:NDUFA5
LUC7L2:NUP205
LUC7L2:PHF5A
LUC7L2:SF1
LUC7L2:SF3B3
LUC7L2:STRBP
LUC7L2:TIA1
LUC7L2:TIAL1
LUC7L2:TRIM24
LUC7L2:TRRAP
LUC7L2:ZNF212
LUC7L3:PHF5A
LUC7L3:PRPF4B
LUC7L3:RBM12B
LUC7L3:RBMX
LUC7L3:SAFB
LUC7L3:SF1
LUC7L3:SF3B3
LUC7L3:TIA1
LUC7L3:TIAL1
LY6G6C:NRAS
LY6K:OSMR
LY86:NAE1
LY96:NRAS
LYAR:RIOK1
LYK5:NRAS
LYPD2:NAE1
LYPD5:MYC
LYRM2:NDUFAF4
LYRM7:NDUFAF4
LYST:NRAS
LYZL4:MYC
LZTR1:TRMT2A
LZTS2:NAE1
M6PR:NAE1
MACROD2:NRAS
MAD2L1:FOXO1
MAD2L1:FOXO3
MAD2L1:MCM2
MAD2L1:NAA15
MAD2L1:NAE1
MAD2L1:NRAS
MAD2L1:SPATA5
MAD2L1:UBE2T
MAD2L2:NAE1
MADD:NAE1
MAEA:NAE1
MAF1:PUS1
MAF1:TRMT10A
MAFK:MYC
MAG1:NRAS
MAGEA1:CELF1
MAGEA1:CELF2
MAGEA1:CELF3
MAGEA1:ELAVL1
MAGEA1:ELAVL2
MAGEA1:ELAVL3
MAGEA1:ELAVL4
MAGEA1:NSMCE1
MAGEA1:NSMCE4A
MAGEA1:PRDX1
MAGEA1:PRDX2
MAGEA1:PRDX4
MAGEA1:RNASEH2A
MAGEA1:SENP5
MAGEA1:SLX1B
MAGEA1:SMC5
MAGEA1:SMC6
MAGEA1:UBE2I
MAGEA10:CELF1
MAGEA10:CELF2
MAGEA10:CELF3
MAGEA10:ELAVL1
MAGEA10:ELAVL2
MAGEA10:ELAVL3
MAGEA10:ELAVL4
MAGEA10:NSMCE1
MAGEA10:NSMCE4A
MAGEA10:PRDX1
MAGEA10:PRDX2
MAGEA10:PRDX4
MAGEA10:RNASEH2A
MAGEA10:SENP5
MAGEA10:SLX1B
MAGEA10:SMC5
MAGEA10:SMC6
MAGEA10:UBE2I
MAGEA11:CELF1
MAGEA11:CELF2
MAGEA11:CELF3
MAGEA11:ELAVL1
MAGEA11:ELAVL2
MAGEA11:ELAVL3
MAGEA11:ELAVL4
MAGEA11:NSMCE1
MAGEA11:NSMCE4A
MAGEA11:PRDX1
MAGEA11:PRDX2
MAGEA11:PRDX4
MAGEA11:RNASEH2A
MAGEA11:SENP5
MAGEA11:SLX1B
MAGEA11:SMC5
MAGEA11:SMC6
MAGEA11:UBE2I
MAGEA12:CELF1
MAGEA12:CELF2
MAGEA12:CELF3
MAGEA12:ELAVL1
MAGEA12:ELAVL2
MAGEA12:ELAVL3
MAGEA12:ELAVL4
MAGEA12:NSMCE1
MAGEA12:NSMCE4A
MAGEA12:PRDX1
MAGEA12:PRDX2
MAGEA12:PRDX4
MAGEA12:RNASEH2A
MAGEA12:SENP5
MAGEA12:SLX1B
MAGEA12:SMC5
MAGEA12:SMC6
MAGEA12:UBE2I
MAGEA2B:CELF1
MAGEA2B:CELF2
MAGEA2B:CELF3
MAGEA2B:ELAVL1
MAGEA2B:ELAVL2
MAGEA2B:ELAVL3
MAGEA2B:ELAVL4
MAGEA2B:NSMCE1
MAGEA2B:NSMCE4A
MAGEA2B:PRDX1
MAGEA2B:PRDX2
MAGEA2B:PRDX4
MAGEA2B:RNASEH2A
MAGEA2B:SENP5
MAGEA2B:SLX1B
MAGEA2B:SMC5
MAGEA2B:SMC6
MAGEA2B:UBE2I
MAGEA4:CELF1
MAGEA4:CELF2
MAGEA4:CELF3
MAGEA4:ELAVL1
MAGEA4:ELAVL2
MAGEA4:ELAVL3
MAGEA4:ELAVL4
MAGEA4:NSMCE1
MAGEA4:NSMCE4A
MAGEA4:PRDX1
MAGEA4:PRDX2
MAGEA4:PRDX4
MAGEA4:RNASEH2A
MAGEA4:SENP5
MAGEA4:SLX1B
MAGEA4:SMC5
MAGEA4:SMC6
MAGEA4:UBE2I
MAGEA8:CELF1
MAGEA8:CELF2
MAGEA8:CELF3
MAGEA8:ELAVL1
MAGEA8:ELAVL2
MAGEA8:ELAVL3
MAGEA8:ELAVL4
MAGEA8:NSMCE1
MAGEA8:NSMCE4A
MAGEA8:PRDX1
MAGEA8:PRDX2
MAGEA8:PRDX4
MAGEA8:RNASEH2A
MAGEA8:SENP5
MAGEA8:SLX1B
MAGEA8:SMC5
MAGEA8:SMC6
MAGEA8:UBE2I
MAGEA9B:CELF1
MAGEA9B:CELF2
MAGEA9B:CELF3
MAGEA9B:ELAVL1
MAGEA9B:ELAVL2
MAGEA9B:ELAVL3
MAGEA9B:ELAVL4
MAGEA9B:NSMCE1
MAGEA9B:NSMCE4A
MAGEA9B:PRDX1
MAGEA9B:PRDX2
MAGEA9B:PRDX4
MAGEA9B:RNASEH2A
MAGEA9B:SENP5
MAGEA9B:SLX1B
MAGEA9B:SMC5
MAGEA9B:SMC6
MAGEA9B:UBE2I
MAGEB1:CELF1
MAGEB1:CELF2
MAGEB1:CELF3
MAGEB1:ELAVL1
MAGEB1:ELAVL2
MAGEB1:ELAVL3
MAGEB1:ELAVL4
MAGEB1:NSMCE1
MAGEB1:NSMCE4A
MAGEB1:PRDX1
MAGEB1:PRDX2
MAGEB1:PRDX4
MAGEB1:RNASEH2A
MAGEB1:SENP5
MAGEB1:SLX1B
MAGEB1:SMC5
MAGEB1:SMC6
MAGEB1:UBE2I
MAGEB10:CELF1
MAGEB10:CELF2
MAGEB10:CELF3
MAGEB10:ELAVL1
MAGEB10:ELAVL2
MAGEB10:ELAVL3
MAGEB10:ELAVL4
MAGEB10:NSMCE1
MAGEB10:NSMCE4A
MAGEB10:PRDX1
MAGEB10:PRDX2
MAGEB10:PRDX4
MAGEB10:RNASEH2A
MAGEB10:SENP5
MAGEB10:SLX1B
MAGEB10:SMC5
MAGEB10:SMC6
MAGEB10:UBE2I
MAGEB16:CELF1
MAGEB16:CELF2
MAGEB16:CELF3
MAGEB16:ELAVL1
MAGEB16:ELAVL2
MAGEB16:ELAVL3
MAGEB16:ELAVL4
MAGEB16:NSMCE1
MAGEB16:NSMCE4A
MAGEB16:PRDX1
MAGEB16:PRDX2
MAGEB16:PRDX4
MAGEB16:RNASEH2A
MAGEB16:SENP5
MAGEB16:SLX1B
MAGEB16:SMC5
MAGEB16:SMC6
MAGEB16:UBE2I
MAGEB17:CELF1
MAGEB17:CELF2
MAGEB17:CELF3
MAGEB17:ELAVL1
MAGEB17:ELAVL2
MAGEB17:ELAVL3
MAGEB17:ELAVL4
MAGEB17:NSMCE1
MAGEB17:NSMCE4A
MAGEB17:PRDX1
MAGEB17:PRDX2
MAGEB17:PRDX4
MAGEB17:RNASEH2A
MAGEB17:SENP5
MAGEB17:SLX1B
MAGEB17:SMC5
MAGEB17:SMC6
MAGEB17:UBE2I
MAGEB18:CELF1
MAGEB18:CELF2
MAGEB18:CELF3
MAGEB18:ELAVL1
MAGEB18:ELAVL2
MAGEB18:ELAVL3
MAGEB18:ELAVL4
MAGEB18:NSMCE1
MAGEB18:NSMCE4A
MAGEB18:PRDX1
MAGEB18:PRDX2
MAGEB18:PRDX4
MAGEB18:RNASEH2A
MAGEB18:SENP5
MAGEB18:SLX1B
MAGEB18:SMC5
MAGEB18:SMC6
MAGEB18:UBE2I
MAGEB2:CELF1
MAGEB2:CELF2
MAGEB2:CELF3
MAGEB2:ELAVL1
MAGEB2:ELAVL2
MAGEB2:ELAVL3
MAGEB2:ELAVL4
MAGEB2:NSMCE1
MAGEB2:NSMCE4A
MAGEB2:PRDX1
MAGEB2:PRDX2
MAGEB2:PRDX4
MAGEB2:RNASEH2A
MAGEB2:SENP5
MAGEB2:SLX1B
MAGEB2:SMC5
MAGEB2:SMC6
MAGEB2:UBE2I
MAGEB3:CELF1
MAGEB3:CELF2
MAGEB3:CELF3
MAGEB3:ELAVL1
MAGEB3:ELAVL2
MAGEB3:ELAVL3
MAGEB3:ELAVL4
MAGEB3:NSMCE1
MAGEB3:NSMCE4A
MAGEB3:PRDX1
MAGEB3:PRDX2
MAGEB3:PRDX4
MAGEB3:RNASEH2A
MAGEB3:SENP5
MAGEB3:SLX1B
MAGEB3:SMC5
MAGEB3:SMC6
MAGEB3:UBE2I
MAGEB4:CELF1
MAGEB4:CELF2
MAGEB4:CELF3
MAGEB4:ELAVL1
MAGEB4:ELAVL2
MAGEB4:ELAVL3
MAGEB4:ELAVL4
MAGEB4:NSMCE1
MAGEB4:NSMCE4A
MAGEB4:PRDX1
MAGEB4:PRDX2
MAGEB4:PRDX4
MAGEB4:RNASEH2A
MAGEB4:SENP5
MAGEB4:SLX1B
MAGEB4:SMC5
MAGEB4:SMC6
MAGEB4:UBE2I
MAGEB5:CELF1
MAGEB5:CELF2
MAGEB5:CELF3
MAGEB5:ELAVL1
MAGEB5:ELAVL2
MAGEB5:ELAVL3
MAGEB5:ELAVL4
MAGEB5:NSMCE1
MAGEB5:NSMCE4A
MAGEB5:PRDX1
MAGEB5:PRDX2
MAGEB5:PRDX4
MAGEB5:RNASEH2A
MAGEB5:SENP5
MAGEB5:SLX1B
MAGEB5:SMC5
MAGEB5:SMC6
MAGEB5:UBE2I
MAGEB6:CELF1
MAGEB6:CELF2
MAGEB6:CELF3
MAGEB6:ELAVL1
MAGEB6:ELAVL2
MAGEB6:ELAVL3
MAGEB6:ELAVL4
MAGEB6:NSMCE1
MAGEB6:NSMCE4A
MAGEB6:PRDX1
MAGEB6:PRDX2
MAGEB6:PRDX4
MAGEB6:RNASEH2A
MAGEB6:SENP5
MAGEB6:SLX1B
MAGEB6:SMC5
MAGEB6:SMC6
MAGEB6:UBE2I
MAGEC2:CELF1
MAGEC2:CELF2
MAGEC2:CELF3
MAGEC2:ELAVL1
MAGEC2:ELAVL2
MAGEC2:ELAVL3
MAGEC2:ELAVL4
MAGEC2:NSMCE1
MAGEC2:NSMCE4A
MAGEC2:PRDX1
MAGEC2:PRDX2
MAGEC2:PRDX4
MAGEC2:RNASEH2A
MAGEC2:SENP5
MAGEC2:SLX1B
MAGEC2:SMC5
MAGEC2:SMC6
MAGEC2:UBE2I
MAGEC3:NRAS
MAGED1:CELF1
MAGED1:CELF2
MAGED1:CELF3
MAGED1:ELAVL1
MAGED1:ELAVL2
MAGED1:ELAVL3
MAGED1:ELAVL4
MAGED1:NSMCE1
MAGED1:NSMCE4A
MAGED1:PRDX1
MAGED1:PRDX2
MAGED1:PRDX4
MAGED1:RNASEH2A
MAGED1:SENP5
MAGED1:SLX1B
MAGED1:SMC5
MAGED1:SMC6
MAGED1:UBE2I
MAGED4:NRAS
MAGEE2:CELF1
MAGEE2:CELF2
MAGEE2:CELF3
MAGEE2:ELAVL1
MAGEE2:ELAVL2
MAGEE2:ELAVL3
MAGEE2:ELAVL4
MAGEE2:NSMCE1
MAGEE2:NSMCE4A
MAGEE2:PRDX1
MAGEE2:PRDX2
MAGEE2:PRDX4
MAGEE2:RNASEH2A
MAGEE2:SENP5
MAGEE2:SLX1B
MAGEE2:SMC5
MAGEE2:SMC6
MAGEE2:UBE2I
MAGEF1:CELF1
MAGEF1:CELF2
MAGEF1:CELF3
MAGEF1:ELAVL1
MAGEF1:ELAVL2
MAGEF1:ELAVL3
MAGEF1:ELAVL4
MAGEF1:NSMCE1
MAGEF1:NSMCE4A
MAGEF1:PRDX1
MAGEF1:PRDX2
MAGEF1:PRDX4
MAGEF1:RNASEH2A
MAGEF1:SENP5
MAGEF1:SLX1B
MAGEF1:SMC5
MAGEF1:SMC6
MAGEF1:UBE2I
MAGEH1:CELF1
MAGEH1:CELF2
MAGEH1:CELF3
MAGEH1:ELAVL1
MAGEH1:ELAVL2
MAGEH1:ELAVL3
MAGEH1:ELAVL4
MAGEH1:NAE1
MAGEH1:NSMCE1
MAGEH1:NSMCE4A
MAGEH1:PRDX1
MAGEH1:PRDX2
MAGEH1:PRDX4
MAGEH1:RNASEH2A
MAGEH1:SENP5
MAGEH1:SLX1B
MAGEH1:SMC5
MAGEH1:SMC6
MAGEH1:UBE2I
MAGEL2:OR10J1
MAGI-3:RRM1
MAGI-3:SLC28A1
MAGI-3:SLC29A1
MAGI-3:SLC29A2
MAGI-3:TYMS
MAGOH:NRAS
MAGOH:PPIH
MAGT1:ALG12
MAGT1:ALG5
MAGT1:CDK12
MAGT1:CDK13
MAGT1:HSPA5
MAGT1:PIGV
MAGT1:PRKCA
MAGT1:PRKCB
MAGT1:PRKCD
MAGT1:PRKCE
MAGT1:PRKCG
MAGT1:PRKCH
MAGT1:PRKCQ
MAGT1:STT3A
MAGT1:STT3B
MAGT1:ZMPSTE24
MAK16:POLR1B
MAK16:UBXN8
MAL2:PLEKHG6
MAL2:RAB11FIP1
MAL2:TUFT1
MAML1:NTRK1
MAML1:ORM1
MAML1:PDGFRA
MAML1:PDGFRB
MAML1:PTGS1
MAML1:RET
MAML1:SLC22A1
MAML1:SLC22A2
MAN2C1:VPS33B
MANBAL:RIN2
MAP1LC3A:MTOR
MAP1LC3B:MTOR
MAP1LC3B:RPS6KB1
MAP1S:MAP3K11
MAP1S:NCOR2
MAP1S:NOC4L
MAP1S:PGLS
MAP1S:RAVER1
MAP1S:SMARCC2
MAP2:PDE3A
MAP2:PEX1
MAP2:PPP3CA
MAP2:PTPN3
MAP2:PTPRD
MAP2:PTPRF
MAP2:RAD9A
MAP2:RAGE
MAP2:RFC5
MAP2:SENP1
MAP2:SMO
MAP2:SOD2
MAP2:TAP2
MAP2:XRCC6
MAP2K1:NRAS
MAP2K1:VHL
MAP2K1IP1:NRAS
MAP2K3:NAE1
MAP2K4:PRPSAP2
MAP2K4:SENP2
MAP2K5:NRAS
MAP2K5:PIGC
MAP2K7:POGZ
MAP2K7:RRM1
MAP2K7:SLC22A8
MAP2K7:SLC28A1
MAP2K7:SLC29A1
MAP2K7:SLC29A2
MAP2K7:TACR1
MAP2K7:TYMS
MAP3K1:NRAS
MAP3K1:RRM1
MAP3K1:SLC28A1
MAP3K1:SLC29A1
MAP3K1:SLC29A2
MAP3K1:TYMS
MAP3K10:NAE1
MAP3K11:NFKB1
MAP3K11:NFKBIA
MAP3K11:PARP1
MAP3K11:PITPNM1
MAP3K3:PRR11
MAP3K3:ZBTB17
MAP3K4:GALM
MAP3K4:MTHFS
MAP3K5:NAE1
MAP3K7:POLR3C
MAP3K7:RRM1
MAP3K7:SLC28A1
MAP3K7:SLC29A1
MAP3K7:SLC29A2
MAP3K7:SLC30A5
MAP3K7:TYMS
MAP3K7:YAF2
MAP3K7IP2:RRM1
MAP3K7IP2:SLC28A1
MAP3K7IP2:SLC29A1
MAP3K7IP2:SLC29A2
MAP3K7IP2:TYMS
MAP4:NRAS
MAP4:PDE3A
MAP4:PEX1
MAP4:PPP3CA
MAP4:PTPN3
MAP4:PTPRD
MAP4:PTPRF
MAP4:RAD9A
MAP4:RAGE
MAP4:RFC5
MAP4:SENP1
MAP4:SMO
MAP4:SOD2
MAP4:TAP2
MAP4:TP53
MAP4:XRCC6
MAP4K3:PIK3C2A
MAP4K5:MNAT1
MAP4K5:RRM1
MAP4K5:SLC28A1
MAP4K5:SLC29A1
MAP4K5:SLC29A2
MAP4K5:TYMS
MAP7:PVRL4
MAPK1:MAPK8
MAPK1:MARK2
MAPK1:MCL1
MAPK1:MYC
MAPK1:NAE1
MAPK1:PIK3CA
MAPK1:RPS6KA2
MAPK1:SET
MAPK1:SNAP29
MAPK1:TBL1XR1
MAPK1:TNFRSF10B
MAPK1:UFD1L
MAPK1:VAV1
MAPK1:VAV3
MAPK1:XIAP
MAPK10:RRM1
MAPK10:SLC28A1
MAPK10:SLC29A1
MAPK10:SLC29A2
MAPK10:TYMS
MAPK11:CDC73
MAPK11:NTRK1
MAPK11:ORM1
MAPK11:PDGFRA
MAPK11:PDGFRB
MAPK11:PTGS1
MAPK11:RET
MAPK11:SLC22A1
MAPK11:SLC22A2
MAPK12:CDC73
MAPK12:MDM2
MAPK12:MT1X
MAPK12:MTOR
MAPK12:NHP2
MAPK12:PARP1
MAPK12:PMS2
MAPK12:POLD1
MAPK12:POLE
MAPK12:POLM
MAPK12:POLR2A
MAPK12:PPM1D
MAPK12:RAD23B
MAPK12:RAD51
MAPK12:RAD9A
MAPK12:RBX1
MAPK12:RELA
MAPK12:RPL13A
MAPK12:RRM1
MAPK12:SESN2
MAPK12:SSBP1
MAPK12:TNFRSF10B
MAPK12:UNG
MAPK12:USP1
MAPK12:WRAP53
MAPK12:ZBTB32
MAPK13:CDC73
MAPK13:PKP3
MAPK13:PRR5
MAPK14:CDC73
MAPK14:MAPK8
MAPK3:NAE1
MAPK7:ACAT1
MAPK7:ACTA1
MAPK7:ACTA2
MAPK7:ACTB
MAPK7:ACTC1
MAPK7:ACTG1
MAPK7:ACTG2
MAPK7:ALG14
MAPK7:ARPC3
MAPK7:CALM1
MAPK7:CALML3
MAPK7:DAD1
MAPK7:GPAA1
MAPK7:HMGCS1
MAPK7:HMGCS2
MAPK7:HSD17B7
MAPK7:KDELR1
MAPK7:KDELR2
MAPK7:KDELR3
MAPK7:MAGT1
MAPK7:MLST8
MAPK7:MPPE1
MAPK7:MYO5A
MAPK7:MYO5B
MAPK7:MYO5C
MAPK7:NRAS
MAPK7:PGM1
MAPK7:PGM5
MAPK7:PIGB
MAPK7:PIGC
MAPK7:PIGF
MAPK7:PIGG
MAPK7:PIGK
MAPK7:PIGS
MAPK7:PIGU
MAPK7:PIGW
MAPK7:PPP1CA
MAPK7:PPP1CB
MAPK7:PPP1CC
MAPK7:PRKCA
MAPK7:PRKCB
MAPK7:PRKCD
MAPK7:PRKCE
MAPK7:PRKCG
MAPK7:PRKCH
MAPK7:PRKCQ
MAPK7:TUSC3
MAPK7:UGGT1
MAPK7:UGGT2
MAPK7:VTI1A
MAPK8:MYC
MAPK8:NAE1
MAPK8:NRAS
MAPK8:PARP1
MAPK8:PRRT2
MAPK8:SMAD3
MAPK8:TP53
MAPK8:VAV1
MAPK8:VAV3
MAPK8IP3:NAE1
MAPK8IP3:RNF40
MAPK8IP3:SGSM3
MAPK8IP3:USP7
MAPKAP1:RRM1
MAPKAP1:SLC28A1
MAPKAP1:SLC29A1
MAPKAP1:SLC29A2
MAPKAP1:TYMS
MAPKAPK2:MRE11A
MAPKAPK2:NLRP2
MAPKAPK2:PARP1
MAPKAPK2:RRM1
MAPKAPK2:SLC28A1
MAPKAPK2:SLC29A1
MAPKAPK2:SLC29A2
MAPKAPK2:TDG
MAPKAPK2:TP53
MAPKAPK2:TYMS
MAPKAPK2:XPA
MAPKAPK3:RRM1
MAPKAPK3:SLC28A1
MAPKAPK3:SLC29A1
MAPKAPK3:SLC29A2
MAPKAPK3:TYMS
MAPKAPK5:MYC
MAPKAPK5:NRAS
MAPRE1:AURKA
MAPRE1:AURKB
MAPRE1:AURKC
MAPRE1:CDK2
MAPRE1:CKS1B
MAPRE1:CKS2
MAPRE1:DDX11
MAPRE1:DDX12P
MAPRE1:DYNC1H1
MAPRE1:IGBP1
MAPRE1:LSM1
MAPRE1:MAD2L1
MAPRE1:MRPL13
MAPRE1:MRPS28
MAPRE1:NIPBL
MAPRE1:ORC4
MAPRE1:PAFAH1B1
MAPRE1:PDS5A
MAPRE1:PDS5B
MAPRE1:PEX2
MAPRE1:PFDN4
MAPRE1:PFDN6
MAPRE1:PICALM
MAPRE1:PPIP5K1
MAPRE1:PPIP5K2
MAPRE1:PPP2R5A
MAPRE1:PPP2R5B
MAPRE1:PPP2R5C
MAPRE1:PPP2R5D
MAPRE1:PPP2R5E
MAPRE1:PSMD8
MAPRE1:RAD17
MAPRE1:RFC3
MAPRE1:RPS6KB1
MAPRE1:SMC1A
MAPRE1:SMC1B
MAPRE1:SMC3
MAPRE1:UQCRC2
MAPRE1:WDHD1
MAPRE2:AURKA
MAPRE2:AURKB
MAPRE2:AURKC
MAPRE2:CDK2
MAPRE2:CKS1B
MAPRE2:CKS2
MAPRE2:DDX11
MAPRE2:DDX12P
MAPRE2:DYNC1H1
MAPRE2:IGBP1
MAPRE2:LSM1
MAPRE2:MAD2L1
MAPRE2:NIPBL
MAPRE2:ORC4
MAPRE2:PAFAH1B1
MAPRE2:PDS5A
MAPRE2:PDS5B
MAPRE2:PFDN4
MAPRE2:PFDN6
MAPRE2:PPIP5K1
MAPRE2:PPIP5K2
MAPRE2:PPP2R5A
MAPRE2:PPP2R5B
MAPRE2:PPP2R5C
MAPRE2:PPP2R5D
MAPRE2:PPP2R5E
MAPRE2:PSMD8
MAPRE2:RFC3
MAPRE2:SMC1A
MAPRE2:SMC1B
MAPRE2:SMC3
MAPRE2:WDHD1
MAPRE3:AURKA
MAPRE3:AURKB
MAPRE3:AURKC
MAPRE3:CDK2
MAPRE3:CKS1B
MAPRE3:CKS2
MAPRE3:DDX11
MAPRE3:DDX12P
MAPRE3:DYNC1H1
MAPRE3:IGBP1
MAPRE3:LSM1
MAPRE3:MAD2L1
MAPRE3:NIPBL
MAPRE3:ORC4
MAPRE3:PAFAH1B1
MAPRE3:PDS5A
MAPRE3:PDS5B
MAPRE3:PFDN4
MAPRE3:PFDN6
MAPRE3:PPIP5K1
MAPRE3:PPIP5K2
MAPRE3:PPP2R5A
MAPRE3:PPP2R5B
MAPRE3:PPP2R5C
MAPRE3:PPP2R5D
MAPRE3:PPP2R5E
MAPRE3:PSMD8
MAPRE3:RFC3
MAPRE3:SMC1A
MAPRE3:SMC1B
MAPRE3:SMC3
MAPRE3:WDHD1
MAPT:PDE3A
MAPT:PEX1
MAPT:PPP3CA
MAPT:PTPN3
MAPT:PTPRD
MAPT:PTPRF
MAPT:RAD9A
MAPT:RAGE
MAPT:RFC5
MAPT:SENP1
MAPT:SMO
MAPT:SOD2
MAPT:TAP2
MAPT:XRCC6
MARCH5:NRAS
MARCH5:RHOA
MARCH5:SSBP1
MARCH5:TAF12
MARCH6:NAE1
MARCH7:SRP9
MARK1:RRM1
MARK1:SLC28A1
MARK1:SLC29A1
MARK1:SLC29A2
MARK1:TYMS
MARK3:MTA1
MARS2:MYB
MARVELD2:VIPR1
MARVELD3:NRAS
MARVELD3:PVRL4
MAST1:ULK1
MAST1:ULK2
MAST2:ULK1
MAST2:ULK2
MAST3:SAFB2
MAST3:ULK1
MAST3:ULK2
MAST4:MYC
MAST4:ULK1
MAST4:ULK2
MASTL:NRAS
MAT2A:RRN3
MATN2:NRAS
MATR3:NDUFAF4
MATR3:PAPOLG
MATR3:PPP2R3C
MATR3:PPWD1
MATR3:RIOK2
MATR3:RNF146
MATR3:SAFB
MATR3:WDR76
MATR3:ZCCHC10
MAX:MYC
MAZ:MLST8
MAZ:TBC1D10B
MAZ:TELO2
MAZ:ZNF689
MBD3:MED24
MBD3:MLLT1
MBD3:NCLN
MBD3:PIAS4
MBD3:PIP5K1C
MBD3:POLD1
MBD3:POLR2E
MBD3:RANBP3
MBD3:RNF126
MBD3:SCAMP4
MBD3:SLC39A3
MBD3:TMEM39B
MBD3:TXLNA
MBD3:UBN1
MBD3:USF2
MBD4:NTRK1
MBD4:ORM1
MBD4:PDGFRA
MBD4:PDGFRB
MBD4:PTGS1
MBD4:RET
MBD4:SLC22A1
MBD4:SLC22A2
MBD4:SNX4
MBIP:STRN3
MBL1P1:NRAS
MBNL1:NAE1
MBOAT7:RRAS
MBTD1:POU2F1
MBTD1:PPM1D
MBTD1:SETDB1
MBTD1:TADA1
MBTD1:ZNF397
MBTPS2:PSMD10
MC3R:TAS2R9
MCCD1:NAE1
MCL1:MET
MCL1:MTOR
MCL1:MYC
MCL1:NAE1
MCL1:TPCN1
MCL1:XIAP
MCM10:MCM3
MCM10:RAD51
MCM10:SMC2
MCM10:TRA2B
MCM2:DNA2
MCM2:MCM4
MCM2:MCM5
MCM2:MCM7
MCM2:MLF1IP
MCM2:NAE1
MCM2:NFATC3
MCM2:NSMCE4A
MCM2:ORC1
MCM2:PAICS
MCM2:PLK4
MCM2:RAD54L
MCM2:RFC3
MCM2:SNRPA
MCM2:THOP1
MCM2:WDR76
MCM3:ATP8A1
MCM3:ATP8A2
MCM3:CDC14A
MCM3:CDC14B
MCM3:CDC23
MCM3:CDC6
MCM3:DNA2
MCM3:DSCC1
MCM3:GLI4
MCM3:MCM4
MCM3:MCM5
MCM3:NUDT21
MCM3:ORC4
MCM3:PRDM9
MCM3:PTRH2
MCM3:REPIN1
MCM3:RFC4
MCM3:TAF11
MCM3:USP39
MCM3:ZFP1
MCM3:ZFP14
MCM3:ZFP2
MCM3:ZFP28
MCM3:ZFP3
MCM3:ZFP57
MCM3:ZFP62
MCM3:ZFP69
MCM3:ZIM3
MCM3:ZKSCAN1
MCM3:ZKSCAN2
MCM3:ZKSCAN4
MCM3:ZKSCAN8
MCM3:ZNF100
MCM3:ZNF101
MCM3:ZNF114
MCM3:ZNF121
MCM3:ZNF124
MCM3:ZNF134
MCM3:ZNF136
MCM3:ZNF138
MCM3:ZNF14
MCM3:ZNF140
MCM3:ZNF146
MCM3:ZNF155
MCM3:ZNF177
MCM3:ZNF19
MCM3:ZNF195
MCM3:ZNF2
MCM3:ZNF20
MCM3:ZNF202
MCM3:ZNF215
MCM3:ZNF221
MCM3:ZNF222
MCM3:ZNF223
MCM3:ZNF224
MCM3:ZNF234
MCM3:ZNF239
MCM3:ZNF253
MCM3:ZNF266
MCM3:ZNF268
MCM3:ZNF274
MCM3:ZNF275
MCM3:ZNF282
MCM3:ZNF284
MCM3:ZNF3
MCM3:ZNF311
MCM3:ZNF317
MCM3:ZNF32
MCM3:ZNF320
MCM3:ZNF322P1
MCM3:ZNF329
MCM3:ZNF331
MCM3:ZNF333
MCM3:ZNF337
MCM3:ZNF343
MCM3:ZNF35
MCM3:ZNF354C
MCM3:ZNF383
MCM3:ZNF391
MCM3:ZNF394
MCM3:ZNF404
MCM3:ZNF41
MCM3:ZNF415
MCM3:ZNF419
MCM3:ZNF426
MCM3:ZNF430
MCM3:ZNF432
MCM3:ZNF433
MCM3:ZNF436
MCM3:ZNF439
MCM3:ZNF44
MCM3:ZNF440
MCM3:ZNF442
MCM3:ZNF443
MCM3:ZNF45
MCM3:ZNF460
MCM3:ZNF461
MCM3:ZNF468
MCM3:ZNF479
MCM3:ZNF485
MCM3:ZNF486
MCM3:ZNF490
MCM3:ZNF491
MCM3:ZNF497
MCM3:ZNF501
MCM3:ZNF502
MCM3:ZNF510
MCM3:ZNF514
MCM3:ZNF517
MCM3:ZNF529
MCM3:ZNF547
MCM3:ZNF548
MCM3:ZNF552
MCM3:ZNF554
MCM3:ZNF555
MCM3:ZNF556
MCM3:ZNF557
MCM3:ZNF558
MCM3:ZNF559
MCM3:ZNF561
MCM3:ZNF563
MCM3:ZNF564
MCM3:ZNF565
MCM3:ZNF566
MCM3:ZNF57
MCM3:ZNF577
MCM3:ZNF584
MCM3:ZNF586
MCM3:ZNF587B
MCM3:ZNF589
MCM3:ZNF596
MCM3:ZNF597
MCM3:ZNF599
MCM3:ZNF606
MCM3:ZNF610
MCM3:ZNF620
MCM3:ZNF621
MCM3:ZNF623
MCM3:ZNF625
MCM3:ZNF627
MCM3:ZNF649
MCM3:ZNF655
MCM3:ZNF660
MCM3:ZNF662
MCM3:ZNF664
MCM3:ZNF669
MCM3:ZNF670
MCM3:ZNF679
MCM3:ZNF680
MCM3:ZNF682
MCM3:ZNF684
MCM3:ZNF689
MCM3:ZNF695
MCM3:ZNF696
MCM3:ZNF699
MCM3:ZNF70
MCM3:ZNF700
MCM3:ZNF701
MCM3:ZNF705A
MCM3:ZNF705B
MCM3:ZNF705D
MCM3:ZNF705G
MCM3:ZNF707
MCM3:ZNF709
MCM3:ZNF71
MCM3:ZNF713
MCM3:ZNF730
MCM3:ZNF732
MCM3:ZNF737
MCM3:ZNF74
MCM3:ZNF763
MCM3:ZNF764
MCM3:ZNF765
MCM3:ZNF766
MCM3:ZNF77
MCM3:ZNF771
MCM3:ZNF772
MCM3:ZNF773
MCM3:ZNF774
MCM3:ZNF776
MCM3:ZNF777
MCM3:ZNF789
MCM3:ZNF79
MCM3:ZNF791
MCM3:ZNF793
MCM3:ZNF799
MCM3:ZNF80
MCM3:ZNF805
MCM3:ZNF823
MCM3:ZNF83
MCM3:ZNF846
MCM3:ZNF850
MCM3:ZNF852
MCM3:ZNF92
MCM3:ZNF98
MCM3:ZNF99
MCM3:ZSCAN32
MCM4:CDC6
MCM4:MCM5
MCM4:MCM7
MCM4:ORC2
MCM5:GINS4
MCM5:MCM7
MCM5:MYBL2
MCM5:NAE1
MCM5:NRAS
MCM5:ORC1
MCM5:ORC2
MCM5:ORC4
MCM5:PIK3CA
MCM5:POLD1
MCM5:PRIM2
MCM5:RFC2
MCM5:SUMO1
MCM5:TRMT2A
MCM5:UBA1
MCM6:NRAS
MCM6:POLE2
MCM6:RMI1
MCM6:WDHD1
MCM7:MYBL2
MCM7:NAE1
MCM7:RBL1
MCM7:STMN1
MCM7:TTK
MCM8:RFC4
MCPH1:NAE1
MCPH1:NRAS
MCPH1:WRN
MCRS1:TROAP
MCTP1:MYC
MDC1:NAE1
MDC1:PARP1
MDC1:PRR3
MDC1:TROAP
MDH1:NRAS
MDH2:NRAS
MDM2:MDM4
MDM2:MMP28
MDM2:MT1X
MDM2:MTOR
MDM2:MYC
MDM2:NAE1
MDM2:NHP2
MDM2:PARP1
MDM2:PARP2
MDM2:PLK1
MDM2:PLK4
MDM2:PMS2
MDM2:POLD1
MDM2:POLD4
MDM2:POLE
MDM2:POLM
MDM2:POLR2A
MDM2:PPM1D
MDM2:RAD23B
MDM2:RAD51
MDM2:RAD9A
MDM2:RBX1
MDM2:RELA
MDM2:RPL13A
MDM2:RRM1
MDM2:RRM2B
MDM2:SESN2
MDM2:SSBP1
MDM2:TIPARP
MDM2:TNFRSF10B
MDM2:TP53
MDM2:UNG
MDM2:USP1
MDM2:WRAP53
MDM2:XRCC2
MDM2:ZBTB32
MDM4:PDE7A
MDM4:PML
MDM4:PPP2R4
MDM4:RAB3GAP2
MDM4:RC3H1
MDM4:SMARCC1
MDM4:STRBP
MDM4:TCERG1
MDM4:TOMM20
MDM4:TP53
MDM4:ZNF124
MDM4:ZXDC
MDN1:DNAJA1
MDN1:DNAJA2
MDN1:DNAJA4
MDN1:LSM1
MDN1:MED6
MDN1:MYC
MDP1:BHMT
MDP1:BHMT2
MDP1:ERCC4
MDP1:KIFC1
MDP1:MRS2
MDP1:STX11
MDP1:STX19
MDP1:STX1A
MDP1:STX1B
MDP1:STX2
MDP1:STX3
MDP1:STX4
ME1:MPC1
ME1:NAE1
ME1:RGN
ME2:MPC1
ME2:NONO
ME2:RGN
ME2:TXNL1
ME3:MPC1
ME3:RGN
MEAF6:SNIP1
MECR:GCN1
MED1:POU2F1
MED10:MED6
MED10:MED7
MED10:TAF13
MED12:RBM10
MED13L:NRAS
MED15:TRMT2A
MED16:NCLN
MED16:PIP5K1C
MED16:POLRMT
MED16:UPF1
MED17:PSMA1
MED17:SPTLC1
MED17:TMEM126B
MED17:TMEM135
MED17:XPO7
MED18:TAF12
MED21:NAE1
MED21:SELT
MED21:TBL1XR1
MED21:YWHAH
MED23:NRAS
MED26:RAB8A
MED26:RAVER1
MED26:TNPO2
MED26:WDR83
MED26:ZNF101
MED28:NAE1
MED30:MYC
MED4:MRPS31
MED4:PAN3
MED4:RB1
MED4:SRP9
MED6:AGPAT3
MED6:AGPAT4
MED6:EPHA1
MED6:EPHA10
MED6:EPHA2
MED6:EPHA3
MED6:EPHA4
MED6:EPHA5
MED6:EPHA6
MED6:EPHA7
MED6:EPHA8
MED6:EPHB1
MED6:EPHB2
MED6:EPHB3
MED6:EPHB4
MED6:EPHB6
MED6:GALK2
MED6:GDA
MED6:MED7
MED6:NAE1
MED6:PAPOLA
MED6:TEK
MED6:TIE1
MED6:TMX1
MED6:TYRO3
MED6:UBE2N
MED6:UBE2NL
MED7:CFDP1
MED7:DTYMK
MED7:GTF2B
MED7:RNF14
MED7:TAF11
MED7:VPS72
MEIS1:ALDH1A1
MEIS1:ALDH1A2
MEIS1:ALDH1A3
MEIS1:ALDH1B1
MEIS1:ALDH2
MEIS1:IPO11
MEIS1:SIN3A
MEIS1:SIN3B
MEIS2:ALDH1A1
MEIS2:ALDH1A2
MEIS2:ALDH1A3
MEIS2:ALDH1B1
MEIS2:ALDH2
MEIS2:IPO11
MEIS2:SIN3A
MEIS2:SIN3B
MEIS3:ALDH1A1
MEIS3:ALDH1A2
MEIS3:ALDH1A3
MEIS3:ALDH1B1
MEIS3:ALDH2
MEIS3:IPO11
MEIS3:SIN3A
MEIS3:SIN3B
MELK:VCP
MEMO1:PLCG1
MEN1:NAE1
MEN1:RBM4
MEN1:SF1
MEN1:TBC1D10B
MEN1:UBXN1
MEOX2:ZNF407
MEPE:MYC
MESDC1:NRAS
MESP2:NAE1
MET:MTOR
MET:PRKAG2
MET:PXN
MET:RAI14
MET:SLC35D2
MET:SQSTM1
MET:TP53
MET:UBE2H
MET:UPP1
MET:VHL
METAP1:METAP2
METAP2:NRAS
METAP2:TIMM22
METRN:RHBDF1
METTL3:PRPF39
MFN1:SENP2
MFN1:TFG
MFNG:PTPN6
MFSD3:NAE1
MFSD5:SQSTM1
MGAT2:NTRK1
MGAT2:ORM1
MGAT2:PDGFRA
MGAT2:PDGFRB
MGAT2:PTGS1
MGAT2:RET
MGAT2:RHOA
MGAT2:SLC22A1
MGAT2:SLC22A2
MGAT2:UGP2
MGAT4B:TBC1D9B
MGC16275:POLR1B
MGC16275:TAOK1
MGC24039:NRAS
MGC29506:NAE1
MGC50559:NRAS
MGMT:NAE1
MGRN1:ZNF500
MGST2:NAE1
MIA:NRAS
MIB1:ZNF24
MICA:SAMD4A
MICAL1:NRAS
MICALL1:TMEM184B
MICB:TAP1
MID1:NRAS
MIER1:ZNF644
MIER2:PIP5K1C
MINDY1:CHEK1
MINDY2:CHEK1
MINK1:MNT
MINPP1:CDK2
MINPP1:SNRPD1
MIOS:NAE1
MIOS:SEC13
MIR17HG:TP53
MIS18BP1:NAE1
MITF:GCN1
MK-STYX:RRM1
MK-STYX:SLC28A1
MK-STYX:SLC29A1
MK-STYX:SLC29A2
MK-STYX:TYMS
MKI67:NRAS
MKI67:PCNA
MKI67:ZWINT
MKKS:NAA20
MKRN2:NR2C2
MLCK:NRAS
MLF1IP:MTF2
MLF1IP:RRM2
MLF1IP:SKP2
MLF2:NRAS
MLH1:MYC
MLH1:NAE1
MLH1:PARP1
MLH1:PINK1
MLH1:POLG
MLH1:SS18L2
MLH1:TIPARP
MLH1:TOP1
MLH1:TP53
MLH3:NAE1
MLKL:NRAS
MLL:NRAS
MLL2:MYH4
MLL2:SUDS3
MLL3:ZNF212
MLLT1:RANBP3
MLLT10:NSUN6
MLLT10:PRPF18
MLLT10:RPS6KB1
MLLT10:SF3B1
MLLT10:YME1L1
MLLT10:ZNF273
MLLT10:ZNF33A
MLLT10:ZNF37A
MLLT6:NBEAL2
MLST8:LIAS
MLST8:LIPT1
MLST8:LIPT2
MLST8:MTOR
MLST8:PEX10
MLST8:PRKCA
MLST8:PRKCB
MLST8:PRKCD
MLST8:PRKCE
MLST8:PRKCG
MLST8:PRKCH
MLST8:PRKCQ
MLST8:PSAT1
MLST8:PSPH
MLST8:RICTOR
MLST8:RPL31
MLST8:RRAGA
MLST8:RRAGB
MLST8:VAC14
MLZE:NRAS
MMADHC:RALB
MMADHC:RNF146
MMADHC:SERINC1
MMADHC:TAB2
MMADHC:TMEM126B
MMADHC:UBXN4
MMEL1:NRAS
MMP14:MMP2
MMP14:PTRF
MMP14:UBTD1
MMP28:TIPARP
MMS19:NAE1
MN1:NRAS
MNAT1:NAE1
MNAT1:PAPOLA
MNAT1:TRMT5
MND1:NCAPH
MND1:TOPBP1
MNDA:NEUROG2
MNDA:NRAS
MOAP1:NAE1
MOBKL2A:NRAS
MOCS3:DPM1
MOCS3:NAE1
MOCS3:OSGEPL1
MOCS3:VTI1A
MOGAT2:NAE1
MOGS:CDK12
MOGS:CDK13
MOGS:MAGT1
MOGS:PIGG
MOGS:TUSC3
MOGS:UGGT1
MOGS:UGGT2
MON1A:DYNC1I1
MON1A:DYNC1I2
MON1B:DYNC1I1
MON1B:DYNC1I2
MON1B:ZC3H18
MON2:ARFRP1
MON2:DOPEY1
MON2:DOPEY2
MON2:HSPA5
MON2:NCS1
MON2:NSMCE4A
MON2:NXF1
MON2:NXF2B
MON2:NXF3
MON2:NXF5
MON2:PCID2
MON2:PIGW
MON2:SACM1L
MON2:SEC61G
MON2:SYS1
MON2:VPS26A
MON2:VPS26B
MON2:VPS35
MON2:VPS53
MORC2:MYC
MORC3:NTRK1
MORC3:ORM1
MORC3:PDGFRA
MORC3:PDGFRB
MORC3:PTGS1
MORC3:RET
MORC3:SLC22A1
MORC3:SLC22A2
MORF4L1:NAE1
MORF4L2:MYC
MORF4L2:NAE1
MORF4L2:PSMD10
MORG1:NRAS
MORN5:NAE1
MOS:NRAS
MOSC2:NAE1
MOSPD3:TAF6
MPC2:SACM1L
MPDZ:NRAS
MPDZ:SDC2
MPG:NAE1
MPHOSPH10:NRAS
MPHOSPH6:NRAS
MPHOSPH8:MYC
MPHOSPH8:MYCBP2
MPHOSPH9:NAE1
MPHOSPH9:TMPO
MPI:ACTA1
MPI:ACTA2
MPI:ACTB
MPI:ACTC1
MPI:ACTG1
MPI:ACTG2
MPI:BECN1
MPI:CALM1
MPI:CALML3
MPI:DCP2
MPI:DDX31
MPI:DHX15
MPI:DPM1
MPI:HNRNPA0
MPI:HNRNPA1
MPI:HNRNPA1L2
MPI:HNRNPA3
MPI:LUC7L
MPI:LUC7L2
MPI:LUC7L3
MPI:MAPK11
MPI:MAPK12
MPI:MAPK13
MPI:MAPK14
MPI:NCBP2
MPI:NCBP2L
MPI:NEK1
MPI:NEK4
MPI:NEK5
MPI:NF1
MPI:NUBP1
MPI:PFKFB1
MPI:PFKFB2
MPI:PFKFB3
MPI:PFKFB4
MPI:PHF5A
MPI:PPP3R1
MPI:PPP3R2
MPI:PRDX1
MPI:PRDX2
MPI:PRDX4
MPI:RAB5A
MPI:RAB5B
MPI:RAB5C
MPI:SF3B3
MPI:SNRPD1
MPI:TRPT1
MPI:VPS26A
MPI:VPS26B
MPI:XPNPEP1
MPI:XPNPEP2
MPI:YJU2
MPL:NRAS
MPO:NAE1
MPO:NRAS
MPPE1:PGAP1
MPPE1:PPIP5K1
MPPE1:PPIP5K2
MPPE1:SLC11A1
MPPE1:SLC11A2
MPZL1:SPTLC1
MPZL2:PLLP
MPZL2:RNF39
MPZL2:ST14
MPZL2:ST6GALNAC1
MRC1:NR1H2
MRC2:MXRA7
MRE11:LIG1
MRE11:POLD1
MRE11:POLD2
MRE11:VCP
MRE11A:NAE1
MRE11A:NLRP2
MRE11A:PARP1
MRE11A:RAD50
MRE11A:RAD51
MRE11A:TDG
MRE11A:TIPARP
MRE11A:XPA
MRE11A:ZBTB44
MRFAP1:NAE1
MRFAP1L1:TBL1XR1
MRGBP:RABGGTB
MRGBP:RANGAP1
MRM1:ACTA1
MRM1:ACTA2
MRM1:ACTB
MRM1:ACTC1
MRM1:ACTG1
MRM1:ACTG2
MRM1:ACTR2
MRM1:CDC14A
MRM1:CDC14B
MRM1:DCAKD
MRM1:HACD1
MRM1:HACD2
MRM1:PSMA6
MRM1:RCC1
MRM1:RFC3
MRM1:RHOT1
MRM1:RHOT2
MRM1:SLC7A1
MRM1:SLC7A14
MRM1:SLC7A3
MRM1:SLC7A4
MRM1:TIMM22
MRPL12:TSEN54
MRPL12:WDR77
MRPL13:PRKAA1
MRPL13:PRKDC
MRPL13:PSMD12
MRPL13:SDHB
MRPL13:SDHC
MRPL13:SDHD
MRPL13:TAB2
MRPL13:UBE2V2
MRPL13:ZNF7
MRPL15:ABCC1
MRPL15:ABCC2
MRPL15:ABCC3
MRPL15:ABCC6
MRPL15:GCN1
MRPL15:OSGEPL1
MRPL15:POLE3
MRPL15:SLC7A1
MRPL15:SLC7A14
MRPL15:SLC7A3
MRPL15:SLC7A4
MRPL17:AVL9
MRPL17:EXO1
MRPL17:FH
MRPL17:LLGL1
MRPL17:LLGL2
MRPL17:PAICS
MRPL17:RHOT1
MRPL17:RHOT2
MRPL17:SLC7A1
MRPL17:SLC7A14
MRPL17:SLC7A3
MRPL17:SLC7A4
MRPL17:STXBP5
MRPL17:STXBP5L
MRPL18:MRPL3
MRPL18:RNF146
MRPL18:TPRKB
MRPL2:DAD1
MRPL2:HACD1
MRPL2:HACD2
MRPL2:MED6
MRPL2:MED7
MRPL2:PKLR
MRPL2:PKM
MRPL2:PRDX1
MRPL2:PRDX2
MRPL2:PRDX4
MRPL2:ROMO1
MRPL2:TAZ
MRPL2:TIMM22
MRPL2:TOMM70
MRPL2:USP36
MRPL20:PARK7
MRPL21:WDR74
MRPL23:NRAS
MRPL27:NME1
MRPL27:TACO1
MRPL3:NCBP2
MRPL3:NDUFAF4
MRPL3:NF1
MRPL3:NMD3
MRPL3:NRAS
MRPL3:NUS1
MRPL3:PDCD10
MRPL3:PPP1R2
MRPL3:PRDX1
MRPL3:PRDX2
MRPL3:PRDX4
MRPL3:PSMD12
MRPL3:PSMD6
MRPL3:SENP2
MRPL3:TBL1XR1
MRPL30:NRAS
MRPL32:ICK
MRPL32:MAK
MRPL32:PSMA2
MRPL32:RHOT1
MRPL32:RHOT2
MRPL37:MRPL38
MRPL37:NOC2L
MRPL37:POLR2E
MRPL39:NAE1
MRPL39:NMD3
MRPL39:NRAS
MRPL4:MRPS12
MRPL4:RAVER1
MRPL40:NAE1
MRPL42:STRAP
MRPL42:YBX1
MRPL42:YWHAH
MRPL45:NAE1
MRPL46:ACTA1
MRPL46:ACTA2
MRPL46:ACTB
MRPL46:ACTC1
MRPL46:ACTG1
MRPL46:ACTG2
MRPL46:ACTR2
MRPL46:CAB39
MRPL46:CAB39L
MRPL46:CDC14A
MRPL46:CDC14B
MRPL46:CDC7
MRPL46:DCAKD
MRPL46:FBXW7
MRPL46:GAS7
MRPL46:GLE1
MRPL46:GNPNAT1
MRPL46:GTF2H2
MRPL46:GTF2H2C_2
MRPL46:HACD1
MRPL46:HACD2
MRPL46:HARS
MRPL46:HARS2
MRPL46:HNRNPA0
MRPL46:HNRNPA1
MRPL46:HNRNPA1L2
MRPL46:HNRNPA3
MRPL46:LARS
MRPL46:MLST8
MRPL46:NF1
MRPL46:PAM16
MRPL46:PFKL
MRPL46:PFKM
MRPL46:PFKP
MRPL46:PRDX1
MRPL46:PRDX2
MRPL46:PRDX4
MRPL46:PSMA6
MRPL46:PSMB5
MRPL46:PSMB8
MRPL46:PSMC5
MRPL46:RCC1
MRPL46:RHOT1
MRPL46:RHOT2
MRPL46:SEPT2
MRPL46:SEPT4
MRPL46:SEPT5
MRPL46:SEPT7
MRPL46:SLU7
MRPL46:TRPT1
MRPL46:XRN2
MRPL47:NDUFB5
MRPL47:RFC4
MRPL49:NRAS
MRPL49:TMEM223
MRPL54:RNF126
MRPS10:NAE1
MRPS12:MRPS7
MRPS12:PRPF31
MRPS15:VDAC1
MRPS17:POP7
MRPS17:PSMG3
MRPS17:UBE2H
MRPS2:PHB2
MRPS2:PMPCA
MRPS22:UMPS
MRPS25:RPL15
MRPS26:NXT1
MRPS28:NAE1
MRPS28:PNO1
MRPS30:NAE1
MRPS31:SLC25A15
MRPS36:TAF9
MRPS36P4:NRAS
MRPS7:NME2
MRPS7:TACO1
MRPS7:TK1
MRRF:TRUB2
MRS2:LSM6
MRS2:PDHA1
MRS2:PDHA2
MRS2:PDHB
MRS2:PEX14
MRS2:PEX3
MRS2:PEX5
MRS2:XPC
MRTO4:KPNB1
MRVI1:MYC
MS4A3:NAE1
MS4A6A:VWA3A
MS4A6A:WAS
MSH2:CCNH
MSH2:DDX56
MSH2:KLF15
MSH2:KLF17
MSH2:KLF2
MSH2:KLF3
MSH2:KLF5
MSH2:LEPROT
MSH2:LEPROTL1
MSH2:NAE1
MSH2:NCS1
MSH2:NMD3
MSH2:NSUN5
MSH2:NUP160
MSH2:OSGEPL1
MSH2:PINK1
MSH2:POLB
MSH2:POLD2
MSH2:PPP6R1
MSH2:PPP6R2
MSH2:PPP6R3
MSH2:PRPF6
MSH2:RAN
MSH2:RFC3
MSH2:RPIA
MSH2:RPL11
MSH2:SP6
MSH2:SP7
MSH2:SRP54
MSH2:TAB2
MSH2:TAF1
MSH2:TAF11
MSH2:TOPBP1
MSH2:USP1
MSH2:XPO1
MSH2:ZBTB6
MSH2:ZNF746
MSH2:ZNF780A
MSH3:MED6
MSH3:NAE1
MSH3:PRKDC
MSH5:NAE1
MSH6:NAE1
MSH6:PINK1
MSH6:POLD2
MSH6:PRKDC
MSH6:RHOA
MSH6:SLBP
MSL2:RNF138
MSL2:SMARCC1
MSL2:TBL1XR1
MSL2:UBXN7
MSL2:XRN1
MSL2L1:NRAS
MSL3L1:MYC
MSLN:NRAS
MSMO1:ATP8A1
MSMO1:ATP8A2
MSMO1:GNPNAT1
MSMO1:HSD17B7
MSMO1:NCS1
MSMO1:PRPF6
MSMO1:SLC3A1
MSMO1:ZNF547
MSMP:PIK3CA
MSRB2:NRAS
MST1:STK24
MST1R:RPS6
MT1X:MTOR
MT1X:NHP2
MT1X:PARP1
MT1X:PARP2
MT1X:PMS2
MT1X:POLD1
MT1X:POLD4
MT1X:POLE
MT1X:POLM
MT1X:POLR2A
MT1X:PPM1D
MT1X:RAD23B
MT1X:RAD51
MT1X:RAD9A
MT1X:RBX1
MT1X:RELA
MT1X:RPL13A
MT1X:RRM1
MT1X:SESN2
MT1X:SSBP1
MT1X:TNFRSF10B
MT1X:UNG
MT1X:USP1
MT1X:WRAP53
MT1X:XRCC2
MT1X:ZBTB32
MT2A:PLAT
MT2A:PRKCDBP
MT2A:S100A3
MT4:PLAUR
MTA1:NAE1
MTA1:VRK1
MTA2:NRAS
MTA2:SF1
MTAP:MED6
MTBP:NRAS
MTERFD2:NAE1
MTF2:PTBP2
MTF2:RAD54L
MTF2:RBMXL1
MTF2:RPA2
MTF2:RPF1
MTF2:TOPBP1
MTF2:ZNF107
MTF2:ZNF273
MTF2:ZNF678
MTFMT:IDNK
MTFR1:POLR2K
MTFR1:RAB1A
MTFR1:UBE2V2
MTFR1:YWHAZ
MTG1:AVL9
MTG1:OSGEPL1
MTG2:CYC1
MTG2:EXO1
MTHFD1:JMJD7
MTHFD1:PLA2G4A
MTHFD1:PLA2G4C
MTHFD1:PLA2G4D
MTHFD1:PLA2G4E
MTHFD1:PLA2G4F
MTHFD1L:JMJD7
MTHFD1L:PLA2G4A
MTHFD1L:PLA2G4C
MTHFD1L:PLA2G4D
MTHFD1L:PLA2G4E
MTHFD1L:PLA2G4F
MTIF2:PNO1
MTIF3:RNF6
MTL5:NAE1
MTMR6:N4BP2L2
MTO1:PRPF6
MTOR:DNAJA1
MTOR:DNAJA2
MTOR:DNAJA4
MTOR:HSF1
MTOR:HSF2
MTOR:MYC
MTOR:NHP2
MTOR:NRAS
MTOR:NSMCE4A
MTOR:PARP1
MTOR:PARP2
MTOR:PIGW
MTOR:PIK3CA
MTOR:PIP4K2A
MTOR:PIP4K2B
MTOR:PIP4K2C
MTOR:PMS2
MTOR:POLD1
MTOR:POLD4
MTOR:POLE
MTOR:POLM
MTOR:POLR2A
MTOR:PPM1D
MTOR:PRKCA
MTOR:PRKCB
MTOR:PRKCD
MTOR:PRKCE
MTOR:PRKCG
MTOR:PRKCH
MTOR:PRKCQ
MTOR:PRKDC
MTOR:PSMB6
MTOR:PSMB9
MTOR:PTEN
MTOR:RAD23B
MTOR:RAD51
MTOR:RAD9A
MTOR:RBX1
MTOR:RELA
MTOR:RFK
MTOR:RICTOR
MTOR:RPL13A
MTOR:RPS6KB1
MTOR:RRAGA
MTOR:RRAGB
MTOR:RRM1
MTOR:SESN2
MTOR:SPTLC1
MTOR:SSBP1
MTOR:TCP1
MTOR:TNFRSF10B
MTOR:TP53
MTOR:UNG
MTOR:USP1
MTOR:VHL
MTOR:WRAP53
MTOR:XRCC2
MTOR:ZBTB32
MTPAP:NSUN6
MTPN:NAE1
MTR:NRAS
MTREX:DIS3
MTREX:EXOSC4
MTREX:NOP2
MTRF1:AVL9
MTRF1:EXO1
MTRF1:PGRMC1
MTRF1:PGRMC2
MTRF1L:AVL9
MTRF1L:EXO1
MTRF1L:PGRMC1
MTRF1L:PGRMC2
MTRR:NSUN2
MTX2:NRAS
MTX2:PRKRA
MUC17:NRAS
MUC20:PLEKHG6
MUM1:NAE1
MUS81:BLM
MUS81:FEN1
MUS81:NAE1
MUS81:NSMCE4A
MUS81:PRDX1
MUS81:PRDX2
MUS81:PRDX4
MUS81:RAD17
MUS81:RAD51
MUS81:RAD52
MUS81:RAD9A
MUS81:TOP3A
MUT:NRAS
MUTYH:NAE1
MUTYH:POU2F1
MUTYH:ZC3H7B
MVP:NRAS
MVP:PDXK
MX1:NAE1
MX1:NRAS
MXD3:RBM10
MXD3:SRRT
MXD3:SUV39H1
MXI1:NAE1
MXRA7:RAB34
MXRA7:SNAI2
MXRA7:TMEM158
MYB:RMND5A
MYB:SEMA4D
MYB:SIDT1
MYBBP1A:CTU1
MYBBP1A:ELP2
MYBBP1A:GCK
MYBBP1A:HK1
MYBBP1A:HK2
MYBBP1A:HKDC1
MYBBP1A:LOC339352
MYBBP1A:MOCS3
MYBBP1A:SORCS1
MYBBP1A:SORCS2
MYBBP1A:SORCS3
MYBBP1A:SORL1
MYBBP1A:SORT1
MYBBP1A:XPO5
MYBBP1A:ZNF593
MYBL1:NAE1
MYBL2:NAE1
MYBL2:NCAPG
MYBL2:NCAPH2
MYBL2:NRAS
MYBL2:STMN1
MYBL2:TACC3
MYBL2:TOP2A
MYBL2:UBE2C
MYBL2:WDR76
MYBL2:XRCC3
MYBPC1:MYC
MYBPC3:NRAS
MYC:N6AMT1
MYC:NACA
MYC:NAE1
MYC:NAMPT
MYC:NCAM1
MYC:NCOR1
MYC:NFKB1
MYC:NFYB
MYC:NMBR
MYC:NMD3
MYC:NPPC
MYC:NR2C1
MYC:NTRK2
MYC:ODAM
MYC:OPTN
MYC:OR1S2
MYC:OR4C3
MYC:OR51V1
MYC:OR52B6
MYC:OR52J3
MYC:OR5D2P
MYC:ORM2
MYC:OSM
MYC:OTX1
MYC:P2RY14
MYC:PAK7
MYC:PARP1
MYC:PCGF6
MYC:PCNT
MYC:PDK3
MYC:PEA15
MYC:PHF1
MYC:PHF15
MYC:PHF5A
MYC:PIGN
MYC:PIK3CA
MYC:PIM1
MYC:PIM2
MYC:PIP4K2B
MYC:PITPNB
MYC:PIWIL4
MYC:PLCH1
MYC:PNRC2
MYC:POLR3GL
MYC:POMC
MYC:PPP2R4
MYC:PPP2R5E
MYC:PPP3R1
MYC:PRICKLE4
MYC:PRIMA1
MYC:PRKAB1
MYC:PRKDC
MYC:PRMT8
MYC:PRND
MYC:PROC
MYC:PRPF8
MYC:PRRG2
MYC:PSMD9
MYC:PTEN
MYC:PTGS2
MYC:PTK2
MYC:PTPN23
MYC:RAB6B
MYC:RABGGTB
MYC:RAD50
MYC:RAD51
MYC:RAD51B
MYC:RAD51C
MYC:RANBP9
MYC:RAP1A
MYC:RAPGEF5
MYC:RAPGEF6
MYC:RB1
MYC:RB1CC1
MYC:RBBP8
MYC:RBM3
MYC:RBMXP1
MYC:RCAN3
MYC:RGMB
MYC:RGS22
MYC:RING1
MYC:RLF
MYC:RNF138
MYC:RNF17
MYC:RP2
MYC:RPL10A
MYC:RPL19P1
MYC:RPS23
MYC:RPS27
MYC:RSPH1
MYC:RSU1
MYC:RTN3
MYC:SAC3D1
MYC:SARM1
MYC:SCCPDH
MYC:SCN1A
MYC:SCN3B
MYC:SEL1L
MYC:SFMBT2
MYC:SGK2
MYC:SKAP1
MYC:SKP2
MYC:SLC11A2
MYC:SLC12A9
MYC:SLC24A3
MYC:SLC25A37
MYC:SLC26A8
MYC:SLC35A3
MYC:SLC43A3
MYC:SLC7A5
MYC:SLFN5
MYC:SLITRK5
MYC:SMARCA4
MYC:SND1
MYC:SNRPF
MYC:SNX12
MYC:SNX4
MYC:SOX4
MYC:SPATA21
MYC:SPATA2L
MYC:SPINK2
MYC:SPINK5L2
MYC:SRA1
MYC:SRSF8
MYC:SSNA1
MYC:ST18
MYC:STAMBP
MYC:SUMO3
MYC:SYCE2
MYC:SYT16
MYC:TAX1BP1
MYC:TBC1D1
MYC:TBL1X
MYC:TGM5
MYC:THY1
MYC:TLR6
MYC:TM9SF4
MYC:TMEM126B
MYC:TMEM133
MYC:TMEM195
MYC:TNFRSF10B
MYC:TNFRSF9
MYC:TOLLIP
MYC:TOMM34
MYC:TOMM70A
MYC:TP53
MYC:TPX2
MYC:TRAM2
MYC:TRAPPC5
MYC:TREML4
MYC:TRIM15
MYC:TRIM44
MYC:TRMU
MYC:TRPC4
MYC:TRPS1
MYC:TSEN2
MYC:TST
MYC:TTC28
MYC:TTLL6
MYC:TUBGCP3
MYC:TUT1
MYC:UBA2
MYC:UBE2L6
MYC:UBE3B
MYC:UBE4B
MYC:UBQLN3
MYC:UMPS
MYC:USP37
MYC:USP38
MYC:USP8
MYC:USP9Y
MYC:UTS2
MYC:VAMP5
MYC:VANGL1
MYC:VPS8
MYC:VRK2
MYC:VSIG4
MYC:WDR3
MYC:WDR47
MYC:WDR82
MYC:WDSUB1
MYC:XIAP
MYC:XRCC2
MYC:XRCC4
MYC:XRCC6
MYC:YBX2
MYC:ZAK
MYC:ZBTB26
MYC:ZCCHC7
MYC:ZNF146
MYC:ZNF177
MYC:ZNF228
MYC:ZNF470
MYC:ZNF550
MYC:ZNF553
MYC:ZNF583
MYC:ZNF592
MYC:ZNF614
MYC:ZNF642
MYC:ZNF678
MYC:ZPLD1
MYC:ZYX
MYCN:NDRG1
MYCN:TP53
MYD88:NAE1
MYH14:PTPRU
MYH14:SSH3
MYH15:NRAS
MYH6:PILRA
MYH6:PPP1R3A
MYH9:PTPN14
MYL12A:RIOK3
MYL12A:S100A11
MYL12B:VPS26A
MYLIP:NRAS
MYLPF:NRAS
MYO1B:RND3
MYO1C:PDXK
MYO1C:PLEC
MYO1C:TEAD3
MYO1E:ACTR2
MYO1E:ARPC2
MYO1E:ARPC5
MYO1E:ARPC5L
MYO1E:CALM1
MYO1E:CALML3
MYO1E:CCT6A
MYO1E:CCT6B
MYO1E:MLST8
MYO1E:MYOF
MYO1E:NRAS
MYO1E:PIP4K2A
MYO1E:PIP4K2B
MYO1E:PIP4K2C
MYO1E:RRAS2
MYO1E:TCP1
MYO1E:WAS
MYO1E:WASL
MYO1F:ACTR2
MYO1F:ARPC2
MYO1F:ARPC5
MYO1F:ARPC5L
MYO1F:CALM1
MYO1F:CALML3
MYO1F:CCT6A
MYO1F:CCT6B
MYO1F:MLST8
MYO1F:PIP4K2A
MYO1F:PIP4K2B
MYO1F:PIP4K2C
MYO1F:TCP1
MYO1F:WAS
MYO1F:WASL
MYO5A:ASNA1
MYO5A:ATP8A1
MYO5A:ATP8A2
MYO5A:CPSF2
MYO5A:CSNK2B
MYO5A:CSTF2
MYO5A:CSTF2T
MYO5A:DYNC1H1
MYO5A:ELP1
MYO5A:GDI1
MYO5A:GDI2
MYO5A:GGPS1
MYO5A:MAGEA1
MYO5A:MAGEA10
MYO5A:MAGEA11
MYO5A:MAGEA12
MYO5A:MAGEA2B
MYO5A:MAGEA4
MYO5A:MAGEA8
MYO5A:MAGEA9B
MYO5A:MAGEB1
MYO5A:MAGEB10
MYO5A:MAGEB16
MYO5A:MAGEB17
MYO5A:MAGEB18
MYO5A:MAGEB2
MYO5A:MAGEB3
MYO5A:MAGEB4
MYO5A:MAGEB5
MYO5A:MAGEB6
MYO5A:MAGEC2
MYO5A:MAGED1
MYO5A:MAGEE2
MYO5A:MAGEF1
MYO5A:MAGEH1
MYO5A:NDN
MYO5A:NSMCE3
MYO5A:PRKCA
MYO5A:PRKCB
MYO5A:PRKCD
MYO5A:PRKCE
MYO5A:PRKCG
MYO5A:PRKCH
MYO5A:PRKCQ
MYO5A:PSMD11
MYO5A:PSMD14
MYO5A:PSMD6
MYO5A:RAB10
MYO5A:RAB13
MYO5A:RAB8A
MYO5A:RAB8B
MYO5A:SEPT3
MYO5A:VAC14
MYO5A:ZNF547
MYO5A:ZPR1
MYO5B:ASNA1
MYO5B:ATP8A1
MYO5B:ATP8A2
MYO5B:CPSF2
MYO5B:CSNK2B
MYO5B:CSTF2
MYO5B:CSTF2T
MYO5B:DYNC1H1
MYO5B:ELP1
MYO5B:GDI1
MYO5B:GDI2
MYO5B:GGPS1
MYO5B:MAGEA1
MYO5B:MAGEA10
MYO5B:MAGEA11
MYO5B:MAGEA12
MYO5B:MAGEA2B
MYO5B:MAGEA4
MYO5B:MAGEA8
MYO5B:MAGEA9B
MYO5B:MAGEB1
MYO5B:MAGEB10
MYO5B:MAGEB16
MYO5B:MAGEB17
MYO5B:MAGEB18
MYO5B:MAGEB2
MYO5B:MAGEB3
MYO5B:MAGEB4
MYO5B:MAGEB5
MYO5B:MAGEB6
MYO5B:MAGEC2
MYO5B:MAGED1
MYO5B:MAGEE2
MYO5B:MAGEF1
MYO5B:MAGEH1
MYO5B:NDN
MYO5B:NSMCE3
MYO5B:PRKCA
MYO5B:PRKCB
MYO5B:PRKCD
MYO5B:PRKCE
MYO5B:PRKCG
MYO5B:PRKCH
MYO5B:PRKCQ
MYO5B:PSMD11
MYO5B:PSMD14
MYO5B:PSMD6
MYO5B:RAB10
MYO5B:RAB13
MYO5B:RAB8A
MYO5B:RAB8B
MYO5B:SEPT3
MYO5B:VAC14
MYO5B:ZNF547
MYO5B:ZPR1
MYO5C:ASNA1
MYO5C:ATP8A1
MYO5C:ATP8A2
MYO5C:CPSF2
MYO5C:CSNK2B
MYO5C:CSTF2
MYO5C:CSTF2T
MYO5C:DYNC1H1
MYO5C:ELP1
MYO5C:GDI1
MYO5C:GDI2
MYO5C:GGPS1
MYO5C:MAGEA1
MYO5C:MAGEA10
MYO5C:MAGEA11
MYO5C:MAGEA12
MYO5C:MAGEA2B
MYO5C:MAGEA4
MYO5C:MAGEA8
MYO5C:MAGEA9B
MYO5C:MAGEB1
MYO5C:MAGEB10
MYO5C:MAGEB16
MYO5C:MAGEB17
MYO5C:MAGEB18
MYO5C:MAGEB2
MYO5C:MAGEB3
MYO5C:MAGEB4
MYO5C:MAGEB5
MYO5C:MAGEB6
MYO5C:MAGEC2
MYO5C:MAGED1
MYO5C:MAGEE2
MYO5C:MAGEF1
MYO5C:MAGEH1
MYO5C:NDN
MYO5C:NSMCE3
MYO5C:PRKCA
MYO5C:PRKCB
MYO5C:PRKCD
MYO5C:PRKCE
MYO5C:PRKCG
MYO5C:PRKCH
MYO5C:PRKCQ
MYO5C:PSMD11
MYO5C:PSMD14
MYO5C:PSMD6
MYO5C:RAB10
MYO5C:RAB13
MYO5C:RAB8A
MYO5C:RAB8B
MYO5C:SEPT3
MYO5C:VAC14
MYO5C:ZNF547
MYO5C:ZPR1
MYO9B:NAE1
MYOF:PINK1
MYOF:PPP2R3A
MYOF:TNFAIP2
MYOF:TRIP6
MYST3:NTRK1
MYST3:ORM1
MYST3:PDGFRA
MYST3:PDGFRB
MYST3:PTGS1
MYST3:RET
MYST3:SLC22A1
MYST3:SLC22A2
MYST4:NRAS
MYT1:TP53
MZF1:STRN4
MZF1:ZNF324
N4BP2L2:PDS5B
NAA10:NSDHL
NAA15:NUP54
NAA16:RSBN1
NAA16:ZNF138
NAA20:NXT1
NAA25:CHTF18
NAA25:CTU2
NAA25:DAAM1
NAA25:DAAM2
NAA25:DDX11
NAA25:DDX12P
NAA25:DIAPH1
NAA25:DIAPH2
NAA25:DIAPH3
NAA25:FEN1
NAA25:FMNL1
NAA25:FMNL3
NAA25:GGPS1
NAA25:INF2
NAA25:KIFC1
NAA25:PPIP5K1
NAA25:PPIP5K2
NAA25:PRDX1
NAA25:PRDX2
NAA25:PRDX4
NAA25:WDHD1
NAA35:GLI4
NAA35:GOSR1
NAA35:PRDM9
NAA35:REPIN1
NAA35:ZFP1
NAA35:ZFP14
NAA35:ZFP2
NAA35:ZFP28
NAA35:ZFP3
NAA35:ZFP57
NAA35:ZFP62
NAA35:ZFP69
NAA35:ZIM3
NAA35:ZKSCAN1
NAA35:ZKSCAN2
NAA35:ZKSCAN4
NAA35:ZKSCAN8
NAA35:ZNF100
NAA35:ZNF101
NAA35:ZNF114
NAA35:ZNF121
NAA35:ZNF124
NAA35:ZNF134
NAA35:ZNF136
NAA35:ZNF138
NAA35:ZNF14
NAA35:ZNF140
NAA35:ZNF146
NAA35:ZNF155
NAA35:ZNF177
NAA35:ZNF19
NAA35:ZNF195
NAA35:ZNF2
NAA35:ZNF20
NAA35:ZNF202
NAA35:ZNF215
NAA35:ZNF221
NAA35:ZNF222
NAA35:ZNF223
NAA35:ZNF224
NAA35:ZNF234
NAA35:ZNF239
NAA35:ZNF253
NAA35:ZNF266
NAA35:ZNF268
NAA35:ZNF274
NAA35:ZNF275
NAA35:ZNF282
NAA35:ZNF284
NAA35:ZNF3
NAA35:ZNF311
NAA35:ZNF317
NAA35:ZNF32
NAA35:ZNF320
NAA35:ZNF322P1
NAA35:ZNF329
NAA35:ZNF331
NAA35:ZNF333
NAA35:ZNF337
NAA35:ZNF343
NAA35:ZNF35
NAA35:ZNF354C
NAA35:ZNF383
NAA35:ZNF391
NAA35:ZNF394
NAA35:ZNF404
NAA35:ZNF41
NAA35:ZNF415
NAA35:ZNF419
NAA35:ZNF426
NAA35:ZNF430
NAA35:ZNF432
NAA35:ZNF433
NAA35:ZNF436
NAA35:ZNF439
NAA35:ZNF44
NAA35:ZNF440
NAA35:ZNF442
NAA35:ZNF443
NAA35:ZNF45
NAA35:ZNF460
NAA35:ZNF461
NAA35:ZNF468
NAA35:ZNF479
NAA35:ZNF485
NAA35:ZNF486
NAA35:ZNF490
NAA35:ZNF491
NAA35:ZNF497
NAA35:ZNF501
NAA35:ZNF502
NAA35:ZNF510
NAA35:ZNF514
NAA35:ZNF517
NAA35:ZNF529
NAA35:ZNF547
NAA35:ZNF548
NAA35:ZNF552
NAA35:ZNF554
NAA35:ZNF555
NAA35:ZNF556
NAA35:ZNF557
NAA35:ZNF558
NAA35:ZNF559
NAA35:ZNF561
NAA35:ZNF563
NAA35:ZNF564
NAA35:ZNF565
NAA35:ZNF566
NAA35:ZNF57
NAA35:ZNF577
NAA35:ZNF584
NAA35:ZNF586
NAA35:ZNF587B
NAA35:ZNF589
NAA35:ZNF596
NAA35:ZNF597
NAA35:ZNF599
NAA35:ZNF606
NAA35:ZNF610
NAA35:ZNF620
NAA35:ZNF621
NAA35:ZNF623
NAA35:ZNF625
NAA35:ZNF627
NAA35:ZNF649
NAA35:ZNF655
NAA35:ZNF660
NAA35:ZNF662
NAA35:ZNF664
NAA35:ZNF669
NAA35:ZNF670
NAA35:ZNF679
NAA35:ZNF680
NAA35:ZNF682
NAA35:ZNF684
NAA35:ZNF689
NAA35:ZNF695
NAA35:ZNF696
NAA35:ZNF699
NAA35:ZNF70
NAA35:ZNF700
NAA35:ZNF701
NAA35:ZNF705A
NAA35:ZNF705B
NAA35:ZNF705D
NAA35:ZNF705G
NAA35:ZNF707
NAA35:ZNF709
NAA35:ZNF71
NAA35:ZNF713
NAA35:ZNF730
NAA35:ZNF732
NAA35:ZNF737
NAA35:ZNF74
NAA35:ZNF763
NAA35:ZNF764
NAA35:ZNF765
NAA35:ZNF766
NAA35:ZNF77
NAA35:ZNF771
NAA35:ZNF772
NAA35:ZNF773
NAA35:ZNF774
NAA35:ZNF776
NAA35:ZNF777
NAA35:ZNF789
NAA35:ZNF79
NAA35:ZNF791
NAA35:ZNF793
NAA35:ZNF799
NAA35:ZNF80
NAA35:ZNF805
NAA35:ZNF823
NAA35:ZNF83
NAA35:ZNF846
NAA35:ZNF850
NAA35:ZNF852
NAA35:ZNF92
NAA35:ZNF98
NAA35:ZNF99
NAA35:ZSCAN32
NAA38:POT1
NAA38:TAPT1
NAA40:SAC3D1
NAA50:PSMD12
NAA50:RAB1A
NAALAD2:NAE1
NACA:NAP1L1
NACA:RPL35A
NACA:RPL36
NACA2:ZNF407
NACAD:NAE1
NACAP1:RPL36
NACAP1:YEATS4
NADK:NRAS
NADSYN1:PHB2
NADSYN1:PSMC6
NAE1:hCG_1776007
NAE1:NAIP
NAE1:NARF
NAE1:NAT13
NAE1:NAV3
NAE1:NBN
NAE1:NCKAP1
NAE1:NCLN
NAE1:ND4
NAE1:NDUFA13
NAE1:NDUFS1
NAE1:NDUFS8
NAE1:NECAP1
NAE1:NEDD4
NAE1:NEIL1
NAE1:NEIL2
NAE1:NEIL3
NAE1:NEK1
NAE1:NEK5
NAE1:NEUROD6
NAE1:NFE2L2
NAE1:NFIX
NAE1:NFKB1
NAE1:NFKB2
NAE1:NFKBIA
NAE1:NFYA
NAE1:NFYC
NAE1:NGFR
NAE1:NHEDC2
NAE1:NIF3L1
NAE1:NIM1
NAE1:NIPAL1
NAE1:NKX2-2
NAE1:NLRC4
NAE1:NLRP1
NAE1:NLRP3
NAE1:NME3
NAE1:NME5
NAE1:NME6
NAE1:NOB1
NAE1:NOD1
NAE1:NOD2
NAE1:NOL3
NAE1:NOLC1
NAE1:NOS2
NAE1:NPM1
NAE1:NPTXR
NAE1:NPY2R
NAE1:NR4A2
NAE1:NRAS
NAE1:NRBP2
NAE1:NRG2
NAE1:NSMCE1
NAE1:NSMCE2
NAE1:NSUN4
NAE1:NT5C2
NAE1:NTF3
NAE1:NTHL1
NAE1:NUDT1
NAE1:NUDT18
NAE1:NUDT21
NAE1:NUP54
NAE1:NUPL1
NAE1:NUPR1
NAE1:NXN
NAE1:NXT1
NAE1:OBFC2A
NAE1:OBFC2B
NAE1:OBP2A
NAE1:OGFR
NAE1:OGG1
NAE1:OMA1
NAE1:OPA1
NAE1:OPN4
NAE1:OR10A5
NAE1:OR2M4
NAE1:OR4F6
NAE1:OR4S1
NAE1:OR4X1
NAE1:OR51B5
NAE1:OR5B2
NAE1:OR5H14
NAE1:OR5K1
NAE1:OR5K2
NAE1:OR7G1
NAE1:ORC1
NAE1:OSGIN1
NAE1:P2RX1
NAE1:PA2G4
NAE1:PADI1
NAE1:PAF1
NAE1:PAK4
NAE1:PALB2
NAE1:PAPD7
NAE1:PARK2
NAE1:PARP1
NAE1:PARP2
NAE1:PARP3
NAE1:PARP4
NAE1:PAWR
NAE1:PAX3
NAE1:PAX7
NAE1:PAXIP1
NAE1:PBX1
NAE1:PCDHB10
NAE1:PCDHB8
NAE1:PCGF2
NAE1:PCMTD2
NAE1:PCNA
NAE1:PDCD1
NAE1:PDCD10
NAE1:PDCD2
NAE1:PDCD2L
NAE1:PDCD4
NAE1:PDCD5
NAE1:PDCD6
NAE1:PDCD6IP
NAE1:PDCD7
NAE1:PDE1B
NAE1:PDE9A
NAE1:PDGFRL
NAE1:PDS5B
NAE1:PECR
NAE1:PELI1
NAE1:PEX7
NAE1:PFDN5
NAE1:PGLYRP1
NAE1:PGRMC1
NAE1:PGS1
NAE1:PI15
NAE1:PIAS1
NAE1:PIAS4
NAE1:PIGM
NAE1:PIGV
NAE1:PIK3C3
NAE1:PITPNM1
NAE1:PITPNM2
NAE1:PJA1
NAE1:PKD2
NAE1:PKHD1
NAE1:PKIG
NAE1:PLA2G10
NAE1:PLA2G6
NAE1:PLAGL1
NAE1:PLAUR
NAE1:PLB1
NAE1:PLEK2
NAE1:PLK2
NAE1:PLK4
NAE1:PLSCR1
NAE1:PLSCR3
NAE1:PLXDC1
NAE1:PLXNA3
NAE1:PMAIP1
NAE1:PMS1
NAE1:PMS2
NAE1:PMS2P5
NAE1:PNKP
NAE1:POLDIP2
NAE1:POLDIP3
NAE1:POLE
NAE1:POLH
NAE1:POLM
NAE1:POLN
NAE1:POLQ
NAE1:POLR2F
NAE1:PORCN
NAE1:POT1
NAE1:POTEG
NAE1:POU2F1
NAE1:PPIL1
NAE1:PPIP5K1
NAE1:PPM1D
NAE1:PPM1F
NAE1:PPME1
NAE1:PPP1R10
NAE1:PPP1R13B
NAE1:PPP1R13L
NAE1:PPP1R15A
NAE1:PPP2CB
NAE1:PPP3CC
NAE1:PRCC
NAE1:PRDM6
NAE1:PRDX2
NAE1:PRKAA2
NAE1:PRKAB1
NAE1:PRKCA
NAE1:PRKCZ
NAE1:PRKDC
NAE1:PRLR
NAE1:PRPF19
NAE1:PRPF40B
NAE1:PRPH
NAE1:PRPSAP1
NAE1:PRR19
NAE1:PRRT2
NAE1:PSEN1
NAE1:PSMA3
NAE1:PSMA5
NAE1:PSMA6
NAE1:PSMB10
NAE1:PSMB6
NAE1:PSMB8
NAE1:PSMB9
NAE1:PSMC1
NAE1:PSMC2
NAE1:PSMC6
NAE1:PSMD10
NAE1:PSMD12
NAE1:PSMD14
NAE1:PSMD3
NAE1:PSME1
NAE1:PSME4
NAE1:PTEN
NAE1:PTH
NAE1:PTPN6
NAE1:PTPRQ
NAE1:PTRH1
NAE1:PXDNL
NAE1:PYCARD
NAE1:QSOX1
NAE1:QSOX2
NAE1:RAB12
NAE1:RAB22A
NAE1:RAB2A
NAE1:RAB35
NAE1:RAB9A
NAE1:RABGGTA
NAE1:RAD1
NAE1:RAD17
NAE1:RAD18
NAE1:RAD23A
NAE1:RAD23B
NAE1:RAD50
NAE1:RAD51AP1
NAE1:RAD51B
NAE1:RAD51C
NAE1:RAD51D
NAE1:RAD52
NAE1:RAD54B
NAE1:RAD54L
NAE1:RAD54L2
NAE1:RAD9A
NAE1:RAD9B
NAE1:RAF1
NAE1:RAPH1
NAE1:RASA1
NAE1:RASGRP1
NAE1:RASSF7
NAE1:RB1
NAE1:RBBP6
NAE1:RBBP8
NAE1:RBM24
NAE1:RBM38
NAE1:RBPJL
NAE1:RDH13
NAE1:RDM1
NAE1:RECK
NAE1:RECQL
NAE1:RECQL4
NAE1:RECQL5
NAE1:RELN
NAE1:REN
NAE1:REPIN1
NAE1:RERG
NAE1:REV1
NAE1:REV3L
NAE1:RFC1
NAE1:RFC2
NAE1:RFC3
NAE1:RFC4
NAE1:RFC5
NAE1:RFWD2
NAE1:RFWD3
NAE1:RGP1
NAE1:RGS7BP
NAE1:RHCG
NAE1:RHOA
NAE1:RHOB
NAE1:RIPK1
NAE1:RMI1
NAE1:RMI2
NAE1:RMND5B
NAE1:RNASE6
NAE1:RNASEH2A
NAE1:RNASEH2B
NAE1:RNASEH2C
NAE1:RNF113A
NAE1:RNF135
NAE1:RNF14
NAE1:RNF168
NAE1:RNF220
NAE1:RNF34
NAE1:RNF6
NAE1:RNF7
NAE1:RNF8
NAE1:RNPS1
NAE1:RPA1
NAE1:RPA2
NAE1:RPA3
NAE1:RPA4
NAE1:RPAP2
NAE1:RPE
NAE1:RPL27A
NAE1:RPRML
NAE1:RPS14
NAE1:RPS6KB2
NAE1:RPS9
NAE1:RRM1
NAE1:RRM2
NAE1:RRM2B
NAE1:RS1
NAE1:RSRC1
NAE1:RTN4
NAE1:RUFY1
NAE1:RUVBL2
NAE1:RWDD4A
NAE1:S100Z
NAE1:SAE1
NAE1:SAGE1
NAE1:SAMD14
NAE1:SARDH
NAE1:SATB2
NAE1:SCAMP1
NAE1:SCNN1G
NAE1:SCYL3
NAE1:SEC63
NAE1:SELV
NAE1:SEPT1
NAE1:SERP1
NAE1:SERPINB2
NAE1:SERPINB5
NAE1:SERPINB8
NAE1:SESN1
NAE1:SESN2
NAE1:SETD8
NAE1:SETMAR
NAE1:SETX
NAE1:SFN
NAE1:SFRP5
NAE1:SFTPD
NAE1:SGIP1
NAE1:SGK1
NAE1:SGPL1
NAE1:SH2D4A
NAE1:SH3D20
NAE1:SH3RF2
NAE1:SHISA5
NAE1:SHPRH
NAE1:SIGIRR
NAE1:SILV
NAE1:SIPA1
NAE1:SIRT1
NAE1:SIT1
NAE1:SLC13A4
NAE1:SLC16A10
NAE1:SLC22A13
NAE1:SLC22A18
NAE1:SLC25A12
NAE1:SLC30A2
NAE1:SLC35C2
NAE1:SLC36A4
NAE1:SLC44A3
NAE1:SLC6A16
NAE1:SLC7A11
NAE1:SLFN11
NAE1:SLIT3
NAE1:SLK
NAE1:SMARCAL1
NAE1:SMC1A
NAE1:SMC2
NAE1:SMC3
NAE1:SMC4
NAE1:SMC6
NAE1:SMNDC1
NAE1:SMPD1
NAE1:SMR3A
NAE1:SMR3B
NAE1:SMUG1
NAE1:SNAI2
NAE1:SNAPC4
NAE1:SNCA
NAE1:SNRNP35
NAE1:SNTN
NAE1:SNUPN
NAE1:SNX24
NAE1:SOD1
NAE1:SOX10
NAE1:SOX21
NAE1:SP1
NAE1:SPAG4L
NAE1:SPATA3
NAE1:SPATA9
NAE1:SPDYA
NAE1:SPIB
NAE1:SPIN1
NAE1:SPOCK1
NAE1:SPON1
NAE1:SPRY2
NAE1:SREBF2
NAE1:SRM
NAE1:SRP68
NAE1:SRSF8
NAE1:SRXN1
NAE1:SS18L2
NAE1:SSRP1
NAE1:SST
NAE1:SSTR3
NAE1:STAMBP
NAE1:STARD3
NAE1:STAT1
NAE1:STAU2
NAE1:STIM2
NAE1:STK11
NAE1:STK17A
NAE1:STK17B
NAE1:STK3
NAE1:STRA13
NAE1:STX3
NAE1:SULF1
NAE1:SUMO1
NAE1:SUPT4H1
NAE1:SUV420H1
NAE1:SUV420H2
NAE1:SWAP70
NAE1:SYCN
NAE1:SYNGR2
NAE1:SYT11
NAE1:TAAR9
NAE1:TACR1
NAE1:TAS1R1
NAE1:TAS1R2
NAE1:TBC1D12
NAE1:TBC1D8B
NAE1:TBCCD1
NAE1:TCF20
NAE1:TCF21
NAE1:TCF7L2
NAE1:TCOF1
NAE1:TDG
NAE1:TDP1
NAE1:TDP2
NAE1:TDRKH
NAE1:TELO2
NAE1:TERF1
NAE1:TERF2
NAE1:TERF2IP
NAE1:TERT
NAE1:TESC
NAE1:TESK1
NAE1:TFAP2E
NAE1:TFDP1
NAE1:TFPI2
NAE1:TGFB1
NAE1:THAP1
NAE1:THOC2
NAE1:THUMPD2
NAE1:TIAL1
NAE1:TK1
NAE1:TMBIM6
NAE1:TMC6
NAE1:TMCC3
NAE1:TMCO5A
NAE1:TMED3
NAE1:TMEM110
NAE1:TMEM125
NAE1:TMEM169
NAE1:TMEM200A
NAE1:TMEM213
NAE1:TMEM42
NAE1:TMEM5
NAE1:TMEM59
NAE1:TMEM69
NAE1:TMEM86B
NAE1:TMEM95
NAE1:TNF
NAE1:TNFAIP3
NAE1:TNFAIP8
NAE1:TNFRSF10A
NAE1:TNFRSF10D
NAE1:TNFRSF11B
NAE1:TNFRSF12A
NAE1:TNFRSF18
NAE1:TNFRSF19
NAE1:TNFRSF1A
NAE1:TNFRSF1B
NAE1:TNFRSF21
NAE1:TNFRSF25
NAE1:TNFRSF6B
NAE1:TNFRSF9
NAE1:TNFSF10
NAE1:TNFSF12
NAE1:TNFSF18
NAE1:TNFSF8
NAE1:TNKS1BP1
NAE1:TNP1
NAE1:TNS1
NAE1:TOMM34
NAE1:TONSL
NAE1:TOP1
NAE1:TOP2A
NAE1:TOP3A
NAE1:TOP3B
NAE1:TOPBP1
NAE1:TOPORS
NAE1:TOX4
NAE1:TP53
NAE1:TP53AIP1
NAE1:TP53BP1
NAE1:TP53BP2
NAE1:TP53INP1
NAE1:TP53RK
NAE1:TP63
NAE1:TP73
NAE1:TPR
NAE1:TRA2A
NAE1:TRADD
NAE1:TRAF1
NAE1:TRAF3
NAE1:TRAF4
NAE1:TRAF5
NAE1:TRAK2
NAE1:TREX2
NAE1:TRIB3
NAE1:TRIM33
NAE1:TRIM37
NAE1:TRIM40
NAE1:TRIM72
NAE1:TRMT1L
NAE1:TRPM4
NAE1:TRPM5
NAE1:TSG101
NAE1:TSP50
NAE1:TTC39C
NAE1:TTF1
NAE1:TTLL3
NAE1:TTLL6
NAE1:TTLL8
NAE1:TUBB2C
NAE1:TUBB4
NAE1:TXLNG2P
NAE1:TXNL1
NAE1:TYMS
NAE1:UBA1
NAE1:UBA2
NAE1:UBA3
NAE1:UBA5
NAE1:UBE2A
NAE1:UBE2B
NAE1:UBE2C
NAE1:UBE2D1
NAE1:UBE2D2
NAE1:UBE2D3
NAE1:UBE2D4
NAE1:UBE2E1
NAE1:UBE2E2
NAE1:UBE2E3
NAE1:UBE2F
NAE1:UBE2G1
NAE1:UBE2G2
NAE1:UBE2H
NAE1:UBE2I
NAE1:UBE2J1
NAE1:UBE2J2
NAE1:UBE2K
NAE1:UBE2L3
NAE1:UBE2L6
NAE1:UBE2M
NAE1:UBE2N
NAE1:UBE2NL
NAE1:UBE2O
NAE1:UBE2Q1
NAE1:UBE2Q2
NAE1:UBE2QL1
NAE1:UBE2R2
NAE1:UBE2S
NAE1:UBE2T
NAE1:UBE2U
NAE1:UBE2V1
NAE1:UBE2V2
NAE1:UBE2W
NAE1:UBE2Z
NAE1:UBE3C
NAE1:UBE4B
NAE1:UCHL1
NAE1:UEVLD
NAE1:UFC1
NAE1:UGT1A3
NAE1:UIMC1
NAE1:ULK2
NAE1:UMOD
NAE1:UNC13B
NAE1:UNG
NAE1:URI1
NAE1:USP1
NAE1:USP11
NAE1:USP14
NAE1:USP15
NAE1:USP20
NAE1:USP21
NAE1:USP25
NAE1:USP28
NAE1:USP3
NAE1:USP33
NAE1:USP36
NAE1:USP43
NAE1:USP47
NAE1:UTP14A
NAE1:VAV1
NAE1:VIPR2
NAE1:VN1R5
NAE1:VPS4A
NAE1:VPS53
NAE1:VWA5B1
NAE1:WDHD1
NAE1:WDR13
NAE1:WDR19
NAE1:WDR4
NAE1:WDR45
NAE1:WDR48
NAE1:WDR77
NAE1:WEE1
NAE1:WRN
NAE1:WRNIP1
NAE1:WWC3
NAE1:WWOX
NAE1:XAB2
NAE1:XBP1
NAE1:XIAP
NAE1:XKRY2
NAE1:XPC
NAE1:XPR1
NAE1:XRCC1
NAE1:XRCC2
NAE1:XRCC3
NAE1:XRCC4
NAE1:XRCC6
NAE1:XRCC6BP1
NAE1:YARS
NAE1:YEATS2
NAE1:YY1
NAE1:ZC3H12B
NAE1:ZC3HC1
NAE1:ZCCHC24
NAE1:ZDBF2
NAE1:ZFAND3
NAE1:ZFP82
NAE1:ZFY
NAE1:ZFYVE16
NAE1:ZIC3
NAE1:ZIM3
NAE1:ZNF14
NAE1:ZNF154
NAE1:ZNF184
NAE1:ZNF187
NAE1:ZNF212
NAE1:ZNF334
NAE1:ZNF346
NAE1:ZNF41
NAE1:ZNF440
NAE1:ZNF443
NAE1:ZNF507
NAE1:ZNF511
NAE1:ZNF566
NAE1:ZNF584
NAE1:ZNF628
NAE1:ZNF678
NAE1:ZNF772
NAE1:ZNF831
NAE1:ZNF91
NAGS:NRAS
NAMPT:PARP1
NAMPT:PARP2
NAMPT:TP53
NANP:NRAS
NAP1L4:PABPN1
NAP1L6:NRAS
NAPA:ACTA1
NAPA:ACTA2
NAPA:ACTB
NAPA:ACTC1
NAPA:ACTG1
NAPA:ACTG2
NAPA:ARFRP1
NAPA:FA2H
NAPA:GOLT1A
NAPA:GOLT1B
NAPA:NUBP1
NAPA:RAB1A
NAPA:RAB1B
NAPA:RAB41
NAPA:RAB6A
NAPA:RAB6B
NAPA:RAB6D
NAPA:RFK
NAPA:SYS1
NAPA:VTI1A
NAPA:YKT6
NAPB:ACTA1
NAPB:ACTA2
NAPB:ACTB
NAPB:ACTC1
NAPB:ACTG1
NAPB:ACTG2
NAPB:ARFRP1
NAPB:FA2H
NAPB:GOLT1A
NAPB:GOLT1B
NAPB:NUBP1
NAPB:RAB1A
NAPB:RAB1B
NAPB:RAB41
NAPB:RAB6A
NAPB:RAB6B
NAPB:RAB6D
NAPB:RFK
NAPB:SYS1
NAPB:VTI1A
NAPB:YKT6
NAPB:ZNF337
NAPEPLD:PRELID1
NAPEPLD:TRIAP1
NAPSA:RPL7A
NAPSA:VPS41
NARF:ACTA1
NARF:ACTA2
NARF:ACTB
NARF:ACTC1
NARF:ACTG1
NARF:ACTG2
NARF:ACTR6
NARF:ARPC3
NARF:CHTF18
NARF:DENR
NARF:FA2H
NARF:FAM96B
NARF:FBXW7
NARF:GTF2H2
NARF:GTF2H2C_2
NARF:NIPBL
NARF:NUBP1
NARF:POLD1
NARF:POLD2
NARFL:ACTA1
NARFL:ACTA2
NARFL:ACTB
NARFL:ACTC1
NARFL:ACTG1
NARFL:ACTG2
NARFL:ACTR6
NARFL:ARPC3
NARFL:CHTF18
NARFL:DENR
NARFL:FA2H
NARFL:FAM96B
NARFL:FBXW7
NARFL:GTF2H2
NARFL:GTF2H2C_2
NARFL:NIPBL
NARFL:NUBP1
NARFL:POLD1
NARFL:POLD2
NARFL:VPS4A
NARG1:NRAS
NARS:NRAS
NARS:RPL6
NARS:TRMT11
NARS2:DPM1
NARS2:PIGB
NARS2:PIGC
NARS2:PIGU
NARS2:RPS3
NARS2:TRPT1
NARS2:ZBTB6
NARS2:ZNF227
NASP:PPP1R8
NASP:PTBP1
NASP:RFC3
NASP:SPAG5
NASP:TDP1
NASP:TIMELESS
NASP:ZBED4
NAT10:DDX47
NAT10:RPIA
NAT2:NRAS
NAT8:NRAS
NAV3:NRAS
NBEAL2:PPP2R5A
NBL1:TMEM184B
NBR2:NRAS
NCALD:TRMU
NCAM1:NRAS
NCAPD2:FOXO1
NCAPD2:FOXO3
NCAPD2:KRBA2
NCAPD2:NCAPH
NCAPD2:NRAS
NCAPD2:POLQ
NCAPD2:PSMC6
NCAPD2:RACGAP1
NCAPD2:RAD51
NCAPD2:SLC35F5
NCAPD2:UBE2C
NCAPD2:VAPA
NCAPD3:PPP2R1B
NCAPD3:UBE2C
NCAPG:LSM2
NCAPG:NCAPG2
NCAPG:NRAS
NCAPG:POLE2
NCAPG:RFC2
NCAPG:SMC4
NCAPG:TUBA1B
NCAPG:ZWINT
NCAPG2:PLK4
NCAPH:KRBA2
NCAPH:NCAPG
NCAPH:NUSAP1
NCAPH:R3HDM1
NCAPH:RRM2
NCAPH:SMC4
NCAPH:TPX2
NCAPH:VAPA
NCAPH2:ZNF335
NCBP1:RAD23B
NCBP1:RBM14
NCBP1:TMED2
NCBP2:PIK3CA
NCEH1:RAB11FIP5
NCK1:TBL1XR1
NCKAP1:NRAS
NCKIPSD:NRAS
NCL:NOP56
NCL:NRAS
NCL:ZC3H15
NCL:ZNF142
NCLN:RNF126
NCOA3:NTRK1
NCOA3:ORM1
NCOA3:PDGFRA
NCOA3:PDGFRB
NCOA3:PTGS1
NCOA3:RET
NCOA3:SLC22A1
NCOA3:SLC22A2
NCOA6:NRAS
NCOR1:NRAS
NCOR2:SMARCC2
NCR1:NEUROG1
NCR1:PRKACG
NCS1:ARFRP1
NCS1:EXOC6
NCS1:EXOC6B
NCS1:GDI1
NCS1:GDI2
NCS1:HMGCS1
NCS1:HMGCS2
NCS1:NMT1
NCS1:PQLC1
NCS1:TRAPPC3
NCS1:TRAPPC3L
NCS1:TRAPPC6A
NCS1:TRAPPC6B
NCS1:ZNF547
NDC80:PCNA
NDC80:POLE2
NDC80:RFC4
NDC80:RFC5
NDEL1:ZBTB4
NDN:CELF1
NDN:CELF2
NDN:CELF3
NDN:ELAVL1
NDN:ELAVL2
NDN:ELAVL3
NDN:ELAVL4
NDN:NRAS
NDN:NSMCE1
NDN:NSMCE4A
NDN:PRDX1
NDN:PRDX2
NDN:PRDX4
NDN:RNASEH2A
NDN:SENP5
NDN:SLX1B
NDN:SMC5
NDN:SMC6
NDN:UBE2I
NDOR1:DSCC1
NDOR1:GTF2H2
NDOR1:GTF2H2C_2
NDOR1:POLD1
NDOR1:POLD2
NDOR1:SNRPD1
NDST3:NRAS
NDUFA12:NRAS
NDUFA3:PRPF31
NDUFA8:RBM18
NDUFA9:NRAS
NDUFAF4:SKIV2L2
NDUFAF4:TPRKB
NDUFB10:SNRNP25
NDUFB2:POP7
NDUFB5:POLR2K
NDUFB5:TBL1XR1
NDUFB5:UGP2
NDUFB9:RNF139
NDUFS2:USP21
NDUFS4:NRAS
NDUFS4:PPWD1
NDUFS7:RNF126
NDUFS7:WDR18
NDUFS8:RAB1B
NDUFV1:WDR74
NDUFV2:NRAS
NECAP1:NRAS
NEDD4:ATP8A1
NEDD4:ATP8A2
NEDD4:DHRS13
NEDD4:DHRSX
NEDD4:FBXW7
NEDD4:PSMB4
NEDD4:PSMC6
NEDD4:PSMD11
NEDD4:PSMD2
NEDD4:PSMD6
NEDD4:RDH11
NEDD4:RDH12
NEDD4:RDH13
NEDD4L:ATP8A1
NEDD4L:ATP8A2
NEDD4L:DHRS13
NEDD4L:DHRSX
NEDD4L:FBXW7
NEDD4L:NRAS
NEDD4L:PSMB4
NEDD4L:PSMC6
NEDD4L:PSMD11
NEDD4L:PSMD2
NEDD4L:PSMD6
NEDD4L:RDH11
NEDD4L:RDH12
NEDD4L:RDH13
NEDD8:NRAS
NEFL:NRAS
NEIL2:NRAS
NEIL3:POLE2
NEIL3:RAD51AP1
NEIL3:RRM2
NEIL3:SAP30
NEIL3:SMC4
NEIL3:TTK
NEK1:CDC14A
NEK1:CDC14B
NEK1:CDC23
NEK1:CDC7
NEK1:MYO5A
NEK1:MYO5B
NEK1:MYO5C
NEK1:NRAS
NEK1:PFN4
NEK1:PIGK
NEK1:PIGU
NEK1:PSMB5
NEK1:PSMB8
NEK1:SEPT3
NEK1:UBE2D1
NEK1:UBE2D2
NEK1:UBE2D3
NEK1:UBE2D4
NEK1:XPO5
NEK2:KCTD7
NEK2:PRPF6
NEK2:TPX2
NEK4:CDC14A
NEK4:CDC14B
NEK4:CDC23
NEK4:CDC7
NEK4:MYO5A
NEK4:MYO5B
NEK4:MYO5C
NEK4:PFN4
NEK4:PIGK
NEK4:PIGU
NEK4:PSMB5
NEK4:PSMB8
NEK4:SEPT3
NEK4:UBE2D1
NEK4:UBE2D2
NEK4:UBE2D3
NEK4:UBE2D4
NEK4:XPO5
NEK5:CDC14A
NEK5:CDC14B
NEK5:CDC23
NEK5:CDC7
NEK5:MYO5A
NEK5:MYO5B
NEK5:MYO5C
NEK5:PFN4
NEK5:PIGK
NEK5:PIGU
NEK5:PSMB5
NEK5:PSMB8
NEK5:SEPT3
NEK5:UBE2D1
NEK5:UBE2D2
NEK5:UBE2D3
NEK5:UBE2D4
NEK5:XPO5
NEK6:RRM1
NEK6:SLC28A1
NEK6:SLC29A1
NEK6:SLC29A2
NEK6:TYMS
NEMF:LTA4H
NEMF:MRPL58
NEMF:SLC25A26
NEMF:UCHL1
NEMF:UCHL3
NEMF:VPS35
NET1:NRAS
NEU1:NRAS
NEUROG2:PPP1R3A
NF1:MAPK7
NF1:NDC80
NF1:NRAS
NF1:PRKAA1
NF1:PRKAA2
NF1:PSMB4
NF1:PSMC6
NF1:SCO1
NF1:SCO2
NF1:SURF4
NF1:TRMU
NF1:UBE2D1
NF1:UBE2D2
NF1:UBE2D3
NF1:UBE2D4
NF1:XPNPEP3
NF2:NRAS
NF2:PTK2
NF2:YAP1
NFATC1:NTRK1
NFATC1:ORM1
NFATC1:PDGFRA
NFATC1:PDGFRB
NFATC1:PTGS1
NFATC1:RET
NFATC1:SLC22A1
NFATC1:SLC22A2
NFATC2:NRAS
NFATC2IP:NTRK1
NFATC2IP:ORM1
NFATC2IP:PDGFRA
NFATC2IP:PDGFRB
NFATC2IP:PKMYT1
NFATC2IP:PRR14
NFATC2IP:PTGS1
NFATC2IP:RET
NFATC2IP:SLC22A1
NFATC2IP:SLC22A2
NFATC2IP:WDR90
NFE2L2:PNO1
NFKB1:NFKBIA
NFKB1:PARP1
NFKB1:PTGS2
NFKB1:TP53
NFKB1:XIAP
NFKBIA:PARP1
NFKBIA:TNFAIP3
NFRKB:PRDM10
NFU1:STT3A
NFU1:STT3B
NFU1:TIMM22
NFXL1:TMEM33
NFYB:PPP1CC
NFYB:RNF146
NFYB:SCYL2
NFYB:SENP1
NFYB:UBE2V2
NFYB:YEATS4
NFYB:ZDHHC17
NGFRAP1:WBP5
NGLY1:NRAS
NGRN:ATIC
NGRN:CDC7
NGRN:DMAP1
NGRN:FBXW7
NGRN:PSMB5
NGRN:PSMB8
NGRN:PSMC1
NGRN:RCC1
NGRN:ROMO1
NGRN:SNRPA1
NGRN:TIMM22
NGRN:TIMM44
NGRN:TSTD1
NHP2:PARP1
NHP2:PMS2
NHP2:POLD1
NHP2:POLD4
NHP2:POLE
NHP2:POLM
NHP2:POLR2A
NHP2:PPM1D
NHP2:RAD23B
NHP2:RAD51
NHP2:RAD9A
NHP2:RBX1
NHP2:RELA
NHP2:RPL13A
NHP2:RRM1
NHP2:SESN2
NHP2:SSBP1
NHP2:TNFRSF10B
NHP2:UNG
NHP2:USP1
NHP2:WRAP53
NHP2:XRCC2
NHP2:ZBTB32
NIPBL:FAM96B
NIPBL:FEN1
NIPBL:HSF1
NIPBL:HSF2
NIPBL:KIFC1
NIPBL:KPNB1
NIPBL:PARP1
NIPBL:PDS5A
NIPBL:PDS5B
NIPBL:PFDN4
NIPBL:PSMC2
NIPBL:PSMD14
NIPBL:RAD21
NIPBL:RAD21L1
NIPBL:RFC3
NIPBL:RFC4
NIPBL:SMC1A
NIPBL:SMC1B
NIPBL:SMC3
NKAP:NRAS
NKG7:TRAF3IP3
NKIRAS2:TMUB2
NKRF:NTRK1
NKRF:ORM1
NKRF:PDGFRA
NKRF:PDGFRB
NKRF:PHF6
NKRF:PTGS1
NKRF:RET
NKRF:SLC22A1
NKRF:SLC22A2
NLE1:WDR77
NLRC4:NRAS
NLRP2:PARP1
NLRP2:PTEN
NLRP2:RAD50
NLRP2:RAD51
NLRP2:TDG
NLRP2:XPA
NMD3:PRKAA1
NMD3:RPLP0
NMD3:SENP2
NMD3:SSBP1
NMD3:TBL1XR1
NMD3:TFG
NMD3:TOMM22
NMD3:UGP2
NME1:GYS1
NME1:GYS2
NME1:NME2
NME1:NOL11
NME1:PPARA
NME1:PSMB3
NME1:PSMC5
NME1:RAD51C
NME1:RANGRF
NME1:STRA13
NME1:TNF
NME1:UTP18
NME2:UTP18
NMI:NRAS
NMNAT1:NRAS
NMRK2:MFSD8
NMT1:BTF3
NMT1:BTF3L4
NMT1:PANK1
NMT1:PANK2
NMT1:PANK3
NMT1:PSMC5
NMT2:VIM
NNMT:PRSS23
NNMT:RASSF8
NNT:NRAS
NOC2L:RHOT2
NOC2L:SMG5
NOC3L:PAK1IP1
NOL10:NRAS
NOL11:RG9MTD1
NOL11:ZNF670
NOL12:PPAN
NOL12:SMARCC2
NOL12:TRMT2A
NOL14:NRAS
NOL3:NRAS
NOL4:NRAS
NOL5A:NRAS
NOL6:NRAS
NOL6:SIGMAR1
NOL8:NRAS
NOLA3:NRAS
NOLC1:PHB2
NONO:PGK1
NONO:PHF6
NONO:PTEN
NONO:SMAD4
NOP2:DBR1
NOP2:NOC3L
NOP2:NOP56
NOP2:RRS1
NOP53:TAF13
NOP53:TAF5
NOP53:TAF9
NOP53:TAF9B
NOP56:FBL
NOP58:A4GALT
NOP58:A4GNT
NOP58:DDX18
NOP58:PSMB3
NOP9:DDX18
NOP9:GNPNAT1
NOP9:NOP56
NOTCH2:NOTCH2NL
NOTCH2:RHOC
NPC1:ALG14
NPC1:CEBPZ
NPC1:CYB5R1
NPC1:CYB5R3
NPC1:DAD1
NPC1:ERC1
NPC1:ERC2
NPC1:EXOSC2
NPC1:GLE1
NPC1:MED7
NPC1:NAT10
NPC1:NUP98
NPC1:SEC61A1
NPC1:SEC61A2
NPC1:SLC3A1
NPC1:TAF1
NPC1:TAF5
NPC1L1:ALG14
NPC1L1:CEBPZ
NPC1L1:CYB5R1
NPC1L1:CYB5R3
NPC1L1:DAD1
NPC1L1:ERC1
NPC1L1:ERC2
NPC1L1:EXOSC2
NPC1L1:GLE1
NPC1L1:MED7
NPC1L1:NAT10
NPC1L1:NUP98
NPC1L1:SEC61A1
NPC1L1:SEC61A2
NPC1L1:SLC3A1
NPC1L1:TAF1
NPC1L1:TAF5
NPLOC4:SLC38A10
NPM3:PHB2
NPNT:NRAS
NPR2:NRAS
NPRL2:PEX10
NPRL2:PEX14
NPRL2:PEX3
NPRL2:PEX5
NQO2:NRAS
NR1D1:PRKDC
NR1H2:NRAS
NR1I2:NRAS
NR1I2:PDE3A
NR1I2:PEX1
NR1I2:PPP3CA
NR1I2:PTPN3
NR1I2:PTPRD
NR1I2:PTPRF
NR1I2:RAD9A
NR1I2:RAGE
NR1I2:RFC5
NR1I2:SENP1
NR1I2:SMO
NR1I2:SOD2
NR1I2:TAP2
NR1I2:XRCC6
NR4A1:SLX4
NR5A1:NRAS
NRAS:NRD1
NRAS:NRM
NRAS:NRXN1
NRAS:NSA2
NRAS:NSUN7
NRAS:NUMB
NRAS:NUP160
NRAS:NUP205
NRAS:NUP214
NRAS:NUP43
NRAS:NUP93
NRAS:NVL
NRAS:NXF1
NRAS:NYREN18
NRAS:OAF
NRAS:ODC1
NRAS:ODF3L1
NRAS:OFCC1
NRAS:OIP5
NRAS:OLIG2
NRAS:OR10A7
NRAS:OR10AG1
NRAS:OR13A1
NRAS:OR1F1
NRAS:OR2B11
NRAS:OR2H2
NRAS:OR2T11
NRAS:OR2Z1
NRAS:OR4C16
NRAS:OR4E2
NRAS:OR4K1
NRAS:OR52B2
NRAS:OR5AT1
NRAS:OR5M9
NRAS:OR7A10
NRAS:OR9A2
NRAS:ORC5L
NRAS:OSBPL9
NRAS:OTOF
NRAS:OXA1L
NRAS:PAFAH1B1
NRAS:PALMD
NRAS:PARP12
NRAS:PATZ1
NRAS:PCBP2P1
NRAS:PCGF2
NRAS:PCGF5
NRAS:PCID2
NRAS:PCSK2
NRAS:PDCD11
NRAS:PDCD5
NRAS:PDE3A
NRAS:PDE4DIP
NRAS:PDHB
NRAS:PDSS2
NRAS:PDX1
NRAS:PDZD8
NRAS:PDZK1
NRAS:PFDN1
NRAS:PGBD2
NRAS:PGCP
NRAS:PGPEP1
NRAS:PHC3
NRAS:PHF15
NRAS:PHF16
NRAS:PHF20
NRAS:PHF21B
NRAS:PHF5A
NRAS:PHF7
NRAS:PHKBP2
NRAS:PHTF1
NRAS:PI3
NRAS:PIAS1
NRAS:PIGV
NRAS:PIM2
NRAS:PIN1
NRAS:PINK1
NRAS:PIP4K2A
NRAS:PITX2
NRAS:PIWIL4
NRAS:PKD1L3
NRAS:PKD2L1
NRAS:PKIA
NRAS:PLA2G2A
NRAS:PLAA
NRAS:PLAUR
NRAS:PLB1
NRAS:PLD4
NRAS:PLEKHB1
NRAS:PLEKHC1
NRAS:PLEKHG2
NRAS:PLEKHG4
NRAS:PLK1
NRAS:PLK2
NRAS:PLP1
NRAS:PMF1
NRAS:PNLDC1
NRAS:PNPLA4
NRAS:POFUT1
NRAS:POLA1
NRAS:POLB
NRAS:POLD3
NRAS:POLDIP3
NRAS:POLE
NRAS:POLG
NRAS:POLK
NRAS:POLM
NRAS:POLR1C
NRAS:POLR2H
NRAS:POLR2J
NRAS:POLR3B
NRAS:POLR3F
NRAS:PON2
NRAS:POU2F2
NRAS:POU4F1
NRAS:POU4F3
NRAS:PPFIA1
NRAS:PPIL1
NRAS:PPL
NRAS:PPM1E
NRAS:PPP1R8
NRAS:PPP2R1B
NRAS:PPWD1
NRAS:PQLC2
NRAS:PRDM4
NRAS:PRICKLE4
NRAS:PRKAR2B
NRAS:PRKCSH
NRAS:PRLR
NRAS:PROK1
NRAS:PROM1
NRAS:PRPF19
NRAS:PRR4
NRAS:PRTFDC1
NRAS:PRTN3
NRAS:PSEN1
NRAS:PSKH2
NRAS:PSMA1
NRAS:PSMA4
NRAS:PSMA5
NRAS:PSMA6
NRAS:PSMA7
NRAS:PSMB4
NRAS:PSMB5
NRAS:PSMB6
NRAS:PSMC5
NRAS:PSMD12
NRAS:PSMD6
NRAS:PSMF1
NRAS:PTPN1
NRAS:PWP1
NRAS:QARS
NRAS:R3HDM2
NRAS:RAB22A
NRAS:RAB33B
NRAS:RAB3IP
NRAS:RAB41
NRAS:RAB5B
NRAS:RAB7L1
NRAS:RAB9B
NRAS:RAC1
NRAS:RAD23B
NRAS:RAD51AP2
NRAS:RAD54L2
NRAS:RAD9B
NRAS:RAG1
NRAS:RAG2
NRAS:RAP1GDS1
NRAS:RAPGEF1
NRAS:RAPGEF2
NRAS:RASGEF1C
NRAS:RASGRF2
NRAS:RASL11A
NRAS:RBBP6
NRAS:RBM39
NRAS:RBM8A
NRAS:RCHY1
NRAS:REG1A
NRAS:RELN
NRAS:RETNLB
NRAS:RFC3
NRAS:RFC5
NRAS:RFPL2
NRAS:RFX4
NRAS:RGP1
NRAS:RGS22
NRAS:RGS5
NRAS:RHBDL2
NRAS:RHOBTB3
NRAS:RIMS1
NRAS:RIOK1
NRAS:RIPK5
NRAS:RLF
NRAS:RMI2
NRAS:RN7SLP5
NRAS:RNF128
NRAS:RNF130
NRAS:RNF166
NRAS:RNF20
NRAS:RNF40
NRAS:RNF41
NRAS:RPA2
NRAS:RPGR
NRAS:RPIA
NRAS:RPL13
NRAS:RPL24P1
NRAS:RPL30
NRAS:RPL34
NRAS:RPL35
NRAS:RPL37AP1
NRAS:RPL39
NRAS:RPL7AL3
NRAS:RPP38
NRAS:RPS12
NRAS:RPS14
NRAS:RPS17
NRAS:RPS19
NRAS:RPS25
NRAS:RQCD1
NRAS:RREB1
NRAS:RRM1
NRAS:RRM2B
NRAS:RRP9
NRAS:RRS1
NRAS:RSBN1
NRAS:RTDR1
NRAS:RTEL1
NRAS:RTN2
NRAS:RTN4RL2
NRAS:RXRG
NRAS:RYR2
NRAS:SAE1
NRAS:SCAMP3
NRAS:SCARF1
NRAS:SCFD1
NRAS:SCFD2
NRAS:SCN4A
NRAS:SCN8A
NRAS:SDCCAG8
NRAS:SEC13
NRAS:SEC14L3
NRAS:SEH1L
NRAS:SELS
NRAS:SEMA4F
NRAS:SEMA7A
NRAS:SENP5
NRAS:SEPT1
NRAS:SEPT14
NRAS:SEPT4
NRAS:SERINC1
NRAS:SERPINB12
NRAS:SERPINB5
NRAS:SF3A1
NRAS:SF3B14
NRAS:SFPQ
NRAS:SFRP4
NRAS:SFRS9
NRAS:SFXN2
NRAS:SGK269
NRAS:SGMS1
NRAS:SH2D3A
NRAS:SH3GLB1
NRAS:SH3PXD2B
NRAS:SH3TC2
NRAS:SHE
NRAS:SHFM1
NRAS:SHKBP1
NRAS:SIRPA
NRAS:SKP1
NRAS:SLC11A2
NRAS:SLC15A3
NRAS:SLC17A7
NRAS:SLC22A3
NRAS:SLC25A1
NRAS:SLC25A2
NRAS:SLC25A26
NRAS:SLC25A28
NRAS:SLC26A6
NRAS:SLC2A2
NRAS:SLC30A3
NRAS:SLC38A4
NRAS:SLC7A3
NRAS:SLC7A5
NRAS:SLITRK2
NRAS:SLU7
NRAS:SMC4
NRAS:SMN1
NRAS:SMURF2
NRAS:SNAP23
NRAS:SNRPC
NRAS:SNRPN
NRAS:SNTB2
NRAS:SNUPN
NRAS:SNW1
NRAS:SNX10
NRAS:SNX2
NRAS:SOCS2
NRAS:SP4
NRAS:SPAST
NRAS:SPATA17
NRAS:SPBC24
NRAS:SPECC1
NRAS:SPHK1
NRAS:SPINK2
NRAS:SPPL2B
NRAS:SPRY2
NRAS:SPTBN5
NRAS:SPTY2D1
NRAS:SQRDL
NRAS:SQSTM1
NRAS:SRD5A1
NRAS:SRD5A3
NRAS:SREBF2
NRAS:SRMS
NRAS:SRP54
NRAS:SRPK3
NRAS:SRR
NRAS:SRSF8
NRAS:SRXN1
NRAS:SSR3
NRAS:ST6GALNAC5
NRAS:ST7
NRAS:ST8SIA3
NRAS:STAR
NRAS:STARD10
NRAS:STARD13
NRAS:STARD6
NRAS:STARD7
NRAS:STAT1
NRAS:STAU2
NRAS:STK33
NRAS:STOML3
NRAS:STT3A
NRAS:SULT1A2
NRAS:SULT1B1
NRAS:SULT4A1
NRAS:SULT6B1
NRAS:SUV39H2
NRAS:SUV420H1
NRAS:SUZ12
NRAS:SVEP1
NRAS:SYPL2
NRAS:SYT14
NRAS:SYTL2
NRAS:TAF1
NRAS:TAF12
NRAS:TAF15
NRAS:TAF5
NRAS:TAF6
NRAS:TAOK1
NRAS:TAP2
NRAS:TAS2R62P
NRAS:TBC1D1
NRAS:TBCD
NRAS:TBX20
NRAS:TCEB3
NRAS:TCERG1
NRAS:TCHHL1
NRAS:TCOF1
NRAS:TCTE1
NRAS:TCTE3
NRAS:TDP1
NRAS:TEAD1
NRAS:TEAD2
NRAS:TEF
NRAS:TFB2M
NRAS:TFCP2L1
NRAS:TGIF2
NRAS:THAP10
NRAS:THOC1
NRAS:THOC7
NRAS:THRA
NRAS:THRSP
NRAS:TIMM22
NRAS:TK2
NRAS:TMCO5A
NRAS:TMED10
NRAS:TMED8
NRAS:TMEM102
NRAS:TMEM109
NRAS:TMEM117
NRAS:TMEM126A
NRAS:TMEM135
NRAS:TMEM150
NRAS:TMEM17
NRAS:TMEM177
NRAS:TMEM184A
NRAS:TMEM19
NRAS:TMEM22
NRAS:TMEM30B
NRAS:TMEM48
NRAS:TMEM49
NRAS:TMEM61
NRAS:TMEM86B
NRAS:TMPRSS13
NRAS:TMPRSS6
NRAS:TNIK
NRAS:TNNI3K
NRAS:TNNT3
NRAS:TNRC6C
NRAS:TNXB
NRAS:TOMM20
NRAS:TOMM40
NRAS:TOP2A
NRAS:TP53I3
NRAS:TPH1
NRAS:TPP2
NRAS:TRERF1
NRAS:TRIM21
NRAS:TRIM3
NRAS:TRIM36
NRAS:TRIM39
NRAS:TRIM44
NRAS:TRIM46
NRAS:TRIM52
NRAS:TRNT1
NRAS:TRPM2
NRAS:TSHB
NRAS:TSPAN15
NRAS:TSPYL3
NRAS:TSPYL5
NRAS:TSSK1B
NRAS:TTBK2
NRAS:TTC21B
NRAS:TTC7B
NRAS:TTLL3
NRAS:TTTY13
NRAS:TTTY6
NRAS:TUBAL3
NRAS:TUBB1
NRAS:TUBGCP3
NRAS:TUBGCP4
NRAS:TUBGCP5
NRAS:TWIST1
NRAS:TXNL4A
NRAS:U2AF1
NRAS:UBA1
NRAS:UBA2
NRAS:UBA52
NRAS:UBA6
NRAS:UBAC2
NRAS:UBAP2L
NRAS:UBC
NRAS:UBE2D1
NRAS:UBE2D4
NRAS:UBE2E1
NRAS:UBE2I
NRAS:UBE2K
NRAS:UBE2M
NRAS:UBE2O
NRAS:UBE2R2
NRAS:UBE2U
NRAS:UBE2Z
NRAS:UBE3B
NRAS:UBQLN2
NRAS:UBTF
NRAS:UBXD4
NRAS:UCHL5
NRAS:UCRC
NRAS:UFSP1
NRAS:UGCG
NRAS:UGT3A1
NRAS:UHMK1
NRAS:UHRF2
NRAS:ULBP2
NRAS:UNC13C
NRAS:UNC45A
NRAS:UNKL
NRAS:UNQ9391
NRAS:UPF1
NRAS:URI1
NRAS:USP25
NRAS:USP30
NRAS:USP38
NRAS:USP39
NRAS:USP49
NRAS:USP6
NRAS:USP9X
NRAS:USP9Y
NRAS:USPL1
NRAS:UTP14A
NRAS:UTP15
NRAS:VGLL2
NRAS:VHL
NRAS:VNN1
NRAS:VPRBP
NRAS:VPS13C
NRAS:VPS33A
NRAS:VPS53
NRAS:VTI1A
NRAS:WAC
NRAS:WBP11P1
NRAS:WDR3
NRAS:WDR36
NRAS:WDR37
NRAS:WDR42C
NRAS:WDSOF1
NRAS:WFDC12
NRAS:WFDC13
NRAS:WIBG
NRAS:WNK3
NRAS:WNT9A
NRAS:WWC1
NRAS:WWC2
NRAS:XAGE3
NRAS:XKR6
NRAS:XPO1
NRAS:XRCC1
NRAS:YBX2
NRAS:YES1
NRAS:YME1L1
NRAS:ZBTB34
NRAS:ZBTB39
NRAS:ZBTB5
NRAS:ZBTB8OS
NRAS:ZC3H10
NRAS:ZC3H13
NRAS:ZC3H15
NRAS:ZC3H18
NRAS:ZC3HAV1L
NRAS:ZCCHC13
NRAS:ZCCHC24
NRAS:ZDHHC16
NRAS:ZFP2
NRAS:ZFP37
NRAS:ZFX
NRAS:ZFYVE16
NRAS:ZGPAT
NRAS:ZMAT1
NRAS:ZMYM5
NRAS:ZNF132
NRAS:ZNF193
NRAS:ZNF2
NRAS:ZNF207
NRAS:ZNF254
NRAS:ZNF260
NRAS:ZNF32
NRAS:ZNF33A
NRAS:ZNF383
NRAS:ZNF418
NRAS:ZNF485
NRAS:ZNF512
NRAS:ZNF542
NRAS:ZNF550
NRAS:ZNF556
NRAS:ZNF570
NRAS:ZNF579
NRAS:ZNF584
NRAS:ZNF608
NRAS:ZNF695
NRAS:ZNF701
NRAS:ZNF74
NRAS:ZNF76
NRAS:ZNF775
NRAS:ZNF777
NRAS:ZNHIT3
NRAS:ZNRF1
NRAS:ZNRF2
NRAS:ZNRF3
NRAS:ZZZ3
NRBF2:SEC23IP
NRF1:ZNF398
NRG2:NTRK1
NRG2:ORM1
NRG2:PDGFRA
NRG2:PDGFRB
NRG2:PTGS1
NRG2:RET
NRG2:SLC22A1
NRG2:SLC22A2
NRM:TUBB
NSF:HSF1
NSF:HSF2
NSF:PSMB10
NSF:PSMB6
NSF:PSMB7
NSF:PSMB9
NSF:RICTOR
NSF:RPN1
NSF:TAF7
NSF:TAF7L
NSF:YKT6
NSL1:POU2F1
NSL1:ZNF678
NSMCE1:MUS81
NSMCE1:SLX1B
NSMCE2:RNF139
NSMCE3:CELF1
NSMCE3:CELF2
NSMCE3:CELF3
NSMCE3:ELAVL1
NSMCE3:ELAVL2
NSMCE3:ELAVL3
NSMCE3:ELAVL4
NSMCE3:NSMCE1
NSMCE3:NSMCE4A
NSMCE3:PRDX1
NSMCE3:PRDX2
NSMCE3:PRDX4
NSMCE3:RNASEH2A
NSMCE3:SENP5
NSMCE3:SLX1B
NSMCE3:SMC5
NSMCE3:SMC6
NSMCE3:UBE2I
NSMCE4A:ACTR3
NSMCE4A:ACTR3B
NSMCE4A:BLM
NSMCE4A:CSTF2
NSMCE4A:CSTF2T
NSMCE4A:CYP51A1
NSMCE4A:EMG1
NSMCE4A:NSMCE1
NSMCE4A:PRDX3
NSMCE4A:RNASEH2A
NSMCE4A:SENP5
NSMCE4A:SFXN4
NSMCE4A:SMC5
NSMCE4A:SMC6
NSMCE4A:STRBP
NSMCE4A:SUMO1
NSMCE4A:UPF2
NT5E:RAI14
NT5E:S100A3
NTHL1:PRPF6
NTRK1:NUDT3
NTRK1:OR2F1
NTRK1:PDE4DIP
NTRK1:PDE6C
NTRK1:PDE6H
NTRK1:PDLIM5
NTRK1:PGLS
NTRK1:PLCB1
NTRK1:PLEKHM1
NTRK1:PLOD2
NTRK1:PPP1R2
NTRK1:PPP3CA
NTRK1:PPP3CB
NTRK1:PRKCQ
NTRK1:PRMT8
NTRK1:PYROXD1
NTRK1:RAG1AP1
NTRK1:RAP1A
NTRK1:RARA
NTRK1:RCAN1
NTRK1:RCAN2
NTRK1:RPL21
NTRK1:RPL35
NTRK1:RPL36A
NTRK1:RPL5
NTRK1:RTP4
NTRK1:RYK
NTRK1:S1PR2
NTRK1:SAT1
NTRK1:SEL1L
NTRK1:SEPT6
NTRK1:SESTD1
NTRK1:SETMAR
NTRK1:SFRP4
NTRK1:SFRS2IP
NTRK1:SKP1
NTRK1:SMARCA1
NTRK1:SNTA1
NTRK1:SNX10
NTRK1:SORBS1
NTRK1:SP100
NTRK1:SP110
NTRK1:SPTB
NTRK1:SRI
NTRK1:SV2B
NTRK1:SYT11
NTRK1:TAS2R14
NTRK1:TBCCD1
NTRK1:TFAP2B
NTRK1:THAP1
NTRK1:TJP1
NTRK1:TLE1
NTRK1:TMEFF1
NTRK1:TNFRSF9
NTRK1:TPM1
NTRK1:TRIM24
NTRK1:TRIP11
NTRK1:TROVE2
NTRK1:UBA6
NTRK1:UBE3A
NTRK1:UCP2
NTRK1:UGT1A9
NTRK1:UTP14A
NTRK1:WNT5A
NTRK1:ZNF140
NTRK1:ZNF473
NTRK1:ZP3
NUAK1:CPSF2
NUAK1:CSTF2
NUAK1:CSTF2T
NUAK1:EIF4A3
NUAK1:EXOSC4
NUAK1:HSF1
NUAK1:HSF2
NUAK1:MOB1A
NUAK1:MOB1B
NUAK1:MOB3A
NUAK1:MOB3B
NUAK1:MOB3C
NUAK1:PSMD8
NUAK2:CPSF2
NUAK2:CSTF2
NUAK2:CSTF2T
NUAK2:EIF4A3
NUAK2:EXOSC4
NUAK2:HSF1
NUAK2:HSF2
NUAK2:MOB1A
NUAK2:MOB1B
NUAK2:MOB3A
NUAK2:MOB3B
NUAK2:MOB3C
NUAK2:PSMD8
NUBP1:GTF2H2
NUBP1:GTF2H2C_2
NUBP1:POLD1
NUBP2:ADCK2
NUBP2:UCHL1
NUBP2:UCHL3
NUDT1:STMN1
NUDT1:TTK
NUDT12:GRPEL1
NUDT12:GRPEL2
NUDT21:SCYL2
NUDT21:SLC25A40
NUDT21:TMED2
NUDT21:UBC
NUDT21:ZNF227
NUDT21:ZNF780A
NUDT3:ORM1
NUDT3:PDGFRA
NUDT3:PDGFRB
NUDT3:PTGS1
NUDT3:RET
NUDT3:SLC22A1
NUDT3:SLC22A2
NUF2:NDC80
NUMA1:SF1
NUP107:DAD1
NUP153:PAK1IP1
NUP155:RAD1
NUP160:RNF138
NUP160:SAFB
NUP160:ZNF670
NUP188:PMPCA
NUP205:ZNF212
NUP205:ZNF273
NUP54:ATG9A
NUP54:BUB1
NUP54:BYSL
NUP54:CDC45
NUP54:DCP2
NUP54:DIMT1
NUP54:DSCC1
NUP54:LLGL1
NUP54:LLGL2
NUP54:MCM5
NUP54:MCM7
NUP54:NCAPG
NUP54:NCAPH
NUP54:NIPBL
NUP54:NUP155
NUP54:NUP205
NUP54:NUP98
NUP54:NXF1
NUP54:NXF2B
NUP54:NXF3
NUP54:NXF5
NUP54:ORC1
NUP54:PAICS
NUP54:POLA1
NUP54:POLA2
NUP54:POLR2B
NUP54:PRIM1
NUP54:PRIM2
NUP54:PSMB3
NUP54:PSMC2
NUP54:PSMD14
NUP54:RAD21
NUP54:RAD21L1
NUP54:RAN
NUP54:RANBP1
NUP54:RFC1
NUP54:RFC4
NUP54:SMC1A
NUP54:SMC1B
NUP54:SMC3
NUP54:STXBP5
NUP54:STXBP5L
NUP54:VCP
NUP54:WEE1
NUP54:WEE2
NUP62:PARP1
NUP62:PRPF31
NUP62:RUVBL2
NUP85:SAP30BP
NUP98:CFDP1
NUP98:CPSF2
NUP98:GLE1
NUP98:NUP155
NUP98:NUP205
NUP98:PATL1
NUP98:RAN
NUP98:RANBP1
NUP98:SENP5
NUP98:TPR
NUS1:ACAT1
NUS1:ALG14
NUS1:CALM1
NUS1:CALML3
NUS1:COG3
NUS1:DOLK
NUS1:FDFT1
NUS1:HMGCS1
NUS1:HMGCS2
NUS1:MVD
NUS1:PAM16
NUS1:PANK1
NUS1:PANK2
NUS1:PANK3
NUS1:PIGB
NUS1:PIGV
NUS1:TRPT1
NUS1:VTI1A
NUTF2:BYSL
NUTF2:CALM1
NUTF2:CALML3
NUTF2:CDK2
NUTF2:CMPK1
NUTF2:CSTF2
NUTF2:CSTF2T
NUTF2:DDX39A
NUTF2:DDX39B
NUTF2:DHODH
NUTF2:DIMT1
NUTF2:GSPT1
NUTF2:GSPT2
NUTF2:GTF2A1
NUTF2:HARS
NUTF2:HARS2
NUTF2:KPNB1
NUTF2:MORF4L1
NUTF2:MORF4L2
NUTF2:NOP14
NUTF2:NUP155
NUTF2:NUP205
NUTF2:NUP98
NUTF2:PPP6R1
NUTF2:PPP6R2
NUTF2:PPP6R3
NUTF2:PSMD8
NUTF2:RAN
NUTF2:RANGAP1
NUTF2:RANGRF
NUTF2:RTF1
NUTF2:TCP1
NUTF2:USP22
NXF1:BUD31
NXF1:HSPE1
NXF1:PPP1R8
NXF1:RFK
NXF1:SUPT16H
NXF2B:BUD31
NXF2B:HSPE1
NXF2B:PRPF6
NXF2B:RFK
NXF2B:SUPT16H
NXF3:BUD31
NXF3:HSPE1
NXF3:RFK
NXF3:SUPT16H
NXF5:BUD31
NXF5:HSPE1
NXF5:RFK
NXF5:SUPT16H
NXT2:PSMD10
OAS1:SP100
OBFC2A:RND3
OCEL1:YIPF2
OCRL:TCEAL1
OCRL:ZDHHC9
OFD1:PHKA2
OGDH:MED6
OGDH:TBRG4
OGDH:ZMIZ2
OGDHL:MED6
OIP5:RNASEH2A
OLFM4:TNF
OPHN1:ACTA1
OPHN1:ACTA2
OPHN1:ACTB
OPHN1:ACTC1
OPHN1:ACTG1
OPHN1:ACTG2
OPHN1:PIGC
OPHN1:PIGF
OPHN1:PRKCA
OPHN1:PRKCB
OPHN1:PRKCD
OPHN1:PRKCE
OPHN1:PRKCG
OPHN1:PRKCH
OPHN1:PRKCQ
OPHN1:TRMU
OR10J1:PURG
OR1I1:SLC4A1
OR2F1:ORM1
OR2F1:PDGFRA
OR2F1:PDGFRB
OR2F1:PTGS1
OR2F1:RET
OR2F1:SLC22A1
OR2F1:SLC22A2
OR8B8:TMPRSS6
ORAOV1:ABCE1
ORAOV1:ACTA1
ORAOV1:ACTA2
ORAOV1:ACTB
ORAOV1:ACTC1
ORAOV1:ACTG1
ORAOV1:ACTG2
ORAOV1:FAM96B
ORAOV1:NUBP1
ORAOV1:PPFIA1
ORAOV1:RPRD1A
ORAOV1:RPRD1B
ORC2:DNA2
ORC2:DTYMK
ORC2:EXOSC10
ORC2:EXOSC4
ORC2:LSM1
ORC2:ORC1
ORC2:ORC4
ORC2:POLD1
ORC2:WDHD1
ORC4:DSCC1
ORC4:MCM2
ORC4:PRDM9
ORC4:REPIN1
ORC4:SMARCAD1
ORC4:ZFP1
ORC4:ZFP14
ORC4:ZFP2
ORC4:ZFP28
ORC4:ZFP3
ORC4:ZFP57
ORC4:ZFP62
ORC4:ZFP69
ORC4:ZIM3
ORC4:ZKSCAN1
ORC4:ZKSCAN2
ORC4:ZKSCAN4
ORC4:ZKSCAN8
ORC4:ZNF100
ORC4:ZNF101
ORC4:ZNF114
ORC4:ZNF121
ORC4:ZNF124
ORC4:ZNF134
ORC4:ZNF136
ORC4:ZNF138
ORC4:ZNF14
ORC4:ZNF140
ORC4:ZNF146
ORC4:ZNF155
ORC4:ZNF177
ORC4:ZNF19
ORC4:ZNF195
ORC4:ZNF2
ORC4:ZNF20
ORC4:ZNF202
ORC4:ZNF215
ORC4:ZNF221
ORC4:ZNF222
ORC4:ZNF223
ORC4:ZNF224
ORC4:ZNF234
ORC4:ZNF239
ORC4:ZNF253
ORC4:ZNF266
ORC4:ZNF268
ORC4:ZNF274
ORC4:ZNF275
ORC4:ZNF282
ORC4:ZNF284
ORC4:ZNF3
ORC4:ZNF311
ORC4:ZNF317
ORC4:ZNF32
ORC4:ZNF320
ORC4:ZNF322P1
ORC4:ZNF329
ORC4:ZNF331
ORC4:ZNF333
ORC4:ZNF337
ORC4:ZNF343
ORC4:ZNF35
ORC4:ZNF354C
ORC4:ZNF383
ORC4:ZNF391
ORC4:ZNF394
ORC4:ZNF404
ORC4:ZNF41
ORC4:ZNF415
ORC4:ZNF419
ORC4:ZNF426
ORC4:ZNF430
ORC4:ZNF432
ORC4:ZNF433
ORC4:ZNF436
ORC4:ZNF439
ORC4:ZNF44
ORC4:ZNF440
ORC4:ZNF442
ORC4:ZNF443
ORC4:ZNF45
ORC4:ZNF460
ORC4:ZNF461
ORC4:ZNF468
ORC4:ZNF479
ORC4:ZNF485
ORC4:ZNF486
ORC4:ZNF490
ORC4:ZNF491
ORC4:ZNF497
ORC4:ZNF501
ORC4:ZNF502
ORC4:ZNF510
ORC4:ZNF514
ORC4:ZNF517
ORC4:ZNF529
ORC4:ZNF547
ORC4:ZNF548
ORC4:ZNF552
ORC4:ZNF554
ORC4:ZNF555
ORC4:ZNF556
ORC4:ZNF557
ORC4:ZNF558
ORC4:ZNF559
ORC4:ZNF561
ORC4:ZNF563
ORC4:ZNF564
ORC4:ZNF565
ORC4:ZNF566
ORC4:ZNF57
ORC4:ZNF577
ORC4:ZNF584
ORC4:ZNF586
ORC4:ZNF587B
ORC4:ZNF589
ORC4:ZNF596
ORC4:ZNF597
ORC4:ZNF599
ORC4:ZNF606
ORC4:ZNF610
ORC4:ZNF620
ORC4:ZNF621
ORC4:ZNF623
ORC4:ZNF625
ORC4:ZNF627
ORC4:ZNF649
ORC4:ZNF655
ORC4:ZNF660
ORC4:ZNF662
ORC4:ZNF664
ORC4:ZNF669
ORC4:ZNF670
ORC4:ZNF679
ORC4:ZNF680
ORC4:ZNF682
ORC4:ZNF684
ORC4:ZNF689
ORC4:ZNF695
ORC4:ZNF696
ORC4:ZNF699
ORC4:ZNF70
ORC4:ZNF700
ORC4:ZNF701
ORC4:ZNF705A
ORC4:ZNF705B
ORC4:ZNF705D
ORC4:ZNF705G
ORC4:ZNF707
ORC4:ZNF709
ORC4:ZNF71
ORC4:ZNF713
ORC4:ZNF730
ORC4:ZNF732
ORC4:ZNF737
ORC4:ZNF74
ORC4:ZNF763
ORC4:ZNF764
ORC4:ZNF765
ORC4:ZNF766
ORC4:ZNF77
ORC4:ZNF771
ORC4:ZNF772
ORC4:ZNF773
ORC4:ZNF774
ORC4:ZNF776
ORC4:ZNF777
ORC4:ZNF789
ORC4:ZNF79
ORC4:ZNF791
ORC4:ZNF793
ORC4:ZNF799
ORC4:ZNF80
ORC4:ZNF805
ORC4:ZNF823
ORC4:ZNF83
ORC4:ZNF846
ORC4:ZNF850
ORC4:ZNF852
ORC4:ZNF92
ORC4:ZNF98
ORC4:ZNF99
ORC4:ZSCAN32
ORC5:CDC6
ORC5:ORC1
ORC5:ORC4
ORM1:ORM2
ORM1:PDE4DIP
ORM1:PDE6C
ORM1:PDE6H
ORM1:PDLIM5
ORM1:PGLS
ORM1:PLCB1
ORM1:PLEKHM1
ORM1:PLOD2
ORM1:PPP1R2
ORM1:PPP3CA
ORM1:PPP3CB
ORM1:PRKCQ
ORM1:PRMT8
ORM1:PYROXD1
ORM1:RAG1AP1
ORM1:RAP1A
ORM1:RARA
ORM1:RCAN1
ORM1:RCAN2
ORM1:RPL21
ORM1:RPL35
ORM1:RPL36A
ORM1:RPL5
ORM1:RTP4
ORM1:RYK
ORM1:S1PR2
ORM1:SAT1
ORM1:SEL1L
ORM1:SEPT6
ORM1:SESTD1
ORM1:SETMAR
ORM1:SFRP4
ORM1:SFRS2IP
ORM1:SKP1
ORM1:SMARCA1
ORM1:SNTA1
ORM1:SNX10
ORM1:SORBS1
ORM1:SP100
ORM1:SP110
ORM1:SPTB
ORM1:SRI
ORM1:SV2B
ORM1:SYT11
ORM1:TAS2R14
ORM1:TBCCD1
ORM1:TFAP2B
ORM1:THAP1
ORM1:TJP1
ORM1:TLE1
ORM1:TMEFF1
ORM1:TNFRSF9
ORM1:TPM1
ORM1:TRIM24
ORM1:TRIP11
ORM1:TROVE2
ORM1:UBA6
ORM1:UBE3A
ORM1:UCP2
ORM1:UGT1A9
ORM1:UTP14A
ORM1:WNT5A
ORM1:ZNF140
ORM1:ZNF473
ORM1:ZP3
ORMDL1:CDC7
ORMDL1:GINS1
ORMDL1:MAEA
ORMDL1:MCM2
ORMDL1:ORMDL2
ORMDL1:ORMDL3
ORMDL1:PICALM
ORMDL1:PIGV
ORMDL1:PPA1
ORMDL1:PPA2
ORMDL1:SNAP91
ORMDL1:SSRP1
ORMDL2:CDC7
ORMDL2:GINS1
ORMDL2:MAEA
ORMDL2:MCM2
ORMDL2:ORMDL3
ORMDL2:PICALM
ORMDL2:PIGV
ORMDL2:PPA1
ORMDL2:PPA2
ORMDL2:SNAP91
ORMDL2:SSRP1
ORMDL3:CDC7
ORMDL3:GINS1
ORMDL3:MAEA
ORMDL3:MCM2
ORMDL3:PICALM
ORMDL3:PIGV
ORMDL3:PPA1
ORMDL3:PPA2
ORMDL3:SNAP91
ORMDL3:SSRP1
OSBP:GOSR1
OSBP:SLC3A1
OSBP:VPS41
OSBP2:GOSR1
OSBP2:SLC3A1
OSBP2:VPS41
OSBPL10:FAF1
OSBPL10:FAF2
OSBPL11:FAF1
OSBPL11:FAF2
OSBPL2:SPINT1
OSBPL3:RPL19
OSBPL7:RPL19
OSBPL8:ZDHHC17
OSBPL9:FAF1
OSBPL9:FAF2
OSGEP:PMS2
OSGEPL1:MED6
OSGEPL1:PNO1
OSGEPL1:PRKRA
OSGEPL1:RAD17
OSGEPL1:SKIV2L2
OSMR:PHLDB2
OSMR:PLEC
OSMR:PPP2R3A
OSMR:RAI14
OSMR:RASAL2
OSMR:S100A10
OSMR:S100A11
OSMR:SDC4
OSMR:SLC22A4
OSMR:SMURF2
OSMR:TM4SF1
OTUD6B:POLR2K
OVCA2:MAN1A1
OVCA2:MAN1A2
OVCA2:MAN1C1
OVCA2:MYO1E
OVCA2:MYO1F
OVCA2:TPR
OVGP1:SUGT1
OVOL1:SFN
OVOL2:RALGPS1
OXA1L:RPL36AL
OXSM:SUCLA2
OXSM:XAB2
P2RY11:BRIX1
P2RY11:NOP56
P2RY11:PPAN
P2RY2:SFN
P2RY2:SSH3
P4HA2:S100A13
P4HA2:ULBP2
P4HB:ACTA1
P4HB:ACTA2
P4HB:ACTB
P4HB:ACTC1
P4HB:ACTG1
P4HB:ACTG2
P4HB:CAP1
P4HB:CAP2
P4HB:ERN1
P4HB:ERN2
P4HB:ERO1A
P4HB:ERO1B
P4HB:GANAB
P4HB:GANC
P4HB:HSPA5
P4HB:SDF4
P4HB:STT3A
P4HB:STT3B
P4HB:TRPT1
P4HB:UGGT1
P4HB:UGGT2
PA2G4:TMPO
PABPC1:CDC23
PABPC1:ERCC4
PABPC1:PCID2
PABPC1:PFDN4
PABPC1:PMS2
PABPC1:PSMB5
PABPC1:PSMB8
PABPC1:RPL6
PABPC1:SRP54
PABPC1:SRPRA
PABPC1:ZNF547
PABPC1L:CDC23
PABPC1L:ERCC4
PABPC1L:PCID2
PABPC1L:PFDN4
PABPC1L:PMS2
PABPC1L:PSMB5
PABPC1L:PSMB8
PABPC1L:RPL6
PABPC1L:SRP54
PABPC1L:SRPRA
PABPC1L:ZNF547
PABPC1L2B:CFDP1
PABPC1L2B:DDX46
PABPC1L2B:LUC7L
PABPC1L2B:LUC7L2
PABPC1L2B:LUC7L3
PABPC1L2B:PHF5A
PABPC1L2B:SF3A3
PABPC1L2B:SF3B3
PABPC1L2B:TIA1
PABPC1L2B:TIAL1
PABPC1L2B:VPS72
PABPC3:CDC23
PABPC3:ERCC4
PABPC3:PCID2
PABPC3:PFDN4
PABPC3:PMS2
PABPC3:PSMB5
PABPC3:PSMB8
PABPC3:RPL6
PABPC3:SRP54
PABPC3:SRPRA
PABPC3:ZNF547
PABPC4:CDC23
PABPC4:ERCC4
PABPC4:PCID2
PABPC4:PFDN4
PABPC4:PMS2
PABPC4:PSMB5
PABPC4:PSMB8
PABPC4:RPL6
PABPC4:SRP54
PABPC4:SRPRA
PABPC4:ZNF547
PABPN1:SUZ12
PACS2:STRN4
PAF1:SAE1
PAF1:SNRNP70
PAF1:SYMPK
PAFAH1B1:FOXO1
PAFAH1B1:FOXO3
PAFAH1B3:SAE1
PAK1:RRM1
PAK1:SLC28A1
PAK1:SLC29A1
PAK1:SLC29A2
PAK1:TYMS
PAK1IP1:C7orf50
PAK1IP1:EXOSC10
PAK1IP1:LEPROT
PAK1IP1:LEPROTL1
PAK1IP1:RIOK1
PAK3:SGK2
PAK3:TP53
PALLD:TGFB1I1
PAM16:HSD17B7
PAM16:PIGU
PAM16:PSMB5
PAM16:PSMB8
PAM16:PSMC5
PAM16:PSMC6
PAM16:PSMD14
PAM16:PSMD2
PAM16:SMPD2
PAM16:VTI1A
PAN2:PAFAH1B1
PAN2:PCMTD2
PAN2:PFDN6
PAN2:ZBTB39
PAN3:ATAD2
PAN3:ATAD2B
PAN3:TACO1
PAN3:VBP1
PANK2:RRM1
PANK2:SLC28A1
PANK2:SLC29A1
PANK2:SLC29A2
PANK2:TYMS
PANK4:UBE2J2
PAPD5:KPNB1
PAPD5:NEDD4
PAPD5:NEDD4L
PAPD5:NOP2
PAPD5:NOP56
PAPD5:RPF2
PAPD5:SDAD1
PAPD7:KPNB1
PAPD7:NEDD4
PAPD7:NEDD4L
PAPD7:NOP2
PAPD7:NOP56
PAPD7:RPF2
PAPD7:SDAD1
PAPOLA:PPP2R5C
PAPOLA:SNW1
PAPOLA:TDP1
PAPOLA:VRK1
PAPOLA:WDR20
PAPOLA:YY1
PAPOLG:UBR5
PAPOLG:ZCCHC11
PARD6B:PKP2
PARG:PARP1
PARL:OSGEPL1
PARL:POLR2H
PARL:RHOT1
PARL:RHOT2
PARP1:PARP2
PARP1:PCSK9
PARP1:PIK3CA
PARP1:PML
PARP1:PMS2
PARP1:POLD1
PARP1:POLD4
PARP1:POLE
PARP1:POLM
PARP1:POLR2A
PARP1:PPARA
PARP1:PPM1D
PARP1:PPP2R4
PARP1:PRKDC
PARP1:PRR3
PARP1:PTEN
PARP1:RAD21
PARP1:RAD23B
PARP1:RAD50
PARP1:RAD51
PARP1:RAD9A
PARP1:RBX1
PARP1:RELA
PARP1:RMND5A
PARP1:ROS1
PARP1:RPL13A
PARP1:RRM1
PARP1:SESN2
PARP1:SMAD3
PARP1:SMC1A
PARP1:SMC3
PARP1:SSBP1
PARP1:STAG1
PARP1:STAG3
PARP1:STAT3
PARP1:TDG
PARP1:TNFRSF10B
PARP1:TOP1
PARP1:TP53
PARP1:TP53BP1
PARP1:UNG
PARP1:USP1
PARP1:USP11
PARP1:USP21
PARP1:WRAP53
PARP1:XAB2
PARP1:XPA
PARP1:XRCC2
PARP1:XRCC4
PARP1:ZBED4
PARP1:ZBTB32
PARP2:POLD1
PARP2:POLD4
PARP2:POLE
PARP2:POLM
PARP2:POLR2A
PARP2:PPM1D
PARP2:RAD21
PARP2:RAD23B
PARP2:RAD51
PARP2:RAD9A
PARP2:RBX1
PARP2:RELA
PARP2:RPL13A
PARP2:RRM1
PARP2:SESN2
PARP2:SMC1A
PARP2:SMC3
PARP2:SSBP1
PARP2:STAG1
PARP2:STAG3
PARP2:TIPARP
PARP2:TNFRSF10B
PARP2:UNG
PARP2:USP1
PARP2:WRAP53
PARP2:ZBTB32
PARS2:CAB39
PARS2:CAB39L
PARS2:PIGB
PARS2:SENP5
PARVA:PLOD1
PARVA:SMURF2
PATL1:HIRA
PATL1:HSPA9
PATL1:KIFC1
PATL1:NCAPH
PATL1:TOP1
PATL1:TOP1MT
PATZ1:POLE
PATZ1:SREBF2
PAXIP1:RSBN1L
PAXIP1:SLC25A40
PAXIP1:ZNF786
PBDC1:MED6
PBK:POLE2
PBK:RFC4
PBK:TYMS
PBOV1:PILRA
PCBP4:TUBB3
PCDHA1:PCDHAC1
PCDHA10:PCDHA2
PCDHA10:PCDHA4
PCDHA10:PCDHAC1
PCDHA3:PCDHAC1
PCDHA3:PCDHAC2
PCDHA5:PCDHAC1
PCDHA6:PCDHA8
PCDHA6:PCDHA9
PCDHA8:PCDHAC1
PCDHA9:PCDHAC1
PCDHA9:PCDHAC2
PCDHAC1:PCDHAC2
PCDHB10:PCDHB2
PCDHB13:PCDHB2
PCDHB2:PCDHB5
PCDHB2:PCDHB6
PCDHGA1:PCDHGA9
PCDHGA1:PCDHGB5
PCDHGA1:PCDHGC5
PCDHGA10:PCDHGB2
PCDHGA10:PCDHGB3
PCDHGA10:PCDHGB5
PCDHGA10:PCDHGC5
PCDHGA2:PCDHGC3
PCDHGA3:PCDHGC3
PCDHGA3:PCDHGC5
PCDHGA4:PCDHGB6
PCDHGA8:PCDHGB7
PCDHGA8:PCDHGC3
PCDHGB2:PCDHGC5
PCDHGB3:PCDHGC3
PCDHGB6:PCDHGC5
PCDHGB7:PCDHGC5
PCDHGC3:PCDHGC5
PCDHGC5:SPARC
PCIF1:RALY
PCMT1:RNF146
PCMT1:VTA1
PCNA:ERCC4
PCNA:GYS1
PCNA:GYS2
PCNA:RPL7A
PCNA:SACM1L
PCNA:SLC25A26
PCNA:SLC3A1
PCNA:SMC3
PCNA:TRMT5
PCNA:VPS41
PCNA:ZWINT
PCSK6:YARS
PCSK7:YARS
PDCD10:RAB5A
PDCD10:TFG
PDCD10:UGP2
PDCD11:NHP2
PDCD11:RPS13
PDCD11:SLC19A1
PDCD11:TBL3
PDCD11:UTP6
PDCD2:VPS41
PDCD2L:PNPT1
PDCD5:PFDN4
PDCD5:PFDN6
PDCD6IP:HMGCS1
PDCD6IP:HMGCS2
PDE12:QRICH1
PDE12:SLC25A38
PDE12:TRPC7
PDE3A:SLCO1B3
PDE3A:TUBB1
PDE4C:PRDX2
PDE4C:SFTPB
PDE4C:SRRM1
PDE4C:TAOK1
PDE4DIP:PDGFRA
PDE4DIP:PDGFRB
PDE4DIP:PTGS1
PDE4DIP:RET
PDE4DIP:SLC22A1
PDE4DIP:SLC22A2
PDE6C:PDGFRA
PDE6C:PDGFRB
PDE6C:PTGS1
PDE6C:RET
PDE6C:SLC22A1
PDE6C:SLC22A2
PDE6H:PDGFRA
PDE6H:PDGFRB
PDE6H:PTGS1
PDE6H:RET
PDE6H:SLC22A1
PDE6H:SLC22A2
PDE7A:RBM12B
PDE8A:TSPAN3
PDGFC:PLOD2
PDGFC:SNX21
PDGFRA:PDLIM5
PDGFRA:PGLS
PDGFRA:PLCB1
PDGFRA:PLEKHM1
PDGFRA:PLOD2
PDGFRA:PPP1R2
PDGFRA:PPP3CA
PDGFRA:PPP3CB
PDGFRA:PRKCQ
PDGFRA:PRMT8
PDGFRA:PYROXD1
PDGFRA:RAG1AP1
PDGFRA:RAP1A
PDGFRA:RARA
PDGFRA:RCAN1
PDGFRA:RCAN2
PDGFRA:RPL21
PDGFRA:RPL35
PDGFRA:RPL36A
PDGFRA:RPL5
PDGFRA:RTP4
PDGFRA:RYK
PDGFRA:S1PR2
PDGFRA:SAT1
PDGFRA:SEL1L
PDGFRA:SEPT6
PDGFRA:SESTD1
PDGFRA:SETMAR
PDGFRA:SFRP4
PDGFRA:SFRS2IP
PDGFRA:SKP1
PDGFRA:SMARCA1
PDGFRA:SNTA1
PDGFRA:SNX10
PDGFRA:SORBS1
PDGFRA:SP100
PDGFRA:SP110
PDGFRA:SPTB
PDGFRA:SRI
PDGFRA:SV2B
PDGFRA:SYT11
PDGFRA:TAS2R14
PDGFRA:TBCCD1
PDGFRA:TFAP2B
PDGFRA:THAP1
PDGFRA:TJP1
PDGFRA:TLE1
PDGFRA:TMEFF1
PDGFRA:TNFRSF9
PDGFRA:TPM1
PDGFRA:TRIM24
PDGFRA:TRIP11
PDGFRA:TROVE2
PDGFRA:UBA6
PDGFRA:UBE3A
PDGFRA:UCP2
PDGFRA:UGT1A9
PDGFRA:UTP14A
PDGFRA:WNT5A
PDGFRA:ZNF140
PDGFRA:ZNF473
PDGFRA:ZP3
PDGFRB:PDLIM5
PDGFRB:PGLS
PDGFRB:PLCB1
PDGFRB:PLEKHM1
PDGFRB:PLOD2
PDGFRB:PPP1R2
PDGFRB:PPP3CA
PDGFRB:PPP3CB
PDGFRB:PRKCQ
PDGFRB:PRMT8
PDGFRB:PYROXD1
PDGFRB:RAG1AP1
PDGFRB:RAP1A
PDGFRB:RARA
PDGFRB:RCAN1
PDGFRB:RCAN2
PDGFRB:RPL21
PDGFRB:RPL35
PDGFRB:RPL36A
PDGFRB:RPL5
PDGFRB:RTP4
PDGFRB:RYK
PDGFRB:S1PR2
PDGFRB:SAT1
PDGFRB:SEL1L
PDGFRB:SEPT6
PDGFRB:SESTD1
PDGFRB:SETMAR
PDGFRB:SFRP4
PDGFRB:SFRS2IP
PDGFRB:SKP1
PDGFRB:SMARCA1
PDGFRB:SNTA1
PDGFRB:SNX10
PDGFRB:SORBS1
PDGFRB:SP100
PDGFRB:SP110
PDGFRB:SPTB
PDGFRB:SRI
PDGFRB:SV2B
PDGFRB:SYT11
PDGFRB:TAS2R14
PDGFRB:TBCCD1
PDGFRB:TFAP2B
PDGFRB:THAP1
PDGFRB:TJP1
PDGFRB:TLE1
PDGFRB:TMEFF1
PDGFRB:TNFRSF9
PDGFRB:TP53
PDGFRB:TPM1
PDGFRB:TRIM24
PDGFRB:TRIP11
PDGFRB:TROVE2
PDGFRB:UBA6
PDGFRB:UBE3A
PDGFRB:UCP2
PDGFRB:UGT1A9
PDGFRB:UTP14A
PDGFRB:WEE1
PDGFRB:WNT5A
PDGFRB:ZNF140
PDGFRB:ZNF473
PDGFRB:ZP3
PDHB:GLE1
PDHB:PSMD6
PDIA2:ACTA1
PDIA2:ACTA2
PDIA2:ACTB
PDIA2:ACTC1
PDIA2:ACTG1
PDIA2:ACTG2
PDIA2:CAP1
PDIA2:CAP2
PDIA2:ERN1
PDIA2:ERN2
PDIA2:ERO1A
PDIA2:ERO1B
PDIA2:GANAB
PDIA2:GANC
PDIA2:HSPA5
PDIA2:STT3A
PDIA2:STT3B
PDIA2:TRPT1
PDIA2:UGGT1
PDIA2:UGGT2
PDIA3:ACTA1
PDIA3:ACTA2
PDIA3:ACTB
PDIA3:ACTC1
PDIA3:ACTG1
PDIA3:ACTG2
PDIA3:CAP1
PDIA3:CAP2
PDIA3:ERN1
PDIA3:ERN2
PDIA3:ERO1A
PDIA3:ERO1B
PDIA3:GANAB
PDIA3:GANC
PDIA3:HSPA5
PDIA3:STT3A
PDIA3:STT3B
PDIA3:TRPT1
PDIA3:UGGT1
PDIA3:UGGT2
PDIA4:ACTA1
PDIA4:ACTA2
PDIA4:ACTB
PDIA4:ACTC1
PDIA4:ACTG1
PDIA4:ACTG2
PDIA4:CAP1
PDIA4:CAP2
PDIA4:ERN1
PDIA4:ERN2
PDIA4:ERO1A
PDIA4:ERO1B
PDIA4:GANAB
PDIA4:GANC
PDIA4:HSPA5
PDIA4:STT3A
PDIA4:STT3B
PDIA4:TRPT1
PDIA4:UGGT1
PDIA4:UGGT2
PDIK1L:SCAI
PDIK1L:ZNF124
PDILT:ACTA1
PDILT:ACTA2
PDILT:ACTB
PDILT:ACTC1
PDILT:ACTG1
PDILT:ACTG2
PDILT:CAP1
PDILT:CAP2
PDILT:ERN1
PDILT:ERN2
PDILT:ERO1A
PDILT:ERO1B
PDILT:GANAB
PDILT:GANC
PDILT:HSPA5
PDILT:STT3A
PDILT:STT3B
PDILT:TRPT1
PDILT:UGGT1
PDILT:UGGT2
PDLIM5:PTGS1
PDLIM5:RET
PDLIM5:SLC22A1
PDLIM5:SLC22A2
PDP1:PLAT
PDPK1:RRM1
PDPK1:SLC28A1
PDPK1:SLC29A1
PDPK1:SLC29A2
PDPK1:TELO2
PDPK1:TYMS
PDPK1:USP7
PDPK1:ZNF500
PDRG1:RAE1
PDS5A:CFDP1
PDS5A:DSCC1
PDS5B:CFDP1
PDS5B:DSCC1
PDSS1:RAD51
PDSS1:SRRT
PDSS1:TIMM22
PDX1:PHKG1
PDX1:PPP1R3A
PDXK:DAD1
PDXK:GNL2
PEA15:WWTR1
PELO:RPS14
PELO:RPS16
PELO:RPS23
PELO:RPSAP15
PERP:SH2D3A
PES1:POLR1B
PES1:RBM34
PES1:RRP1
PES1:SNAPC4
PES1:TRMT1
PES1:TRMT2A
PEX1:SLCO1B3
PEX1:TUBB1
PEX10:LIPT1
PEX12:PDHA1
PEX12:PDHA2
PEX13:BIN3
PEX13:ULK1
PEX13:ULK2
PEX16:UBXN1
PEX2:PNO1
PEX2:RAB1A
PEX2:RNF139
PEX2:UBE2H
PFDN2:ACTA1
PFDN2:ACTA2
PFDN2:ACTB
PFDN2:ACTC1
PFDN2:ACTG1
PFDN2:ACTG2
PFDN2:ACTR2
PFDN2:ACTR6
PFDN2:ARPC3
PFDN2:ARPC5
PFDN2:ARPC5L
PFDN2:CCT4
PFDN2:CCT5
PFDN2:CCT6A
PFDN2:CCT6B
PFDN2:DMAP1
PFDN2:ESYT1
PFDN2:ESYT2
PFDN2:ESYT3
PFDN2:HSF1
PFDN2:HSF2
PFDN2:MED7
PFDN2:PAN3
PFDN2:PDCD5
PFDN2:POLA1
PFDN2:SEC63
PFDN2:SLC35B1
PFDN2:SLC35B2
PFDN2:TBCA
PFDN2:TCP1
PFDN2:TUBA1A
PFDN2:TUBA1B
PFDN2:TUBA1C
PFDN2:TUBA3D
PFDN2:TUBA3E
PFDN2:TUBA4A
PFDN2:TUBA8
PFDN2:XAB2
PFDN2:ZMPSTE24
PFDN4:ACTR2
PFDN4:ACTR6
PFDN4:ARPC3
PFDN4:AURKA
PFDN4:AURKB
PFDN4:AURKC
PFDN4:CCT4
PFDN4:CCT6A
PFDN4:CCT6B
PFDN4:CHTF18
PFDN4:KIFC1
PFDN4:MAD2L1
PFDN4:PPP1CA
PFDN4:PPP1CB
PFDN4:PPP1CC
PFDN4:TAF5
PFDN4:TBCA
PFDN4:TCP1
PFDN4:TUBA1A
PFDN4:TUBA1B
PFDN4:TUBA1C
PFDN4:TUBA3D
PFDN4:TUBA3E
PFDN4:TUBA4A
PFDN4:TUBA8
PFDN4:WDHD1
PFDN4:WDR12
PFDN4:XAB2
PFDN4:ZMPSTE24
PFDN5:DSCC1
PFDN5:RPLP0
PFDN5:TXNDC9
PFDN5:VPS72
PFDN5:WDR12
PFDN6:KIFC1
PFDN6:TBCA
PFDN6:TUBA1A
PFDN6:TUBA1B
PFDN6:TUBA1C
PFDN6:TUBA3D
PFDN6:TUBA3E
PFDN6:TUBA4A
PFDN6:TUBA8
PFKFB2:TJP3
PFN4:CWC22
PFN4:ELP1
PFN4:NCS1
PFN4:TWF1
PFN4:TWF2
PGA5:RPL7A
PGA5:VPS41
PGAM5:TBRG4
PGAP1:TRAPPC1
PGAP1:TRAPPC3
PGAP1:TRAPPC3L
PGAP1:UGGT1
PGAP1:UGGT2
PGAP1:ZNF547
PGAP3:WIPF2
PGF:XRCC2
PGGT1B:SNX2
PGLS:PNPLA6
PGLS:PTGS1
PGLS:RET
PGLS:SIN3B
PGLS:SLC22A1
PGLS:SLC22A2
PGM1:PRKCA
PGM1:PRKCB
PGM1:PRKCD
PGM1:PRKCE
PGM1:PRKCG
PGM1:PRKCH
PGM1:PRKCQ
PGM3:RARS2
PGM5:PRKCA
PGM5:PRKCB
PGM5:PRKCD
PGM5:PRKCE
PGM5:PRKCG
PGM5:PRKCH
PGM5:PRKCQ
PHB:PRELID3A
PHB:PRELID3B
PHB2:PRELID3A
PHB2:PRELID3B
PHB2:RPL21
PHB2:SNRPA
PHF15:TAPBP
PHF2:TSTD2
PHF2:ZNF510
PHF21A:RCOR3
PHF21A:WDR7
PHF5A:AAR2
PHF5A:ACTR6
PHF5A:CRNKL1
PHF5A:ING3
PHF5A:LSM2
PHF5A:PIN1
PHF5A:RCC1
PHF5A:SART1
PHF5A:SF3A3
PHF5A:SF3B3
PHF5A:SF3B6
PHF5A:ZMAT2
PHF6:THOC2
PHF6:VBP1
PHF6:ZNF280C
PHF7:TACR1
PHF8:RBM10
PHLDA1:PPFIBP1
PHLDA1:PRNP
PHLDA1:SPRED1
PHLDB1:PTPN14
PHLDB2:PRNP
PHOX2B:SLC13A1
PI4KA:PLD1
PI4KA:PLD2
PI4KA:PPIL2
PI4KA:SNAP29
PI4KA:SPTLC2
PI4KA:SPTLC3
PI4KA:STX11
PI4KA:STX19
PI4KA:STX1A
PI4KA:STX1B
PI4KA:STX2
PI4KA:STX3
PI4KA:STX4
PI4KB:ACTA1
PI4KB:ACTA2
PI4KB:ACTB
PI4KB:ACTC1
PI4KB:ACTG1
PI4KB:ACTG2
PI4KB:ARFRP1
PI4KB:ATP8A1
PI4KB:ATP8A2
PI4KB:NCS1
PI4KB:PFN4
PI4KB:SLC25A44
PI4KB:TRAPPC6A
PI4KB:TRAPPC6B
PI4KB:ZNF547
PI4KII:RRM1
PI4KII:SLC28A1
PI4KII:SLC29A1
PI4KII:SLC29A2
PI4KII:TYMS
PIAS2:TXNL1
PIAS4:POLR1B
PIAS4:PPRC1
PIAS4:RNF126
PICALM:PSEN1
PICALM:RAB1A
PICALM:RDX
PIF1:FBXW7
PIF1:HNRNPA0
PIF1:HNRNPA1
PIF1:HNRNPA1L2
PIF1:HNRNPA3
PIF1:PSMB5
PIF1:PSMB8
PIGB:CALR
PIGB:CANX
PIGB:CLGN
PIGB:DOLK
PIGB:PIGC
PIGB:PIGF
PIGB:PIGS
PIGB:PIGW
PIGB:PRKCA
PIGB:PRKCB
PIGB:PRKCD
PIGB:PRKCE
PIGB:PRKCG
PIGB:PRKCH
PIGB:PRKCQ
PIGB:RER1
PIGB:SH3BP1
PIGB:SNX1
PIGC:ARHGAP17
PIGC:ARHGAP44
PIGC:CACNA1A
PIGC:CACNA1B
PIGC:CACNA1C
PIGC:CACNA1D
PIGC:CACNA1E
PIGC:CACNA1F
PIGC:CACNA1G
PIGC:CACNA1H
PIGC:CACNA1I
PIGC:CACNA1S
PIGC:DHX15
PIGC:GFPT1
PIGC:GFPT2
PIGC:HSD17B7
PIGC:PANK1
PIGC:PANK2
PIGC:PANK3
PIGC:PIGK
PIGC:PIGT
PIGC:PIGW
PIGC:PPA1
PIGC:PPA2
PIGC:PPP3R1
PIGC:PPP3R2
PIGC:PRKAA1
PIGC:PRKAA2
PIGC:PRKCA
PIGC:PRKCB
PIGC:PRKCD
PIGC:PRKCE
PIGC:PRKCG
PIGC:PRKCH
PIGC:PRKCQ
PIGC:PSMB3
PIGC:RAB1A
PIGC:RAB1B
PIGC:RICTOR
PIGC:SCN11A
PIGC:SCN1A
PIGC:SCN2A
PIGC:SCN3A
PIGC:SCN4A
PIGC:SCN5A
PIGC:SCN7A
PIGC:SCN8A
PIGC:SCN9A
PIGC:SH3BP1
PIGC:TRPT1
PIGC:UAP1
PIGC:UAP1L1
PIGC:UGGT1
PIGC:UGGT2
PIGF:AKR7A2
PIGF:AKR7A3
PIGF:AKR7L
PIGF:ARL1
PIGF:BIN3
PIGF:CALM1
PIGF:CALML3
PIGF:CALR
PIGF:CANX
PIGF:CLGN
PIGF:GANAB
PIGF:GANC
PIGF:GOSR1
PIGF:HDDC2
PIGF:MOGS
PIGF:PCYT2
PIGF:PIGO
PIGF:PIGS
PIGF:PIGT
PIGF:PIGU
PIGF:PIGV
PIGF:PRKCA
PIGF:PRKCB
PIGF:PRKCD
PIGF:PRKCE
PIGF:PRKCG
PIGF:PRKCH
PIGF:PRKCQ
PIGF:RAB1A
PIGF:RPS4X
PIGF:RPS4XP21
PIGF:RPS4Y1
PIGF:RPS4Y2
PIGF:SLC27A1
PIGF:SLC27A2
PIGF:SLC27A3
PIGF:SLC27A4
PIGF:SLC27A5
PIGF:SLC27A6
PIGF:UGGT1
PIGF:UGGT2
PIGG:KCTD7
PIGG:PIGB
PIGG:PIGK
PIGG:PIGS
PIGG:PIGT
PIGG:PIGU
PIGG:PIGV
PIGG:POMT2
PIGG:PRKCA
PIGG:PRKCB
PIGG:PRKCD
PIGG:PRKCE
PIGG:PRKCG
PIGG:PRKCH
PIGG:PRKCQ
PIGG:RAB5A
PIGG:RAB5B
PIGG:RAB5C
PIGG:UGGT1
PIGG:UGGT2
PIGK:MEF2A
PIGK:MEF2B
PIGK:MEF2C
PIGK:MEF2D
PIGK:MRGBP
PIGK:PIGB
PIGK:PIGO
PIGK:PIGT
PIGK:PIGU
PIGK:PRKCA
PIGK:PRKCB
PIGK:PRKCD
PIGK:PRKCE
PIGK:PRKCG
PIGK:PRKCH
PIGK:PRKCQ
PIGM:MPPE1
PIGM:UGGT1
PIGM:UGGT2
PIGO:ALG3
PIGO:ANO1
PIGO:ANO3
PIGO:ANO4
PIGO:ANO5
PIGO:ANO6
PIGO:ANO7
PIGO:ANO8
PIGO:ANO9
PIGO:CDK12
PIGO:CDK13
PIGO:CWH43
PIGO:FOXO1
PIGO:FOXO3
PIGO:GOLPH3
PIGO:GOLPH3L
PIGO:MAEA
PIGO:MAGT1
PIGO:MOGS
PIGO:MRGBP
PIGO:PCYT2
PIGO:PGAP1
PIGO:PGAP3
PIGO:PIGB
PIGO:PRKCA
PIGO:PRKCB
PIGO:PRKCD
PIGO:PRKCE
PIGO:PRKCG
PIGO:PRKCH
PIGO:PRKCQ
PIGO:SIGMAR1
PIGO:STT3A
PIGO:STT3B
PIGO:TRAPPC3
PIGO:TRAPPC3L
PIGO:TUSC3
PIGQ:ZNF500
PIGS:ALG3
PIGS:CEBPZ
PIGS:COPA
PIGS:CWH43
PIGS:EIF4A3
PIGS:ERN1
PIGS:ERN2
PIGS:MOGS
PIGS:NUDT5
PIGS:PIGT
PIGS:PIGU
PIGS:PIGV
PIGS:PRKCA
PIGS:PRKCB
PIGS:PRKCD
PIGS:PRKCE
PIGS:PRKCG
PIGS:PRKCH
PIGS:PRKCQ
PIGS:TRAPPC1
PIGS:TRAPPC3
PIGS:TRAPPC3L
PIGS:UGGT1
PIGS:UGGT2
PIGS:VTI1A
PIGT:ARHGAP10
PIGT:ARHGAP26
PIGT:ARHGAP42
PIGT:GOLPH3
PIGT:GOLPH3L
PIGT:IDNK
PIGT:OPHN1
PIGT:PIGB
PIGT:PIGO
PIGT:PIGU
PIGT:PIGV
PIGT:PIP4K2A
PIGT:PIP4K2B
PIGT:PIP4K2C
PIGT:PRKCA
PIGT:PRKCB
PIGT:PRKCD
PIGT:PRKCE
PIGT:PRKCG
PIGT:PRKCH
PIGT:PRKCQ
PIGT:SEC63
PIGT:STT3A
PIGT:STT3B
PIGT:STX5
PIGT:TRAPPC1
PIGT:UGGT1
PIGT:UGGT2
PIGT:VTI1A
PIGT:YKT6
PIGU:C1orf123
PIGU:CHEK1
PIGU:HSPA5
PIGU:PGAP3
PIGU:PIGB
PIGU:POMT2
PIGU:PRKCA
PIGU:PRKCB
PIGU:PRKCD
PIGU:PRKCE
PIGU:PRKCG
PIGU:PRKCH
PIGU:PRKCQ
PIGU:PSMC5
PIGU:RANGAP1
PIGU:RPN1
PIGU:SEC61G
PIGU:SEC63
PIGU:TRAPPC1
PIGU:TRAPPC3
PIGU:TRAPPC3L
PIGU:TRPT1
PIGU:UGGT1
PIGU:UGGT2
PIGU:VTI1A
PIGU:ZPR1
PIGV:PIGB
PIGV:PIGK
PIGV:PIGO
PIGV:PIGU
PIGW:CALR
PIGW:CANX
PIGW:CLGN
PIGW:PRKCA
PIGW:PRKCB
PIGW:PRKCD
PIGW:PRKCE
PIGW:PRKCG
PIGW:PRKCH
PIGW:PRKCQ
PIGW:RER1
PIGW:TRPT1
PIGW:UGGT1
PIGW:UGGT2
PIK3C2A:VAMP3
PIK3CA:PIK3CB
PIK3CA:PPARA
PIK3CA:PRKDC
PIK3CA:PRPF18
PIK3CA:PTEN
PIK3CA:RAB28
PIK3CA:RAD17
PIK3CA:RPS6KB1
PIK3CA:SIAH2
PIK3CA:SMC6
PIK3CA:TBL1XR1
PIK3R4:TBL1XR1
PIK3R4:ZNF148
PIKFYVE:VPS29
PIM1:PLK1
PIN1:ACTR6
PIN1:ARCN1
PIN1:ATIC
PIN1:COPB2
PIN1:CPSF2
PIN1:CSNK2B
PIN1:CSTF3
PIN1:DDX23
PIN1:DHX15
PIN1:ERCC4
PIN1:GPN2
PIN1:LSM1
PIN1:MED6
PIN1:MRGBP
PIN1:NF1
PIN1:PIGU
PIN1:PRIM1
PIN1:RABGGTB
PIN1:RANBP3
PIN1:SF3A3
PIN1:SF3B6
PIN1:TIMM22
PIN1:TST
PIN1:TUBB
PIN1:USE1
PIN1:ZMAT2
PINK1:PTRF
PIP4K2A:ARPC2
PIP4K2A:ARPC5
PIP4K2A:ARPC5L
PIP4K2A:HSF1
PIP4K2A:HSF2
PIP4K2A:METTL18
PIP4K2A:MLST8
PIP4K2A:P2RY11
PIP4K2A:PFN4
PIP4K2A:PI4KA
PIP4K2A:PIGC
PIP4K2A:PPAN
PIP4K2A:RICTOR
PIP4K2A:SEC63
PIP4K2A:WAS
PIP4K2A:WASL
PIP4K2B:ARPC2
PIP4K2B:ARPC5
PIP4K2B:ARPC5L
PIP4K2B:HSF1
PIP4K2B:HSF2
PIP4K2B:METTL18
PIP4K2B:MLST8
PIP4K2B:P2RY11
PIP4K2B:PFN4
PIP4K2B:PI4KA
PIP4K2B:PIGC
PIP4K2B:PPAN
PIP4K2B:RICTOR
PIP4K2B:SEC63
PIP4K2B:WAS
PIP4K2B:WASL
PIP4K2C:ARPC2
PIP4K2C:ARPC5
PIP4K2C:ARPC5L
PIP4K2C:HSF1
PIP4K2C:HSF2
PIP4K2C:METTL18
PIP4K2C:MLST8
PIP4K2C:P2RY11
PIP4K2C:PFN4
PIP4K2C:PI4KA
PIP4K2C:PIGC
PIP4K2C:PPAN
PIP4K2C:RICTOR
PIP4K2C:SEC63
PIP4K2C:WAS
PIP4K2C:WASL
PIP5K1A:SENP2
PIP5K1A:SLC39A1
PIP5K1A:TAF12
PIP5K1C:SCAMP4
PITPNM1:PTPRCAP
PITRM1:ABCB10
PJA2:POLK
PKD1:USP7
PKD2L2:SLC9A3
PKIA:RRM1
PKIA:SLC28A1
PKIA:SLC29A1
PKIA:SLC29A2
PKIA:TYMS
PKMYT1:RRM1
PKMYT1:SIVA1
PKMYT1:SLC28A1
PKMYT1:SLC29A1
PKMYT1:SLC29A2
PKMYT1:SRRM1
PKMYT1:STIL
PKMYT1:TYMS
PKMYT1:WDR62
PKN2:RRM1
PKN2:SLC28A1
PKN2:SLC29A1
PKN2:SLC29A2
PKN2:TYMS
PKNOX1:ALDH1A1
PKNOX1:ALDH1A2
PKNOX1:ALDH1A3
PKNOX1:ALDH1B1
PKNOX1:ALDH2
PKNOX1:IPO11
PKNOX1:SIN3A
PKNOX1:SIN3B
PKNOX2:ALDH1A1
PKNOX2:ALDH1A2
PKNOX2:ALDH1A3
PKNOX2:ALDH1B1
PKNOX2:ALDH2
PKNOX2:IPO11
PKNOX2:SIN3A
PKNOX2:SIN3B
PKP1:DCP2
PKP1:MTOR
PKP2:DCP2
PKP2:MTOR
PKP3:DCP2
PKP3:MTOR
PKP3:PRSS16
PKP4:DCP2
PKP4:MTOR
PLA2G1B:ZHX2
PLA2G2F:TNP2
PLAT:TGFBI
PLAUR:PTPN12
PLAUR:RRAS
PLCB1:PTGS1
PLCB1:RET
PLCB1:SLC22A1
PLCB1:SLC22A2
PLCG2:TMC8
PLEC:S100A16
PLEC:SH3GL1
PLEK2:TNFRSF21
PLEKHA1:TACC2
PLEKHA7:RASSF7
PLEKHG3:PTPRU
PLEKHG3:TSPAN1
PLEKHJ1:RNF126
PLEKHM1:PTGS1
PLEKHM1:RET
PLEKHM1:SLC22A1
PLEKHM1:SLC22A2
PLEKHO1:SYT11
PLK1:PLK4
PLK1:RAD54L
PLK1:SHCBP1
PLK1:STMN1
PLK1:TP53
PLK1:ZNF143
PLK2:RIN2
PLK2:S100A2
PLK2:SSH3
PLK2:TGFBI
PLK3:RRM1
PLK3:SLC28A1
PLK3:SLC29A1
PLK3:SLC29A2
PLK3:TYMS
PLK4:RIF1
PLK4:SKP2
PLK4:TP53
PLK4:UBE2T
PLOD1:RRAS
PLOD2:PTGS1
PLOD2:RET
PLOD2:SLC22A1
PLOD2:SLC22A2
PLOD3:TMEM43
PLOD3:TRIP6
PLOD3:ZNHIT1
PLRG1:AAR2
PLRG1:CRNKL1
PLRG1:CWC22
PLRG1:CYP51A1
PLRG1:DHX15
PLRG1:LSM2
PLRG1:PHF5A
PLRG1:SLU7
PLRG1:TCP1
PLRG1:XAB2
PLS1:RBM47
PLS1:TMEM45B
PLS1:ZMPSTE24
PLS3:ZMPSTE24
PLXNB2:TMEM184B
PLXNB2:TRIOBP
PLXNB2:TSKU
PM20D2:YEATS4
PMCH:TROAP
PML:PPP2R4
PML:TP53
PMM2:TBL3
PMPCA:HSPE1
PMPCA:PMPCB
PMPCA:PRPF4
PMPCA:UQCRC1
PMPCA:URM1
PMPCB:PITRM1
PMS2:POLD1
PMS2:POLD4
PMS2:POLE
PMS2:POLM
PMS2:POLR2A
PMS2:PPM1D
PMS2:RAD23B
PMS2:RAD51
PMS2:RAD9A
PMS2:RBX1
PMS2:RELA
PMS2:RPL13A
PMS2:RRM1
PMS2:SESN2
PMS2:SSBP1
PMS2:TNFRSF10B
PMS2:UNG
PMS2:USP1
PMS2:WRAP53
PMS2:XRCC2
PMS2:ZBTB32
PNKP:PTOV1
PNKP:PTPN6
PNKP:STRN4
PNKP:TRIM28
PNO1:ATP23
PNO1:RAB1A
PNO1:RAD23B
PNO1:RPP14
PNO1:SKIV2L2
PNO1:SSB
PNO1:YIPF4
PNPLA6:CLP1
PNPLA6:MED6
PNPLA6:YME1L1
PNPLA7:CLP1
PNPLA7:MED6
PNPLA7:YME1L1
POC5:TAF9
POGK:USP21
POGZ:PYGO2
POGZ:ZNF678
POLA1:BLM
POLA1:DNA2
POLA1:IGBP1
POLA1:POLA2
POLA1:PRIM1
POLA1:PRIM2
POLA1:RFC3
POLA1:RPA1
POLA1:SUMO1
POLA1:TOP3A
POLA2:ACTR3
POLA2:ACTR3B
POLA2:CDC16
POLA2:CSTF2
POLA2:CSTF2T
POLA2:EMG1
POLA2:NSMCE4A
POLB:GNPNAT1
POLD1:CHEK1
POLD1:MAGEA1
POLD1:MAGEA10
POLD1:MAGEA11
POLD1:MAGEA12
POLD1:MAGEA2B
POLD1:MAGEA4
POLD1:MAGEA8
POLD1:MAGEA9B
POLD1:MAGEB1
POLD1:MAGEB10
POLD1:MAGEB16
POLD1:MAGEB17
POLD1:MAGEB18
POLD1:MAGEB2
POLD1:MAGEB3
POLD1:MAGEB4
POLD1:MAGEB5
POLD1:MAGEB6
POLD1:MAGEC2
POLD1:MAGED1
POLD1:MAGEE2
POLD1:MAGEF1
POLD1:MAGEH1
POLD1:MUS81
POLD1:NDN
POLD1:NSMCE1
POLD1:NSMCE3
POLD1:ORC1
POLD1:POLA2
POLD1:POLD2
POLD1:POLD4
POLD1:POLM
POLD1:POLR2A
POLD1:PPM1D
POLD1:PRPF31
POLD1:PSMC6
POLD1:RAD23B
POLD1:RAD51
POLD1:RAD54L
POLD1:RAD9A
POLD1:RBM14
POLD1:RBX1
POLD1:RELA
POLD1:RFC2
POLD1:RFC3
POLD1:RFC4
POLD1:RPA1
POLD1:RPL13A
POLD1:RRM1
POLD1:SESN2
POLD1:SF3A2
POLD1:SGK1
POLD1:SGK2
POLD1:SGK3
POLD1:SRRM1
POLD1:SSBP1
POLD1:THOP1
POLD1:TNFRSF10B
POLD1:UNG
POLD1:USP1
POLD1:WRAP53
POLD1:XRCC2
POLD1:ZBTB32
POLD1:ZNF611
POLD2:ORC2
POLD2:PIGL
POLD2:PRIM2
POLD2:RFC3
POLD2:RPA1
POLD4:POLE
POLD4:POLM
POLD4:POLR2A
POLD4:PPM1D
POLD4:RAD23B
POLD4:RAD51
POLD4:RAD9A
POLD4:RBX1
POLD4:RELA
POLD4:RPL13A
POLD4:RRM1
POLD4:SESN2
POLD4:SSBP1
POLD4:TNFRSF10B
POLD4:UNG
POLD4:USP1
POLD4:WRAP53
POLD4:XRCC2
POLD4:ZBTB32
POLE:BUB1
POLE:CDC45
POLE:CFDP1
POLE:CFL1
POLE:CFL2
POLE:CHEK1
POLE:CHRAC1
POLE:DSTN
POLE:FAM96B
POLE:GINS1
POLE:GINS2
POLE:GINS4
POLE:KPNB1
POLE:MCM5
POLE:MCM7
POLE:NUP205
POLE:ORC1
POLE:ORC2
POLE:PATL1
POLE:POLD1
POLE:POLE3
POLE:POLM
POLE:POLR2A
POLE:PPM1D
POLE:RAD23B
POLE:RAD51
POLE:RAD9A
POLE:RAN
POLE:RANBP1
POLE:RANGAP1
POLE:RBX1
POLE:RCC1
POLE:RELA
POLE:RPA1
POLE:RPL13A
POLE:RRM1
POLE:SAFB
POLE:SESN2
POLE:SFI1
POLE:SLU7
POLE:SNRNP70
POLE:SSBP1
POLE:TNFRSF10B
POLE:UNG
POLE:USP1
POLE:WRAP53
POLE:XRCC2
POLE:ZBTB32
POLE2:RFC2
POLE2:TOP2A
POLE3:PPP6C
POLE3:TEX10
POLG2:PTCD3
POLG2:RPL23
POLH:POLR1B
POLH:THPO
POLH:TMEM19
POLH:ZC3H7B
POLI:TXNL1
POLL:GNPNAT1
POLM:POLR2A
POLM:PPM1D
POLM:RAD23B
POLM:RAD51
POLM:RAD9A
POLM:RBX1
POLM:RELA
POLM:RPL13A
POLM:RRM1
POLM:SESN2
POLM:SSBP1
POLM:TNFRSF10B
POLM:UNG
POLM:USP1
POLM:WRAP53
POLM:XRCC2
POLM:ZBTB32
POLQ:RAD51AP1
POLR1A:POLR2E
POLR1B:SF3A2
POLR1B:SGTA
POLR1B:TEX10
POLR1B:ZNF142
POLR1B:ZNF589
POLR1E:A4GALT
POLR1E:A4GNT
POLR1E:CSNK2B
POLR1E:DBR1
POLR1E:NAP1L1
POLR1E:NAP1L2
POLR1E:NAP1L4
POLR1E:PPIP5K1
POLR1E:PPIP5K2
POLR1E:PUS7
POLR1E:TOP1
POLR1E:TOP1MT
POLR2A:PPM1D
POLR2A:RAD23B
POLR2A:RAD51
POLR2A:RAD9A
POLR2A:RBX1
POLR2A:RELA
POLR2A:RPL13A
POLR2A:RRM1
POLR2A:SESN2
POLR2A:SSBP1
POLR2A:TNFRSF10B
POLR2A:UNG
POLR2A:USP1
POLR2A:WRAP53
POLR2A:XRCC2
POLR2A:ZBTB32
POLR2A:ZNF574
POLR2C:GCLC
POLR2C:NUP155
POLR2C:RAB41
POLR2C:RAB6A
POLR2C:RAB6B
POLR2C:RAB6D
POLR2C:TCEA2
POLR2C:TCEA3
POLR2C:TECR
POLR2C:TECRL
POLR2C:VTI1A
POLR2E:CRCP
POLR2E:POLR2A
POLR2E:POLR3A
POLR2E:POLR3K
POLR2E:RNF126
POLR2E:SLC39A3
POLR2E:WDR18
POLR2H:CRCP
POLR2H:CYP51A1
POLR2H:POLR2E
POLR2H:POLR3F
POLR2H:POLR3K
POLR2J:COG6
POLR2J:CSTF2
POLR2J:CSTF2T
POLR2J:GPN2
POLR2J:MED6
POLR2J:POLR1A
POLR2J:POLR2A
POLR2J:POLR2E
POLR2J:PPP6R1
POLR2J:PPP6R2
POLR2J:PPP6R3
POLR2J:PSAT1
POLR2J:UBA3
POLR2J:VTI1A
POLR2J:YKT6
POLR2J:ZMAT2
POLR2J3:COG6
POLR2J3:CSTF2
POLR2J3:CSTF2T
POLR2J3:GPN2
POLR2J3:MED6
POLR2J3:POLR1A
POLR2J3:POLR2A
POLR2J3:POLR2E
POLR2J3:PPP6R1
POLR2J3:PPP6R2
POLR2J3:PPP6R3
POLR2J3:PSAT1
POLR2J3:UBA3
POLR2J3:VTI1A
POLR2J3:YKT6
POLR2J3:ZMAT2
POLR2K:PRKDC
POLR2K:PRPF18
POLR2K:PSMA1
POLR2K:UQCRB
POLR2K:XPO7
POLR2K:YWHAZ
POLR2K:ZNF7
POLR2L:ACTA1
POLR2L:ACTA2
POLR2L:ACTB
POLR2L:ACTC1
POLR2L:ACTG1
POLR2L:ACTG2
POLR2L:AURKA
POLR2L:AURKB
POLR2L:AURKC
POLR2L:BUB1
POLR2L:CPOX
POLR2L:POLR2A
POLR2L:POLR2E
POLR2L:PSMB3
POLR2L:PSMC2
POLR2L:PSMC5
POLR2L:PSMD11
POLR2L:PSMD12
POLR2L:PSMD14
POLR2L:PSMD2
POLR2L:PSMD8
POLR2L:VTI1A
POLR2L:YKT6
POLR2L:ZMAT2
POLR3A:CRCP
POLR3A:DNAJA1
POLR3A:DNAJA2
POLR3A:DNAJA4
POLR3A:POLR3K
POLR3A:PRPF4
POLR3A:XAB2
POLR3C:POLR3K
POLR3D:POLR2H
POLR3D:POLR3A
POLR3D:TRIM35
POLR3F:POLR3C
POLR3F:SEC23B
POLR3H:MRGBP
POLR3H:NCBP2
POLR3H:NCBP2L
POLR3H:PSMD14
POLR3H:PSMD8
POLR3K:CRCP
POLR3K:DDX23
POLR3K:DDX3X
POLR3K:DDX3Y
POLR3K:DDX46
POLR3K:DHX15
POLR3K:EIF2B3
POLR3K:MRGBP
POLR3K:NCBP2
POLR3K:NCBP2L
POLR3K:PRPF4
POLR3K:SART1
POLR3K:SF3B6
POLR3K:XAB2
POLR3K:ZNF174
POLRMT:RANBP3
POMGNT1:RHOC
POMGNT1:RNF11
POMP:GCN1
POMP:NEDD4
POMP:NEDD4L
POMP:PSMA4
POMP:PSMA6
POMP:PSMA7
POMP:PSMA8
POMP:PSMB1
POMP:PSMB10
POMP:PSMB3
POMP:PSMB5
POMP:PSMB7
POMP:PSMB8
POMP:PSMD4
POMP:VCP
POMT2:ARFGEF1
POMT2:ARFGEF2
POMT2:ARHGAP10
POMT2:ARHGAP26
POMT2:ARHGAP42
POMT2:DPM1
POMT2:ERN1
POMT2:ERN2
POMT2:OPHN1
POMT2:PGAP3
POMT2:PIGK
POMT2:PPA1
POMT2:PPA2
POMT2:SGTA
POMT2:TECR
POMT2:TECRL
PON2:PTPN12
POP1:CTSA
POP1:EEF1A1
POP1:EEF1A2
POP1:ELP2
POP1:GPN2
POP1:POLR3K
POP1:REXO5
POP1:WDR4
POP5:CFDP1
POP5:DMAP1
POP5:REXO5
POP5:TRMT6
POP7:SSBP1
POT1:RAB23
POT1:RAD17
POT1:RINT1
POU2F1:USP21
POU2F1:ZNF678
POU3F1:CDC34
POU3F1:CUL1
POU3F1:CUL2
POU3F1:UBE2G1
POU3F1:UBE2R2
POU3F2:CDC34
POU3F2:CUL1
POU3F2:CUL2
POU3F2:UBE2G1
POU3F2:UBE2R2
POU3F3:CDC34
POU3F3:CUL1
POU3F3:CUL2
POU3F3:UBE2G1
POU3F3:UBE2R2
POU3F4:CDC34
POU3F4:CUL1
POU3F4:CUL2
POU3F4:UBE2G1
POU3F4:UBE2R2
POU4F1:CDC34
POU4F1:CUL1
POU4F1:CUL2
POU4F1:UBE2G1
POU4F1:UBE2R2
POU4F2:CDC34
POU4F2:CUL1
POU4F2:CUL2
POU4F2:UBE2G1
POU4F2:UBE2R2
POU4F3:CDC34
POU4F3:CUL1
POU4F3:CUL2
POU4F3:UBE2G1
POU4F3:UBE2R2
POU5F1:CDC34
POU5F1:CUL1
POU5F1:CUL2
POU5F1:UBE2G1
POU5F1:UBE2R2
POU6F2:SPAG8
PPA1:EIF4A3
PPA1:HARS
PPA1:HARS2
PPA1:HSD17B7
PPA1:PRDX3
PPA1:SPTLC2
PPA1:SPTLC3
PPA2:EIF4A3
PPA2:HARS
PPA2:HARS2
PPA2:HSD17B7
PPA2:SPTLC2
PPA2:SPTLC3
PPAN:BRIX1
PPAN:NOP56
PPAN:RCC1
PPARA:TNF
PPCS:TNNI3K
PPIB:TMED3
PPIC:S100A13
PPIC:SERPINH1
PPIC:SNX24
PPIF:XPA
PPIH:PRPF38A
PPIH:SS18L2
PPIH:USP1
PPIH:UTP11L
PPIH:ZNF684
PPIP5K1:GINS2
PPIP5K1:PATL1
PPIP5K2:GINS2
PPIP5K2:PATL1
PPIP5K2:SNX2
PPL:TINAGL1
PPM1D:RAD23B
PPM1D:RAD51
PPM1D:RAD9A
PPM1D:RBX1
PPM1D:RELA
PPM1D:RPL13A
PPM1D:RRM1
PPM1D:SESN2
PPM1D:SSBP1
PPM1D:TNFRSF10B
PPM1D:UNG
PPM1D:USP1
PPM1D:WRAP53
PPM1D:XRCC2
PPM1D:ZBTB32
PPP1CC:RPAP3
PPP1R10:TAOK2
PPP1R10:TELO2
PPP1R10:ZBTB22
PPP1R2:PSMA1
PPP1R2:PTGS1
PPP1R2:RET
PPP1R2:RNF13
PPP1R2:SENP2
PPP1R2:SLC22A1
PPP1R2:SLC22A2
PPP1R7:DNAJA1
PPP1R7:DNAJA2
PPP1R7:DNAJA4
PPP1R7:PIGL
PPP1R7:PPP1CA
PPP1R7:PPP1CB
PPP1R7:PPP1CC
PPP1R7:STIP1
PPP2R1A:PPP2R4
PPP2R2A:FOXO1
PPP2R2A:FOXO3
PPP2R2A:SUGT1
PPP2R2B:FOXO1
PPP2R2B:FOXO3
PPP2R2B:SUGT1
PPP2R2C:FOXO1
PPP2R2C:FOXO3
PPP2R2C:SUGT1
PPP2R4:TP53
PPP2R5A:AURKA
PPP2R5A:AURKB
PPP2R5A:AURKC
PPP2R5B:AURKA
PPP2R5B:AURKB
PPP2R5B:AURKC
PPP2R5C:AURKA
PPP2R5C:AURKB
PPP2R5C:AURKC
PPP2R5D:AURKA
PPP2R5D:AURKB
PPP2R5D:AURKC
PPP2R5D:TUBB
PPP2R5E:AURKA
PPP2R5E:AURKB
PPP2R5E:AURKC
PPP2R5E:ZC3H14
PPP3CA:PTGS1
PPP3CA:RET
PPP3CA:SLC22A1
PPP3CA:SLC22A2
PPP3CA:SLCO1B3
PPP3CA:TUBB1
PPP3CB:PTGS1
PPP3CB:RET
PPP3CB:SLC22A1
PPP3CB:SLC22A2
PPP3CC:TRIM35
PPP5C:PRMT1
PPP5C:SAE1
PPP6R1:DYNC1I1
PPP6R1:DYNC1I2
PPP6R1:ELOVL2
PPP6R1:ELOVL5
PPP6R1:EXOSC4
PPP6R1:SRP54
PPP6R2:DYNC1I1
PPP6R2:DYNC1I2
PPP6R2:ELOVL2
PPP6R2:ELOVL5
PPP6R2:EXOSC4
PPP6R2:SRP54
PPP6R3:DYNC1I1
PPP6R3:DYNC1I2
PPP6R3:ELOVL2
PPP6R3:ELOVL5
PPP6R3:EXOSC4
PPP6R3:SRP54
PPRC1:SNAPC4
PPWD1:RIOK2
PPWD1:TAF9
PPWD1:TCERG1
PQLC2:HIBCH
PRAM1:RAD52
PRB1:STATH
PRDM9:CDC27
PRDM9:MAPK7
PRDM9:MCM5
PRDM9:ORC2
PRDM9:OTUD6A
PRDM9:OTUD6B
PRDM9:PRKCA
PRDM9:PRKCB
PRDM9:PRKCD
PRDM9:PRKCE
PRDM9:PRKCG
PRDM9:PRKCH
PRDM9:PRKCQ
PRDM9:SLC25A38
PRDX1:NSMCE4A
PRDX1:PRDX2
PRDX1:PRX
PRDX1:RAD51
PRDX1:RAD54L
PRDX2:NSMCE4A
PRDX2:PRX
PRDX2:RAD51
PRDX2:RAD54L
PRDX2:TP53
PRDX2:XRCC5
PRDX3:XPNPEP1
PRDX4:NSMCE4A
PRDX4:RAD51
PRDX4:RAD54L
PRELID1:CRLS1
PRELID1:UTP15
PRELID3A:CRLS1
PRELID3B:CRLS1
PRIM1:STIL
PRIM2:ORC4
PRIM2:RFC3
PRKAA1:RAB1A
PRKAA1:TP53
PRKAA1:UGP2
PRKAA1:YIPF5
PRKAB1:EEF1G
PRKAB1:RPL21
PRKAB1:SLC16A6
PRKAB2:EEF1G
PRKAB2:RPL21
PRKAB2:SLC16A6
PRKACA:PRPF6
PRKACB:PRPF6
PRKACG:PRPF6
PRKAG1:MAEA
PRKAG2:MAEA
PRKAG3:MAEA
PRKAG3:RRM1
PRKAG3:SLC28A1
PRKAG3:SLC29A1
PRKAG3:SLC29A2
PRKAG3:TYMS
PRKAR2A:MED6
PRKAR2B:MED6
PRKCA:ARHGAP17
PRKCA:ARHGAP44
PRKCA:ARPC5
PRKCA:ARPC5L
PRKCA:BIN3
PRKCA:CACNA1A
PRKCA:CACNA1B
PRKCA:CACNA1C
PRKCA:CACNA1D
PRKCA:CACNA1E
PRKCA:CACNA1F
PRKCA:CACNA1G
PRKCA:CACNA1H
PRKCA:CACNA1I
PRKCA:CACNA1S
PRKCA:CALR
PRKCA:CANX
PRKCA:CLGN
PRKCA:DAD1
PRKCA:HSD17B7
PRKCA:HSP90AA1
PRKCA:HSP90AB1
PRKCA:HSPA5
PRKCA:MAST1
PRKCA:MAST2
PRKCA:MAST3
PRKCA:MAST4
PRKCA:PANK1
PRKCA:PANK2
PRKCA:PANK3
PRKCA:POMT2
PRKCA:PPP3R1
PRKCA:PPP3R2
PRKCA:RACK1
PRKCA:RANGAP1
PRKCA:REPIN1
PRKCA:SCN11A
PRKCA:SCN1A
PRKCA:SCN2A
PRKCA:SCN3A
PRKCA:SCN4A
PRKCA:SCN5A
PRKCA:SCN7A
PRKCA:SCN8A
PRKCA:SCN9A
PRKCA:SEC63
PRKCA:SEPT2
PRKCA:SEPT4
PRKCA:SEPT5
PRKCA:SEPT7
PRKCA:SH3BP1
PRKCA:STIP1
PRKCA:UGGT1
PRKCA:UGGT2
PRKCA:VAC14
PRKCA:ZFP1
PRKCA:ZFP14
PRKCA:ZFP2
PRKCA:ZFP28
PRKCA:ZFP3
PRKCA:ZFP57
PRKCA:ZFP62
PRKCA:ZFP69
PRKCA:ZIM3
PRKCA:ZKSCAN1
PRKCA:ZKSCAN2
PRKCA:ZKSCAN4
PRKCA:ZKSCAN8
PRKCA:ZNF100
PRKCA:ZNF101
PRKCA:ZNF114
PRKCA:ZNF121
PRKCA:ZNF124
PRKCA:ZNF134
PRKCA:ZNF136
PRKCA:ZNF138
PRKCA:ZNF14
PRKCA:ZNF140
PRKCA:ZNF146
PRKCA:ZNF155
PRKCA:ZNF177
PRKCA:ZNF19
PRKCA:ZNF195
PRKCA:ZNF2
PRKCA:ZNF20
PRKCA:ZNF202
PRKCA:ZNF215
PRKCA:ZNF221
PRKCA:ZNF222
PRKCA:ZNF223
PRKCA:ZNF224
PRKCA:ZNF234
PRKCA:ZNF239
PRKCA:ZNF253
PRKCA:ZNF266
PRKCA:ZNF268
PRKCA:ZNF274
PRKCA:ZNF275
PRKCA:ZNF282
PRKCA:ZNF284
PRKCA:ZNF3
PRKCA:ZNF311
PRKCA:ZNF317
PRKCA:ZNF32
PRKCA:ZNF320
PRKCA:ZNF322P1
PRKCA:ZNF329
PRKCA:ZNF331
PRKCA:ZNF333
PRKCA:ZNF337
PRKCA:ZNF343
PRKCA:ZNF35
PRKCA:ZNF354C
PRKCA:ZNF383
PRKCA:ZNF391
PRKCA:ZNF394
PRKCA:ZNF404
PRKCA:ZNF41
PRKCA:ZNF415
PRKCA:ZNF419
PRKCA:ZNF426
PRKCA:ZNF430
PRKCA:ZNF432
PRKCA:ZNF433
PRKCA:ZNF436
PRKCA:ZNF439
PRKCA:ZNF44
PRKCA:ZNF440
PRKCA:ZNF442
PRKCA:ZNF443
PRKCA:ZNF45
PRKCA:ZNF460
PRKCA:ZNF461
PRKCA:ZNF468
PRKCA:ZNF479
PRKCA:ZNF485
PRKCA:ZNF486
PRKCA:ZNF490
PRKCA:ZNF491
PRKCA:ZNF497
PRKCA:ZNF501
PRKCA:ZNF502
PRKCA:ZNF510
PRKCA:ZNF514
PRKCA:ZNF517
PRKCA:ZNF529
PRKCA:ZNF547
PRKCA:ZNF548
PRKCA:ZNF552
PRKCA:ZNF554
PRKCA:ZNF555
PRKCA:ZNF556
PRKCA:ZNF557
PRKCA:ZNF558
PRKCA:ZNF559
PRKCA:ZNF561
PRKCA:ZNF563
PRKCA:ZNF564
PRKCA:ZNF565
PRKCA:ZNF566
PRKCA:ZNF57
PRKCA:ZNF577
PRKCA:ZNF584
PRKCA:ZNF586
PRKCA:ZNF587B
PRKCA:ZNF589
PRKCA:ZNF596
PRKCA:ZNF597
PRKCA:ZNF599
PRKCA:ZNF606
PRKCA:ZNF610
PRKCA:ZNF620
PRKCA:ZNF621
PRKCA:ZNF623
PRKCA:ZNF625
PRKCA:ZNF627
PRKCA:ZNF649
PRKCA:ZNF655
PRKCA:ZNF660
PRKCA:ZNF662
PRKCA:ZNF664
PRKCA:ZNF669
PRKCA:ZNF670
PRKCA:ZNF679
PRKCA:ZNF680
PRKCA:ZNF682
PRKCA:ZNF684
PRKCA:ZNF689
PRKCA:ZNF695
PRKCA:ZNF696
PRKCA:ZNF699
PRKCA:ZNF70
PRKCA:ZNF700
PRKCA:ZNF701
PRKCA:ZNF705A
PRKCA:ZNF705B
PRKCA:ZNF705D
PRKCA:ZNF705G
PRKCA:ZNF707
PRKCA:ZNF709
PRKCA:ZNF71
PRKCA:ZNF713
PRKCA:ZNF730
PRKCA:ZNF732
PRKCA:ZNF737
PRKCA:ZNF74
PRKCA:ZNF763
PRKCA:ZNF764
PRKCA:ZNF765
PRKCA:ZNF766
PRKCA:ZNF77
PRKCA:ZNF771
PRKCA:ZNF772
PRKCA:ZNF773
PRKCA:ZNF774
PRKCA:ZNF776
PRKCA:ZNF777
PRKCA:ZNF789
PRKCA:ZNF79
PRKCA:ZNF791
PRKCA:ZNF793
PRKCA:ZNF799
PRKCA:ZNF80
PRKCA:ZNF805
PRKCA:ZNF823
PRKCA:ZNF83
PRKCA:ZNF846
PRKCA:ZNF850
PRKCA:ZNF852
PRKCA:ZNF92
PRKCA:ZNF98
PRKCA:ZNF99
PRKCA:ZSCAN32
PRKCB:ARHGAP17
PRKCB:ARHGAP44
PRKCB:ARPC5
PRKCB:ARPC5L
PRKCB:BIN3
PRKCB:CACNA1A
PRKCB:CACNA1B
PRKCB:CACNA1C
PRKCB:CACNA1D
PRKCB:CACNA1E
PRKCB:CACNA1F
PRKCB:CACNA1G
PRKCB:CACNA1H
PRKCB:CACNA1I
PRKCB:CACNA1S
PRKCB:CALR
PRKCB:CANX
PRKCB:CLGN
PRKCB:DAD1
PRKCB:HSD17B7
PRKCB:HSP90AA1
PRKCB:HSP90AB1
PRKCB:HSPA5
PRKCB:MAST1
PRKCB:MAST2
PRKCB:MAST3
PRKCB:MAST4
PRKCB:PANK1
PRKCB:PANK2
PRKCB:PANK3
PRKCB:POMT2
PRKCB:PPP3R1
PRKCB:PPP3R2
PRKCB:RACK1
PRKCB:RANGAP1
PRKCB:REPIN1
PRKCB:SCN11A
PRKCB:SCN1A
PRKCB:SCN2A
PRKCB:SCN3A
PRKCB:SCN4A
PRKCB:SCN5A
PRKCB:SCN7A
PRKCB:SCN8A
PRKCB:SCN9A
PRKCB:SEC63
PRKCB:SEPT2
PRKCB:SEPT4
PRKCB:SEPT5
PRKCB:SEPT7
PRKCB:SH3BP1
PRKCB:STIP1
PRKCB:UGGT1
PRKCB:UGGT2
PRKCB:VAC14
PRKCB:ZFP1
PRKCB:ZFP14
PRKCB:ZFP2
PRKCB:ZFP28
PRKCB:ZFP3
PRKCB:ZFP57
PRKCB:ZFP62
PRKCB:ZFP69
PRKCB:ZIM3
PRKCB:ZKSCAN1
PRKCB:ZKSCAN2
PRKCB:ZKSCAN4
PRKCB:ZKSCAN8
PRKCB:ZNF100
PRKCB:ZNF101
PRKCB:ZNF114
PRKCB:ZNF121
PRKCB:ZNF124
PRKCB:ZNF134
PRKCB:ZNF136
PRKCB:ZNF138
PRKCB:ZNF14
PRKCB:ZNF140
PRKCB:ZNF146
PRKCB:ZNF155
PRKCB:ZNF177
PRKCB:ZNF19
PRKCB:ZNF195
PRKCB:ZNF2
PRKCB:ZNF20
PRKCB:ZNF202
PRKCB:ZNF215
PRKCB:ZNF221
PRKCB:ZNF222
PRKCB:ZNF223
PRKCB:ZNF224
PRKCB:ZNF234
PRKCB:ZNF239
PRKCB:ZNF253
PRKCB:ZNF266
PRKCB:ZNF268
PRKCB:ZNF274
PRKCB:ZNF275
PRKCB:ZNF282
PRKCB:ZNF284
PRKCB:ZNF3
PRKCB:ZNF311
PRKCB:ZNF317
PRKCB:ZNF32
PRKCB:ZNF320
PRKCB:ZNF322P1
PRKCB:ZNF329
PRKCB:ZNF331
PRKCB:ZNF333
PRKCB:ZNF337
PRKCB:ZNF343
PRKCB:ZNF35
PRKCB:ZNF354C
PRKCB:ZNF383
PRKCB:ZNF391
PRKCB:ZNF394
PRKCB:ZNF404
PRKCB:ZNF41
PRKCB:ZNF415
PRKCB:ZNF419
PRKCB:ZNF426
PRKCB:ZNF430
PRKCB:ZNF432
PRKCB:ZNF433
PRKCB:ZNF436
PRKCB:ZNF439
PRKCB:ZNF44
PRKCB:ZNF440
PRKCB:ZNF442
PRKCB:ZNF443
PRKCB:ZNF45
PRKCB:ZNF460
PRKCB:ZNF461
PRKCB:ZNF468
PRKCB:ZNF479
PRKCB:ZNF485
PRKCB:ZNF486
PRKCB:ZNF490
PRKCB:ZNF491
PRKCB:ZNF497
PRKCB:ZNF501
PRKCB:ZNF502
PRKCB:ZNF510
PRKCB:ZNF514
PRKCB:ZNF517
PRKCB:ZNF529
PRKCB:ZNF547
PRKCB:ZNF548
PRKCB:ZNF552
PRKCB:ZNF554
PRKCB:ZNF555
PRKCB:ZNF556
PRKCB:ZNF557
PRKCB:ZNF558
PRKCB:ZNF559
PRKCB:ZNF561
PRKCB:ZNF563
PRKCB:ZNF564
PRKCB:ZNF565
PRKCB:ZNF566
PRKCB:ZNF57
PRKCB:ZNF577
PRKCB:ZNF584
PRKCB:ZNF586
PRKCB:ZNF587B
PRKCB:ZNF589
PRKCB:ZNF596
PRKCB:ZNF597
PRKCB:ZNF599
PRKCB:ZNF606
PRKCB:ZNF610
PRKCB:ZNF620
PRKCB:ZNF621
PRKCB:ZNF623
PRKCB:ZNF625
PRKCB:ZNF627
PRKCB:ZNF649
PRKCB:ZNF655
PRKCB:ZNF660
PRKCB:ZNF662
PRKCB:ZNF664
PRKCB:ZNF669
PRKCB:ZNF670
PRKCB:ZNF679
PRKCB:ZNF680
PRKCB:ZNF682
PRKCB:ZNF684
PRKCB:ZNF689
PRKCB:ZNF695
PRKCB:ZNF696
PRKCB:ZNF699
PRKCB:ZNF70
PRKCB:ZNF700
PRKCB:ZNF701
PRKCB:ZNF705A
PRKCB:ZNF705B
PRKCB:ZNF705D
PRKCB:ZNF705G
PRKCB:ZNF707
PRKCB:ZNF709
PRKCB:ZNF71
PRKCB:ZNF713
PRKCB:ZNF730
PRKCB:ZNF732
PRKCB:ZNF737
PRKCB:ZNF74
PRKCB:ZNF763
PRKCB:ZNF764
PRKCB:ZNF765
PRKCB:ZNF766
PRKCB:ZNF77
PRKCB:ZNF771
PRKCB:ZNF772
PRKCB:ZNF773
PRKCB:ZNF774
PRKCB:ZNF776
PRKCB:ZNF777
PRKCB:ZNF789
PRKCB:ZNF79
PRKCB:ZNF791
PRKCB:ZNF793
PRKCB:ZNF799
PRKCB:ZNF80
PRKCB:ZNF805
PRKCB:ZNF823
PRKCB:ZNF83
PRKCB:ZNF846
PRKCB:ZNF850
PRKCB:ZNF852
PRKCB:ZNF92
PRKCB:ZNF98
PRKCB:ZNF99
PRKCB:ZSCAN32
PRKCD:ARHGAP17
PRKCD:ARHGAP44
PRKCD:ARPC5
PRKCD:ARPC5L
PRKCD:BIN3
PRKCD:CACNA1A
PRKCD:CACNA1B
PRKCD:CACNA1C
PRKCD:CACNA1D
PRKCD:CACNA1E
PRKCD:CACNA1F
PRKCD:CACNA1G
PRKCD:CACNA1H
PRKCD:CACNA1I
PRKCD:CACNA1S
PRKCD:CALR
PRKCD:CANX
PRKCD:CLGN
PRKCD:DAD1
PRKCD:HSD17B7
PRKCD:HSP90AA1
PRKCD:HSP90AB1
PRKCD:HSPA5
PRKCD:MAST1
PRKCD:MAST2
PRKCD:MAST3
PRKCD:MAST4
PRKCD:PANK1
PRKCD:PANK2
PRKCD:PANK3
PRKCD:POMT2
PRKCD:PPP3R1
PRKCD:PPP3R2
PRKCD:RACK1
PRKCD:RANGAP1
PRKCD:REPIN1
PRKCD:SCN11A
PRKCD:SCN1A
PRKCD:SCN2A
PRKCD:SCN3A
PRKCD:SCN4A
PRKCD:SCN5A
PRKCD:SCN7A
PRKCD:SCN8A
PRKCD:SCN9A
PRKCD:SEC63
PRKCD:SEPT2
PRKCD:SEPT4
PRKCD:SEPT5
PRKCD:SEPT7
PRKCD:SH3BP1
PRKCD:STIP1
PRKCD:UGGT1
PRKCD:UGGT2
PRKCD:VAC14
PRKCD:ZFP1
PRKCD:ZFP14
PRKCD:ZFP2
PRKCD:ZFP28
PRKCD:ZFP3
PRKCD:ZFP57
PRKCD:ZFP62
PRKCD:ZFP69
PRKCD:ZIM3
PRKCD:ZKSCAN1
PRKCD:ZKSCAN2
PRKCD:ZKSCAN4
PRKCD:ZKSCAN8
PRKCD:ZNF100
PRKCD:ZNF101
PRKCD:ZNF114
PRKCD:ZNF121
PRKCD:ZNF124
PRKCD:ZNF134
PRKCD:ZNF136
PRKCD:ZNF138
PRKCD:ZNF14
PRKCD:ZNF140
PRKCD:ZNF146
PRKCD:ZNF155
PRKCD:ZNF177
PRKCD:ZNF19
PRKCD:ZNF195
PRKCD:ZNF2
PRKCD:ZNF20
PRKCD:ZNF202
PRKCD:ZNF215
PRKCD:ZNF221
PRKCD:ZNF222
PRKCD:ZNF223
PRKCD:ZNF224
PRKCD:ZNF234
PRKCD:ZNF239
PRKCD:ZNF253
PRKCD:ZNF266
PRKCD:ZNF268
PRKCD:ZNF274
PRKCD:ZNF275
PRKCD:ZNF282
PRKCD:ZNF284
PRKCD:ZNF3
PRKCD:ZNF311
PRKCD:ZNF317
PRKCD:ZNF32
PRKCD:ZNF320
PRKCD:ZNF322P1
PRKCD:ZNF329
PRKCD:ZNF331
PRKCD:ZNF333
PRKCD:ZNF337
PRKCD:ZNF343
PRKCD:ZNF35
PRKCD:ZNF354C
PRKCD:ZNF383
PRKCD:ZNF391
PRKCD:ZNF394
PRKCD:ZNF404
PRKCD:ZNF41
PRKCD:ZNF415
PRKCD:ZNF419
PRKCD:ZNF426
PRKCD:ZNF430
PRKCD:ZNF432
PRKCD:ZNF433
PRKCD:ZNF436
PRKCD:ZNF439
PRKCD:ZNF44
PRKCD:ZNF440
PRKCD:ZNF442
PRKCD:ZNF443
PRKCD:ZNF45
PRKCD:ZNF460
PRKCD:ZNF461
PRKCD:ZNF468
PRKCD:ZNF479
PRKCD:ZNF485
PRKCD:ZNF486
PRKCD:ZNF490
PRKCD:ZNF491
PRKCD:ZNF497
PRKCD:ZNF501
PRKCD:ZNF502
PRKCD:ZNF510
PRKCD:ZNF514
PRKCD:ZNF517
PRKCD:ZNF529
PRKCD:ZNF547
PRKCD:ZNF548
PRKCD:ZNF552
PRKCD:ZNF554
PRKCD:ZNF555
PRKCD:ZNF556
PRKCD:ZNF557
PRKCD:ZNF558
PRKCD:ZNF559
PRKCD:ZNF561
PRKCD:ZNF563
PRKCD:ZNF564
PRKCD:ZNF565
PRKCD:ZNF566
PRKCD:ZNF57
PRKCD:ZNF577
PRKCD:ZNF584
PRKCD:ZNF586
PRKCD:ZNF587B
PRKCD:ZNF589
PRKCD:ZNF596
PRKCD:ZNF597
PRKCD:ZNF599
PRKCD:ZNF606
PRKCD:ZNF610
PRKCD:ZNF620
PRKCD:ZNF621
PRKCD:ZNF623
PRKCD:ZNF625
PRKCD:ZNF627
PRKCD:ZNF649
PRKCD:ZNF655
PRKCD:ZNF660
PRKCD:ZNF662
PRKCD:ZNF664
PRKCD:ZNF669
PRKCD:ZNF670
PRKCD:ZNF679
PRKCD:ZNF680
PRKCD:ZNF682
PRKCD:ZNF684
PRKCD:ZNF689
PRKCD:ZNF695
PRKCD:ZNF696
PRKCD:ZNF699
PRKCD:ZNF70
PRKCD:ZNF700
PRKCD:ZNF701
PRKCD:ZNF705A
PRKCD:ZNF705B
PRKCD:ZNF705D
PRKCD:ZNF705G
PRKCD:ZNF707
PRKCD:ZNF709
PRKCD:ZNF71
PRKCD:ZNF713
PRKCD:ZNF730
PRKCD:ZNF732
PRKCD:ZNF737
PRKCD:ZNF74
PRKCD:ZNF763
PRKCD:ZNF764
PRKCD:ZNF765
PRKCD:ZNF766
PRKCD:ZNF77
PRKCD:ZNF771
PRKCD:ZNF772
PRKCD:ZNF773
PRKCD:ZNF774
PRKCD:ZNF776
PRKCD:ZNF777
PRKCD:ZNF789
PRKCD:ZNF79
PRKCD:ZNF791
PRKCD:ZNF793
PRKCD:ZNF799
PRKCD:ZNF80
PRKCD:ZNF805
PRKCD:ZNF823
PRKCD:ZNF83
PRKCD:ZNF846
PRKCD:ZNF850
PRKCD:ZNF852
PRKCD:ZNF92
PRKCD:ZNF98
PRKCD:ZNF99
PRKCD:ZSCAN32
PRKCDBP:S100A6
PRKCE:ARHGAP17
PRKCE:ARHGAP44
PRKCE:ARPC5
PRKCE:ARPC5L
PRKCE:BIN3
PRKCE:CACNA1A
PRKCE:CACNA1B
PRKCE:CACNA1C
PRKCE:CACNA1D
PRKCE:CACNA1E
PRKCE:CACNA1F
PRKCE:CACNA1G
PRKCE:CACNA1H
PRKCE:CACNA1I
PRKCE:CACNA1S
PRKCE:CALR
PRKCE:CANX
PRKCE:CLGN
PRKCE:DAD1
PRKCE:HSD17B7
PRKCE:HSP90AA1
PRKCE:HSP90AB1
PRKCE:HSPA5
PRKCE:MAST1
PRKCE:MAST2
PRKCE:MAST3
PRKCE:MAST4
PRKCE:PANK1
PRKCE:PANK2
PRKCE:PANK3
PRKCE:POMT2
PRKCE:PPP3R1
PRKCE:PPP3R2
PRKCE:RACK1
PRKCE:RANGAP1
PRKCE:REPIN1
PRKCE:SCN11A
PRKCE:SCN1A
PRKCE:SCN2A
PRKCE:SCN3A
PRKCE:SCN4A
PRKCE:SCN5A
PRKCE:SCN7A
PRKCE:SCN8A
PRKCE:SCN9A
PRKCE:SEC63
PRKCE:SEPT2
PRKCE:SEPT4
PRKCE:SEPT5
PRKCE:SEPT7
PRKCE:SH3BP1
PRKCE:STIP1
PRKCE:UGGT1
PRKCE:UGGT2
PRKCE:VAC14
PRKCE:ZFP1
PRKCE:ZFP14
PRKCE:ZFP2
PRKCE:ZFP28
PRKCE:ZFP3
PRKCE:ZFP57
PRKCE:ZFP62
PRKCE:ZFP69
PRKCE:ZIM3
PRKCE:ZKSCAN1
PRKCE:ZKSCAN2
PRKCE:ZKSCAN4
PRKCE:ZKSCAN8
PRKCE:ZNF100
PRKCE:ZNF101
PRKCE:ZNF114
PRKCE:ZNF121
PRKCE:ZNF124
PRKCE:ZNF134
PRKCE:ZNF136
PRKCE:ZNF138
PRKCE:ZNF14
PRKCE:ZNF140
PRKCE:ZNF146
PRKCE:ZNF155
PRKCE:ZNF177
PRKCE:ZNF19
PRKCE:ZNF195
PRKCE:ZNF2
PRKCE:ZNF20
PRKCE:ZNF202
PRKCE:ZNF215
PRKCE:ZNF221
PRKCE:ZNF222
PRKCE:ZNF223
PRKCE:ZNF224
PRKCE:ZNF234
PRKCE:ZNF239
PRKCE:ZNF253
PRKCE:ZNF266
PRKCE:ZNF268
PRKCE:ZNF274
PRKCE:ZNF275
PRKCE:ZNF282
PRKCE:ZNF284
PRKCE:ZNF3
PRKCE:ZNF311
PRKCE:ZNF317
PRKCE:ZNF32
PRKCE:ZNF320
PRKCE:ZNF322P1
PRKCE:ZNF329
PRKCE:ZNF331
PRKCE:ZNF333
PRKCE:ZNF337
PRKCE:ZNF343
PRKCE:ZNF35
PRKCE:ZNF354C
PRKCE:ZNF383
PRKCE:ZNF391
PRKCE:ZNF394
PRKCE:ZNF404
PRKCE:ZNF41
PRKCE:ZNF415
PRKCE:ZNF419
PRKCE:ZNF426
PRKCE:ZNF430
PRKCE:ZNF432
PRKCE:ZNF433
PRKCE:ZNF436
PRKCE:ZNF439
PRKCE:ZNF44
PRKCE:ZNF440
PRKCE:ZNF442
PRKCE:ZNF443
PRKCE:ZNF45
PRKCE:ZNF460
PRKCE:ZNF461
PRKCE:ZNF468
PRKCE:ZNF479
PRKCE:ZNF485
PRKCE:ZNF486
PRKCE:ZNF490
PRKCE:ZNF491
PRKCE:ZNF497
PRKCE:ZNF501
PRKCE:ZNF502
PRKCE:ZNF510
PRKCE:ZNF514
PRKCE:ZNF517
PRKCE:ZNF529
PRKCE:ZNF547
PRKCE:ZNF548
PRKCE:ZNF552
PRKCE:ZNF554
PRKCE:ZNF555
PRKCE:ZNF556
PRKCE:ZNF557
PRKCE:ZNF558
PRKCE:ZNF559
PRKCE:ZNF561
PRKCE:ZNF563
PRKCE:ZNF564
PRKCE:ZNF565
PRKCE:ZNF566
PRKCE:ZNF57
PRKCE:ZNF577
PRKCE:ZNF584
PRKCE:ZNF586
PRKCE:ZNF587B
PRKCE:ZNF589
PRKCE:ZNF596
PRKCE:ZNF597
PRKCE:ZNF599
PRKCE:ZNF606
PRKCE:ZNF610
PRKCE:ZNF620
PRKCE:ZNF621
PRKCE:ZNF623
PRKCE:ZNF625
PRKCE:ZNF627
PRKCE:ZNF649
PRKCE:ZNF655
PRKCE:ZNF660
PRKCE:ZNF662
PRKCE:ZNF664
PRKCE:ZNF669
PRKCE:ZNF670
PRKCE:ZNF679
PRKCE:ZNF680
PRKCE:ZNF682
PRKCE:ZNF684
PRKCE:ZNF689
PRKCE:ZNF695
PRKCE:ZNF696
PRKCE:ZNF699
PRKCE:ZNF70
PRKCE:ZNF700
PRKCE:ZNF701
PRKCE:ZNF705A
PRKCE:ZNF705B
PRKCE:ZNF705D
PRKCE:ZNF705G
PRKCE:ZNF707
PRKCE:ZNF709
PRKCE:ZNF71
PRKCE:ZNF713
PRKCE:ZNF730
PRKCE:ZNF732
PRKCE:ZNF737
PRKCE:ZNF74
PRKCE:ZNF763
PRKCE:ZNF764
PRKCE:ZNF765
PRKCE:ZNF766
PRKCE:ZNF77
PRKCE:ZNF771
PRKCE:ZNF772
PRKCE:ZNF773
PRKCE:ZNF774
PRKCE:ZNF776
PRKCE:ZNF777
PRKCE:ZNF789
PRKCE:ZNF79
PRKCE:ZNF791
PRKCE:ZNF793
PRKCE:ZNF799
PRKCE:ZNF80
PRKCE:ZNF805
PRKCE:ZNF823
PRKCE:ZNF83
PRKCE:ZNF846
PRKCE:ZNF850
PRKCE:ZNF852
PRKCE:ZNF92
PRKCE:ZNF98
PRKCE:ZNF99
PRKCE:ZSCAN32
PRKCG:ARHGAP17
PRKCG:ARHGAP44
PRKCG:ARPC5
PRKCG:ARPC5L
PRKCG:BIN3
PRKCG:CACNA1A
PRKCG:CACNA1B
PRKCG:CACNA1C
PRKCG:CACNA1D
PRKCG:CACNA1E
PRKCG:CACNA1F
PRKCG:CACNA1G
PRKCG:CACNA1H
PRKCG:CACNA1I
PRKCG:CACNA1S
PRKCG:CALR
PRKCG:CANX
PRKCG:CLGN
PRKCG:DAD1
PRKCG:HSD17B7
PRKCG:HSP90AA1
PRKCG:HSP90AB1
PRKCG:HSPA5
PRKCG:MAST1
PRKCG:MAST2
PRKCG:MAST3
PRKCG:MAST4
PRKCG:PANK1
PRKCG:PANK2
PRKCG:PANK3
PRKCG:POMT2
PRKCG:PPP3R1
PRKCG:PPP3R2
PRKCG:RACK1
PRKCG:RANGAP1
PRKCG:REPIN1
PRKCG:SCN11A
PRKCG:SCN1A
PRKCG:SCN2A
PRKCG:SCN3A
PRKCG:SCN4A
PRKCG:SCN5A
PRKCG:SCN7A
PRKCG:SCN8A
PRKCG:SCN9A
PRKCG:SEC63
PRKCG:SEPT2
PRKCG:SEPT4
PRKCG:SEPT5
PRKCG:SEPT7
PRKCG:SH3BP1
PRKCG:STIP1
PRKCG:UGGT1
PRKCG:UGGT2
PRKCG:VAC14
PRKCG:ZFP1
PRKCG:ZFP14
PRKCG:ZFP2
PRKCG:ZFP28
PRKCG:ZFP3
PRKCG:ZFP57
PRKCG:ZFP62
PRKCG:ZFP69
PRKCG:ZIM3
PRKCG:ZKSCAN1
PRKCG:ZKSCAN2
PRKCG:ZKSCAN4
PRKCG:ZKSCAN8
PRKCG:ZNF100
PRKCG:ZNF101
PRKCG:ZNF114
PRKCG:ZNF121
PRKCG:ZNF124
PRKCG:ZNF134
PRKCG:ZNF136
PRKCG:ZNF138
PRKCG:ZNF14
PRKCG:ZNF140
PRKCG:ZNF146
PRKCG:ZNF155
PRKCG:ZNF177
PRKCG:ZNF19
PRKCG:ZNF195
PRKCG:ZNF2
PRKCG:ZNF20
PRKCG:ZNF202
PRKCG:ZNF215
PRKCG:ZNF221
PRKCG:ZNF222
PRKCG:ZNF223
PRKCG:ZNF224
PRKCG:ZNF234
PRKCG:ZNF239
PRKCG:ZNF253
PRKCG:ZNF266
PRKCG:ZNF268
PRKCG:ZNF274
PRKCG:ZNF275
PRKCG:ZNF282
PRKCG:ZNF284
PRKCG:ZNF3
PRKCG:ZNF311
PRKCG:ZNF317
PRKCG:ZNF32
PRKCG:ZNF320
PRKCG:ZNF322P1
PRKCG:ZNF329
PRKCG:ZNF331
PRKCG:ZNF333
PRKCG:ZNF337
PRKCG:ZNF343
PRKCG:ZNF35
PRKCG:ZNF354C
PRKCG:ZNF383
PRKCG:ZNF391
PRKCG:ZNF394
PRKCG:ZNF404
PRKCG:ZNF41
PRKCG:ZNF415
PRKCG:ZNF419
PRKCG:ZNF426
PRKCG:ZNF430
PRKCG:ZNF432
PRKCG:ZNF433
PRKCG:ZNF436
PRKCG:ZNF439
PRKCG:ZNF44
PRKCG:ZNF440
PRKCG:ZNF442
PRKCG:ZNF443
PRKCG:ZNF45
PRKCG:ZNF460
PRKCG:ZNF461
PRKCG:ZNF468
PRKCG:ZNF479
PRKCG:ZNF485
PRKCG:ZNF486
PRKCG:ZNF490
PRKCG:ZNF491
PRKCG:ZNF497
PRKCG:ZNF501
PRKCG:ZNF502
PRKCG:ZNF510
PRKCG:ZNF514
PRKCG:ZNF517
PRKCG:ZNF529
PRKCG:ZNF547
PRKCG:ZNF548
PRKCG:ZNF552
PRKCG:ZNF554
PRKCG:ZNF555
PRKCG:ZNF556
PRKCG:ZNF557
PRKCG:ZNF558
PRKCG:ZNF559
PRKCG:ZNF561
PRKCG:ZNF563
PRKCG:ZNF564
PRKCG:ZNF565
PRKCG:ZNF566
PRKCG:ZNF57
PRKCG:ZNF577
PRKCG:ZNF584
PRKCG:ZNF586
PRKCG:ZNF587B
PRKCG:ZNF589
PRKCG:ZNF596
PRKCG:ZNF597
PRKCG:ZNF599
PRKCG:ZNF606
PRKCG:ZNF610
PRKCG:ZNF620
PRKCG:ZNF621
PRKCG:ZNF623
PRKCG:ZNF625
PRKCG:ZNF627
PRKCG:ZNF649
PRKCG:ZNF655
PRKCG:ZNF660
PRKCG:ZNF662
PRKCG:ZNF664
PRKCG:ZNF669
PRKCG:ZNF670
PRKCG:ZNF679
PRKCG:ZNF680
PRKCG:ZNF682
PRKCG:ZNF684
PRKCG:ZNF689
PRKCG:ZNF695
PRKCG:ZNF696
PRKCG:ZNF699
PRKCG:ZNF70
PRKCG:ZNF700
PRKCG:ZNF701
PRKCG:ZNF705A
PRKCG:ZNF705B
PRKCG:ZNF705D
PRKCG:ZNF705G
PRKCG:ZNF707
PRKCG:ZNF709
PRKCG:ZNF71
PRKCG:ZNF713
PRKCG:ZNF730
PRKCG:ZNF732
PRKCG:ZNF737
PRKCG:ZNF74
PRKCG:ZNF763
PRKCG:ZNF764
PRKCG:ZNF765
PRKCG:ZNF766
PRKCG:ZNF77
PRKCG:ZNF771
PRKCG:ZNF772
PRKCG:ZNF773
PRKCG:ZNF774
PRKCG:ZNF776
PRKCG:ZNF777
PRKCG:ZNF789
PRKCG:ZNF79
PRKCG:ZNF791
PRKCG:ZNF793
PRKCG:ZNF799
PRKCG:ZNF80
PRKCG:ZNF805
PRKCG:ZNF823
PRKCG:ZNF83
PRKCG:ZNF846
PRKCG:ZNF850
PRKCG:ZNF852
PRKCG:ZNF92
PRKCG:ZNF98
PRKCG:ZNF99
PRKCG:ZSCAN32
PRKCH:ARHGAP17
PRKCH:ARHGAP44
PRKCH:ARPC5
PRKCH:ARPC5L
PRKCH:BIN3
PRKCH:CACNA1A
PRKCH:CACNA1B
PRKCH:CACNA1C
PRKCH:CACNA1D
PRKCH:CACNA1E
PRKCH:CACNA1F
PRKCH:CACNA1G
PRKCH:CACNA1H
PRKCH:CACNA1I
PRKCH:CACNA1S
PRKCH:CALR
PRKCH:CANX
PRKCH:CLGN
PRKCH:DAD1
PRKCH:HSD17B7
PRKCH:HSP90AA1
PRKCH:HSP90AB1
PRKCH:HSPA5
PRKCH:MAST1
PRKCH:MAST2
PRKCH:MAST3
PRKCH:MAST4
PRKCH:PANK1
PRKCH:PANK2
PRKCH:PANK3
PRKCH:POMT2
PRKCH:PPP3R1
PRKCH:PPP3R2
PRKCH:RACK1
PRKCH:RANGAP1
PRKCH:REPIN1
PRKCH:SCN11A
PRKCH:SCN1A
PRKCH:SCN2A
PRKCH:SCN3A
PRKCH:SCN4A
PRKCH:SCN5A
PRKCH:SCN7A
PRKCH:SCN8A
PRKCH:SCN9A
PRKCH:SEC63
PRKCH:SEPT2
PRKCH:SEPT4
PRKCH:SEPT5
PRKCH:SEPT7
PRKCH:SH3BP1
PRKCH:STIP1
PRKCH:UGGT1
PRKCH:UGGT2
PRKCH:VAC14
PRKCH:ZFP1
PRKCH:ZFP14
PRKCH:ZFP2
PRKCH:ZFP28
PRKCH:ZFP3
PRKCH:ZFP57
PRKCH:ZFP62
PRKCH:ZFP69
PRKCH:ZIM3
PRKCH:ZKSCAN1
PRKCH:ZKSCAN2
PRKCH:ZKSCAN4
PRKCH:ZKSCAN8
PRKCH:ZNF100
PRKCH:ZNF101
PRKCH:ZNF114
PRKCH:ZNF121
PRKCH:ZNF124
PRKCH:ZNF134
PRKCH:ZNF136
PRKCH:ZNF138
PRKCH:ZNF14
PRKCH:ZNF140
PRKCH:ZNF146
PRKCH:ZNF155
PRKCH:ZNF177
PRKCH:ZNF19
PRKCH:ZNF195
PRKCH:ZNF2
PRKCH:ZNF20
PRKCH:ZNF202
PRKCH:ZNF215
PRKCH:ZNF221
PRKCH:ZNF222
PRKCH:ZNF223
PRKCH:ZNF224
PRKCH:ZNF234
PRKCH:ZNF239
PRKCH:ZNF253
PRKCH:ZNF266
PRKCH:ZNF268
PRKCH:ZNF274
PRKCH:ZNF275
PRKCH:ZNF282
PRKCH:ZNF284
PRKCH:ZNF3
PRKCH:ZNF311
PRKCH:ZNF317
PRKCH:ZNF32
PRKCH:ZNF320
PRKCH:ZNF322P1
PRKCH:ZNF329
PRKCH:ZNF331
PRKCH:ZNF333
PRKCH:ZNF337
PRKCH:ZNF343
PRKCH:ZNF35
PRKCH:ZNF354C
PRKCH:ZNF383
PRKCH:ZNF391
PRKCH:ZNF394
PRKCH:ZNF404
PRKCH:ZNF41
PRKCH:ZNF415
PRKCH:ZNF419
PRKCH:ZNF426
PRKCH:ZNF430
PRKCH:ZNF432
PRKCH:ZNF433
PRKCH:ZNF436
PRKCH:ZNF439
PRKCH:ZNF44
PRKCH:ZNF440
PRKCH:ZNF442
PRKCH:ZNF443
PRKCH:ZNF45
PRKCH:ZNF460
PRKCH:ZNF461
PRKCH:ZNF468
PRKCH:ZNF479
PRKCH:ZNF485
PRKCH:ZNF486
PRKCH:ZNF490
PRKCH:ZNF491
PRKCH:ZNF497
PRKCH:ZNF501
PRKCH:ZNF502
PRKCH:ZNF510
PRKCH:ZNF514
PRKCH:ZNF517
PRKCH:ZNF529
PRKCH:ZNF547
PRKCH:ZNF548
PRKCH:ZNF552
PRKCH:ZNF554
PRKCH:ZNF555
PRKCH:ZNF556
PRKCH:ZNF557
PRKCH:ZNF558
PRKCH:ZNF559
PRKCH:ZNF561
PRKCH:ZNF563
PRKCH:ZNF564
PRKCH:ZNF565
PRKCH:ZNF566
PRKCH:ZNF57
PRKCH:ZNF577
PRKCH:ZNF584
PRKCH:ZNF586
PRKCH:ZNF587B
PRKCH:ZNF589
PRKCH:ZNF596
PRKCH:ZNF597
PRKCH:ZNF599
PRKCH:ZNF606
PRKCH:ZNF610
PRKCH:ZNF620
PRKCH:ZNF621
PRKCH:ZNF623
PRKCH:ZNF625
PRKCH:ZNF627
PRKCH:ZNF649
PRKCH:ZNF655
PRKCH:ZNF660
PRKCH:ZNF662
PRKCH:ZNF664
PRKCH:ZNF669
PRKCH:ZNF670
PRKCH:ZNF679
PRKCH:ZNF680
PRKCH:ZNF682
PRKCH:ZNF684
PRKCH:ZNF689
PRKCH:ZNF695
PRKCH:ZNF696
PRKCH:ZNF699
PRKCH:ZNF70
PRKCH:ZNF700
PRKCH:ZNF701
PRKCH:ZNF705A
PRKCH:ZNF705B
PRKCH:ZNF705D
PRKCH:ZNF705G
PRKCH:ZNF707
PRKCH:ZNF709
PRKCH:ZNF71
PRKCH:ZNF713
PRKCH:ZNF730
PRKCH:ZNF732
PRKCH:ZNF737
PRKCH:ZNF74
PRKCH:ZNF763
PRKCH:ZNF764
PRKCH:ZNF765
PRKCH:ZNF766
PRKCH:ZNF77
PRKCH:ZNF771
PRKCH:ZNF772
PRKCH:ZNF773
PRKCH:ZNF774
PRKCH:ZNF776
PRKCH:ZNF777
PRKCH:ZNF789
PRKCH:ZNF79
PRKCH:ZNF791
PRKCH:ZNF793
PRKCH:ZNF799
PRKCH:ZNF80
PRKCH:ZNF805
PRKCH:ZNF823
PRKCH:ZNF83
PRKCH:ZNF846
PRKCH:ZNF850
PRKCH:ZNF852
PRKCH:ZNF92
PRKCH:ZNF98
PRKCH:ZNF99
PRKCH:ZSCAN32
PRKCN:RRM1
PRKCN:SLC28A1
PRKCN:SLC29A1
PRKCN:SLC29A2
PRKCN:TYMS
PRKCQ:ARHGAP17
PRKCQ:ARHGAP44
PRKCQ:ARPC5
PRKCQ:ARPC5L
PRKCQ:BIN3
PRKCQ:CACNA1A
PRKCQ:CACNA1B
PRKCQ:CACNA1C
PRKCQ:CACNA1D
PRKCQ:CACNA1E
PRKCQ:CACNA1F
PRKCQ:CACNA1G
PRKCQ:CACNA1H
PRKCQ:CACNA1I
PRKCQ:CACNA1S
PRKCQ:CALR
PRKCQ:CANX
PRKCQ:CLGN
PRKCQ:DAD1
PRKCQ:HSD17B7
PRKCQ:HSP90AA1
PRKCQ:HSP90AB1
PRKCQ:HSPA5
PRKCQ:MAST1
PRKCQ:MAST2
PRKCQ:MAST3
PRKCQ:MAST4
PRKCQ:PANK1
PRKCQ:PANK2
PRKCQ:PANK3
PRKCQ:POMT2
PRKCQ:PPP3R1
PRKCQ:PPP3R2
PRKCQ:PTGS1
PRKCQ:RACK1
PRKCQ:RANGAP1
PRKCQ:REPIN1
PRKCQ:RET
PRKCQ:SCN11A
PRKCQ:SCN1A
PRKCQ:SCN2A
PRKCQ:SCN3A
PRKCQ:SCN4A
PRKCQ:SCN5A
PRKCQ:SCN7A
PRKCQ:SCN8A
PRKCQ:SCN9A
PRKCQ:SEC63
PRKCQ:SEPT2
PRKCQ:SEPT4
PRKCQ:SEPT5
PRKCQ:SEPT7
PRKCQ:SH3BP1
PRKCQ:SLC22A1
PRKCQ:SLC22A2
PRKCQ:STIP1
PRKCQ:UGGT1
PRKCQ:UGGT2
PRKCQ:VAC14
PRKCQ:ZFP1
PRKCQ:ZFP14
PRKCQ:ZFP2
PRKCQ:ZFP28
PRKCQ:ZFP3
PRKCQ:ZFP57
PRKCQ:ZFP62
PRKCQ:ZFP69
PRKCQ:ZIM3
PRKCQ:ZKSCAN1
PRKCQ:ZKSCAN2
PRKCQ:ZKSCAN4
PRKCQ:ZKSCAN8
PRKCQ:ZNF100
PRKCQ:ZNF101
PRKCQ:ZNF114
PRKCQ:ZNF121
PRKCQ:ZNF124
PRKCQ:ZNF134
PRKCQ:ZNF136
PRKCQ:ZNF138
PRKCQ:ZNF14
PRKCQ:ZNF140
PRKCQ:ZNF146
PRKCQ:ZNF155
PRKCQ:ZNF177
PRKCQ:ZNF19
PRKCQ:ZNF195
PRKCQ:ZNF2
PRKCQ:ZNF20
PRKCQ:ZNF202
PRKCQ:ZNF215
PRKCQ:ZNF221
PRKCQ:ZNF222
PRKCQ:ZNF223
PRKCQ:ZNF224
PRKCQ:ZNF234
PRKCQ:ZNF239
PRKCQ:ZNF253
PRKCQ:ZNF266
PRKCQ:ZNF268
PRKCQ:ZNF274
PRKCQ:ZNF275
PRKCQ:ZNF282
PRKCQ:ZNF284
PRKCQ:ZNF3
PRKCQ:ZNF311
PRKCQ:ZNF317
PRKCQ:ZNF32
PRKCQ:ZNF320
PRKCQ:ZNF322P1
PRKCQ:ZNF329
PRKCQ:ZNF331
PRKCQ:ZNF333
PRKCQ:ZNF337
PRKCQ:ZNF343
PRKCQ:ZNF35
PRKCQ:ZNF354C
PRKCQ:ZNF383
PRKCQ:ZNF391
PRKCQ:ZNF394
PRKCQ:ZNF404
PRKCQ:ZNF41
PRKCQ:ZNF415
PRKCQ:ZNF419
PRKCQ:ZNF426
PRKCQ:ZNF430
PRKCQ:ZNF432
PRKCQ:ZNF433
PRKCQ:ZNF436
PRKCQ:ZNF439
PRKCQ:ZNF44
PRKCQ:ZNF440
PRKCQ:ZNF442
PRKCQ:ZNF443
PRKCQ:ZNF45
PRKCQ:ZNF460
PRKCQ:ZNF461
PRKCQ:ZNF468
PRKCQ:ZNF479
PRKCQ:ZNF485
PRKCQ:ZNF486
PRKCQ:ZNF490
PRKCQ:ZNF491
PRKCQ:ZNF497
PRKCQ:ZNF501
PRKCQ:ZNF502
PRKCQ:ZNF510
PRKCQ:ZNF514
PRKCQ:ZNF517
PRKCQ:ZNF529
PRKCQ:ZNF547
PRKCQ:ZNF548
PRKCQ:ZNF552
PRKCQ:ZNF554
PRKCQ:ZNF555
PRKCQ:ZNF556
PRKCQ:ZNF557
PRKCQ:ZNF558
PRKCQ:ZNF559
PRKCQ:ZNF561
PRKCQ:ZNF563
PRKCQ:ZNF564
PRKCQ:ZNF565
PRKCQ:ZNF566
PRKCQ:ZNF57
PRKCQ:ZNF577
PRKCQ:ZNF584
PRKCQ:ZNF586
PRKCQ:ZNF587B
PRKCQ:ZNF589
PRKCQ:ZNF596
PRKCQ:ZNF597
PRKCQ:ZNF599
PRKCQ:ZNF606
PRKCQ:ZNF610
PRKCQ:ZNF620
PRKCQ:ZNF621
PRKCQ:ZNF623
PRKCQ:ZNF625
PRKCQ:ZNF627
PRKCQ:ZNF649
PRKCQ:ZNF655
PRKCQ:ZNF660
PRKCQ:ZNF662
PRKCQ:ZNF664
PRKCQ:ZNF669
PRKCQ:ZNF670
PRKCQ:ZNF679
PRKCQ:ZNF680
PRKCQ:ZNF682
PRKCQ:ZNF684
PRKCQ:ZNF689
PRKCQ:ZNF695
PRKCQ:ZNF696
PRKCQ:ZNF699
PRKCQ:ZNF70
PRKCQ:ZNF700
PRKCQ:ZNF701
PRKCQ:ZNF705A
PRKCQ:ZNF705B
PRKCQ:ZNF705D
PRKCQ:ZNF705G
PRKCQ:ZNF707
PRKCQ:ZNF709
PRKCQ:ZNF71
PRKCQ:ZNF713
PRKCQ:ZNF730
PRKCQ:ZNF732
PRKCQ:ZNF737
PRKCQ:ZNF74
PRKCQ:ZNF763
PRKCQ:ZNF764
PRKCQ:ZNF765
PRKCQ:ZNF766
PRKCQ:ZNF77
PRKCQ:ZNF771
PRKCQ:ZNF772
PRKCQ:ZNF773
PRKCQ:ZNF774
PRKCQ:ZNF776
PRKCQ:ZNF777
PRKCQ:ZNF789
PRKCQ:ZNF79
PRKCQ:ZNF791
PRKCQ:ZNF793
PRKCQ:ZNF799
PRKCQ:ZNF80
PRKCQ:ZNF805
PRKCQ:ZNF823
PRKCQ:ZNF83
PRKCQ:ZNF846
PRKCQ:ZNF850
PRKCQ:ZNF852
PRKCQ:ZNF92
PRKCQ:ZNF98
PRKCQ:ZNF99
PRKCQ:ZSCAN32
PRKD2:RRM1
PRKD2:SLC28A1
PRKD2:SLC29A1
PRKD2:SLC29A2
PRKD2:STRN4
PRKD2:TYMS
PRKDC:RAD50
PRKDC:RAD51
PRKDC:RAD51B
PRKDC:RAD51C
PRKDC:RB1CC1
PRKDC:RPL11
PRKDC:SERPINF2
PRKDC:XRCC2
PRKDC:XRCC4
PRKDC:XRCC6
PRKRA:SENP2
PRKRA:ZC3H15
PRMT1:NCBP2
PRMT1:NCBP2L
PRMT1:SAE1
PRMT5:CDC23
PRMT5:USP39
PRMT5:VTI1A
PRMT7:SF3B3
PRMT8:NCBP2
PRMT8:NCBP2L
PRMT8:PTGS1
PRMT8:RET
PRMT8:SLC22A1
PRMT8:SLC22A2
PRNP:S100A2
PRNP:TMED2
PRNP:UBC
PRNP:ULBP2
PRPF18:RIOK3
PRPF19:SF1
PRPF19:TP53
PRPF19:WDR74
PRPF3:CRNKL1
PRPF3:LSM2
PRPF3:PRPF31
PRPF3:PRPF4
PRPF3:PRPF6
PRPF3:SCNM1
PRPF3:USP39
PRPF31:CFL1
PRPF31:CFL2
PRPF31:DSTN
PRPF31:LSM6
PRPF31:PRPF4
PRPF31:SSRP1
PRPF31:TRIM28
PRPF31:ZNF576
PRPF38A:RBM14
PRPF38A:RFXAP
PRPF4:CRNKL1
PRPF4:CWC22
PRPF4:GTF3C3
PRPF4:PRPF6
PRPF4:SART1
PRPF4:USP39
PRPF4:XAB2
PRPF4:YJU2
PRPF40A:DDX46
PRPF40A:LUC7L
PRPF40A:LUC7L2
PRPF40A:LUC7L3
PRPF40A:PATL1
PRPF40A:PHF5A
PRPF40A:PIGC
PRPF40A:POLR1A
PRPF40A:RPS14
PRPF40A:SF3A3
PRPF40A:TIA1
PRPF40A:TIAL1
PRPF40A:YKT6
PRPF40B:DDX46
PRPF40B:LUC7L
PRPF40B:LUC7L2
PRPF40B:LUC7L3
PRPF40B:PATL1
PRPF40B:PHF5A
PRPF40B:PIGC
PRPF40B:POLR1A
PRPF40B:RPS14
PRPF40B:SF3A3
PRPF40B:TIA1
PRPF40B:TIAL1
PRPF40B:YKT6
PRPF6:ATIC
PRPF6:SART1
PRPF6:USP39
PRPS1:PIGK
PRPS1:PPIP5K1
PRPS1:PPIP5K2
PRPS2:PIGK
PRPS2:PPIP5K1
PRPS2:PPIP5K2
PRR14:SH2B1
PRR14:TAOK2
PRR14:UBTF
PRR14:USP7
PRR14:ZNF48
PRR14:ZNF668
PRR14:ZNF688
PRR3:RIOK1
PRR5:PTPRF
PRR5:XPA
PRRG2:SSH3
PRRG2:ST14
PRRG2:STARD10
PRRG4:ST6GALNAC2
PRRG4:TSPAN1
PRSS23:TRIOBP
PRSS23:UBTD1
PRSS23:WWTR1
PRSS8:SLPI
PRUNE1:ATG5
PRUNE1:CYB5A
PRUNE1:CYB5B
PRUNE1:ELOC
PRUNE1:ELOCP28
PRUNE1:ELP4
PRUNE1:GPD2
PRUNE1:KCTD7
PRUNE1:NOLC1
PRUNE1:PPP2R5A
PRUNE1:PPP2R5B
PRUNE1:PPP2R5C
PRUNE1:PPP2R5D
PRUNE1:PPP2R5E
PRUNE1:PPP6R1
PRUNE1:PPP6R2
PRUNE1:PPP6R3
PRUNE1:RPUSD3
PRUNE1:RPUSD4
PRUNE1:SLC8B1
PRUNE1:STIMATE
PRUNE2:ATG5
PRUNE2:CYB5A
PRUNE2:CYB5B
PRUNE2:ELOC
PRUNE2:ELOCP28
PRUNE2:ELP4
PRUNE2:GPD2
PRUNE2:KCTD7
PRUNE2:NOLC1
PRUNE2:PPP2R5A
PRUNE2:PPP2R5B
PRUNE2:PPP2R5C
PRUNE2:PPP2R5D
PRUNE2:PPP2R5E
PRUNE2:PPP6R1
PRUNE2:PPP6R2
PRUNE2:PPP6R3
PRUNE2:RPUSD3
PRUNE2:RPUSD4
PRUNE2:SLC8B1
PRUNE2:STIMATE
PRX:RAD51
PSEN1:PTP4A1
PSEN1:RNF14
PSEN1:SYPL1
PSEN1:TM9SF2
PSIP1:RANBP6
PSMA1:PSMA2
PSMA1:PSMD13
PSMA1:PTPLAD1
PSMA1:RARS
PSMA1:RPF1
PSMA1:UGP2
PSMA2:DCAKD
PSMA2:KAT5
PSMA2:PIGF
PSMA2:RNF146
PSMA3:PSMA7
PSMA3:PSMA8
PSMA3:PSMB3
PSMA3:PSMD11
PSMA3:PSMD14
PSMA3:SEC61G
PSMA3:SSBP1
PSMA3:STRIP1
PSMA3:STRIP2
PSMA3:UGP2
PSMA3:VCP
PSMA3:VTI1B
PSMA4:ANKZF1
PSMA4:NEDD4
PSMA4:NEDD4L
PSMA4:PSMA7
PSMA4:PSMA8
PSMA4:PSMB1
PSMA4:PSMB10
PSMA4:PSMB3
PSMA4:PSMB4
PSMA4:PSMB7
PSMA4:PSMC2
PSMA4:PSMD11
PSMA4:PSMD14
PSMA4:SMARCB1
PSMA4:VCP
PSMA5:DHRS13
PSMA5:DHRSX
PSMA5:ISCU
PSMA5:RDH11
PSMA5:RDH12
PSMA5:RDH13
PSMA6:CDC23
PSMA6:CDC34
PSMA6:H2AFJ
PSMA6:H2AFX
PSMA6:HIST1H2AA
PSMA6:HIST1H2AC
PSMA6:HIST1H2AD
PSMA6:HIST1H2AH
PSMA6:HIST1H2AL
PSMA6:HIST1H3D
PSMA6:HIST1H4D
PSMA6:HIST2H2AA3
PSMA6:HIST2H2AB
PSMA6:HIST2H2AC
PSMA6:HIST3H2A
PSMA6:KPNB1
PSMA6:NEDD4
PSMA6:NEDD4L
PSMA6:PAM16
PSMA6:PIGC
PSMA6:PSMA3
PSMA6:PSMA7
PSMA6:PSMA8
PSMA6:PSMB1
PSMA6:PSMB10
PSMA6:PSMB3
PSMA6:PSMB4
PSMA6:PSMB5
PSMA6:PSMB7
PSMA6:PSMB8
PSMA6:PSMD12
PSMA6:PSMD14
PSMA6:PSMD4
PSMA6:RFK
PSMA6:SEC61A1
PSMA6:SEC61A2
PSMA6:SEC61G
PSMA6:SEC63
PSMA6:UBE2G1
PSMA6:UBE2R2
PSMA6:VCP
PSMA7:ACTA1
PSMA7:ACTA2
PSMA7:ACTB
PSMA7:ACTC1
PSMA7:ACTG1
PSMA7:ACTG2
PSMA7:PSMB1
PSMA7:PSMB3
PSMA7:PSMB4
PSMA7:PSMC2
PSMA7:PSMD11
PSMA7:PSMD12
PSMA7:PSMD14
PSMA7:SEC63
PSMA7:VCP
PSMA8:ACTA1
PSMA8:ACTA2
PSMA8:ACTB
PSMA8:ACTC1
PSMA8:ACTG1
PSMA8:ACTG2
PSMA8:PSMB1
PSMA8:PSMB3
PSMA8:PSMB4
PSMA8:PSMC2
PSMA8:PSMD11
PSMA8:PSMD12
PSMA8:PSMD14
PSMA8:SEC63
PSMA8:VCP
PSMB1:ABCF3
PSMB1:ACTR3
PSMB1:ACTR3B
PSMB1:CDC23
PSMB1:CDC34
PSMB1:CEBPZ
PSMB1:EIF4A3
PSMB1:GCN1
PSMB1:HSPE1
PSMB1:NEDD4
PSMB1:NEDD4L
PSMB1:PAM16
PSMB1:PIGC
PSMB1:PSMB10
PSMB1:PSMB3
PSMB1:PSMB4
PSMB1:PSMB5
PSMB1:PSMB7
PSMB1:PSMB8
PSMB1:PSMC2
PSMB1:PSMD4
PSMB1:RFK
PSMB1:SEC61A1
PSMB1:SEC61A2
PSMB1:SEC63
PSMB1:UBE2G1
PSMB1:UBE2R2
PSMB1:VCP
PSMB10:PSMB3
PSMB10:PSMB4
PSMB10:RRM1
PSMB10:SEC61G
PSMB10:SLC28A1
PSMB10:SLC29A1
PSMB10:SLC29A2
PSMB10:TYMS
PSMB10:VCP
PSMB2:AARS
PSMB2:ANAPC11
PSMB2:CDC34
PSMB2:CUL1
PSMB2:CUL2
PSMB2:PSMA3
PSMB2:PSMA4
PSMB2:PSMA6
PSMB2:PSMA7
PSMB2:PSMA8
PSMB2:PSMB1
PSMB2:PSMB10
PSMB2:PSMB4
PSMB2:PSMB5
PSMB2:PSMB7
PSMB2:PSMB8
PSMB2:UBE2G1
PSMB2:UBE2R2
PSMB2:VCP
PSMB3:CDC34
PSMB3:MARS
PSMB3:NHP2
PSMB3:PSMB5
PSMB3:PSMB7
PSMB3:PSMB8
PSMB3:PSMC5
PSMB3:UBE2G1
PSMB3:UBE2R2
PSMB3:VCP
PSMB4:ASPSCR1
PSMB4:CDC34
PSMB4:DHRS13
PSMB4:DHRSX
PSMB4:NMT1
PSMB4:PIGC
PSMB4:PSMB3
PSMB4:PSMB5
PSMB4:PSMB7
PSMB4:PSMB8
PSMB4:PSMC5
PSMB4:PSMD11
PSMB4:PSMD12
PSMB4:RDH11
PSMB4:RDH12
PSMB4:RDH13
PSMB4:RFK
PSMB4:RRM1
PSMB4:SEC61G
PSMB4:SEC63
PSMB4:SLC28A1
PSMB4:SLC29A1
PSMB4:SLC29A2
PSMB4:STRIP1
PSMB4:STRIP2
PSMB4:TYMS
PSMB4:UBE2G1
PSMB4:UBE2R2
PSMB4:VCP
PSMB5:PMM1
PSMB5:PMM2
PSMB5:SLC7A1
PSMB5:SLC7A14
PSMB5:SLC7A3
PSMB5:SLC7A4
PSMB5:VCP
PSMB7:SEC61G
PSMB7:VCP
PSMB8:PMM1
PSMB8:PMM2
PSMB8:SLC7A1
PSMB8:SLC7A14
PSMB8:SLC7A3
PSMB8:SLC7A4
PSMB8:TNIP1
PSMB8:VCP
PSMC1:CELF1
PSMC1:CELF2
PSMC1:CELF3
PSMC1:ELAVL1
PSMC1:ELAVL2
PSMC1:ELAVL3
PSMC1:ELAVL4
PSMC1:NMT1
PSMC1:PIGC
PSMC1:PSMD4
PSMC1:PSMD9
PSMC2:PSMD4
PSMC2:SMARCB1
PSMC3:CFDP1
PSMC3:DDI1
PSMC3:MAK16
PSMC3:NSMCE4A
PSMC3:PHF5A
PSMC3:PIGC
PSMC3:POLD1
PSMC3:POLR3F
PSMC3:PRPF6
PSMC3:PSMB5
PSMC3:PSMB8
PSMC3:PSMC2
PSMC3:PSMD2
PSMC3:PTK2
PSMC3:RAB1A
PSMC3:RAB28
PSMC3:RFC3
PSMC3:RNF20
PSMC3:RNF40
PSMC3:RPLP1
PSMC3:SEC61G
PSMC3:SLU7
PSMC3:TOMM22
PSMC3:TSN
PSMC3:VCP
PSMC3:XAB2
PSMC3:XRN1
PSMC3:YAF2
PSMC3:YWHAZ
PSMC3:ZNF207
PSMC4:PSMC2
PSMC4:PSMC5
PSMC4:PSMC6
PSMC4:PSMD10
PSMC4:PSMD11
PSMC4:PSMD12
PSMC4:PSMD14
PSMC4:PSMD8
PSMC4:RPS6
PSMC5:ANAPC11
PSMC5:CDC34
PSMC5:CDK9
PSMC5:PSMA3
PSMC5:PSMC2
PSMC5:PSMC6
PSMC5:PSMD11
PSMC5:PSMD12
PSMC5:PSMD14
PSMC5:PSMD2
PSMC5:PSMD4
PSMC5:RFK
PSMC5:SEC63
PSMC5:UBE2G1
PSMC5:UBE2R2
PSMC5:VCP
PSMC6:ACTR6
PSMC6:CDC34
PSMC6:CEBPZ
PSMC6:EIF2B1
PSMC6:MCM7
PSMC6:MOB1A
PSMC6:MOB1B
PSMC6:MOB3A
PSMC6:MOB3B
PSMC6:MOB3C
PSMC6:NCAPH
PSMC6:NCBP2
PSMC6:NCBP2L
PSMC6:NIPBL
PSMC6:NMT1
PSMC6:NSDHL
PSMC6:PIGC
PSMC6:PRDX1
PSMC6:PRDX2
PSMC6:PRDX4
PSMC6:PSMB3
PSMC6:PSMC2
PSMC6:PSMD11
PSMC6:PSMD14
PSMC6:PSMD4
PSMC6:PSMD9
PSMC6:RAD21
PSMC6:RAD21L1
PSMC6:RFK
PSMC6:RPRD1A
PSMC6:RPRD1B
PSMC6:SEC61G
PSMC6:SLC25A32
PSMC6:SLU7
PSMC6:SMC1A
PSMC6:SMC1B
PSMC6:STRIP1
PSMC6:STRIP2
PSMC6:UBE2G1
PSMC6:UBE2I
PSMC6:UBE2R2
PSMC6:UBE3B
PSMC6:UBE3C
PSMC6:UBE4B
PSMC6:VCP
PSMD10:TCEAL1
PSMD10:ZNF780A
PSMD11:ANKRD19P
PSMD11:ANKRD22
PSMD11:ANKRD23
PSMD11:ANKRD26P1
PSMD11:ANKRD30BL
PSMD11:ANKRD36B
PSMD11:ANKRD7
PSMD11:DHRS13
PSMD11:DHRSX
PSMD11:KIFC1
PSMD11:PCID2
PSMD11:PSMD12
PSMD11:PSMD14
PSMD11:PSMD2
PSMD11:PSMD6
PSMD11:RDH11
PSMD11:RDH12
PSMD11:RDH13
PSMD11:RFXANK
PSMD11:STRIP1
PSMD11:STRIP2
PSMD11:YJU2
PSMD12:HSF1
PSMD12:HSF2
PSMD12:KIFC1
PSMD12:NEDD4
PSMD12:NEDD4L
PSMD12:PAM16
PSMD12:PSMD14
PSMD12:PSMD4
PSMD12:PTK2
PSMD12:RPL14
PSMD12:SDHC
PSMD12:SLC35B1
PSMD12:SRP9
PSMD12:VAMP3
PSMD12:WDHD1
PSMD14:ANAPC11
PSMD14:CDC34
PSMD14:GCN1
PSMD14:HIST1H4D
PSMD14:MOB1A
PSMD14:MOB1B
PSMD14:MOB3A
PSMD14:MOB3B
PSMD14:MOB3C
PSMD14:PSMD2
PSMD14:PSMD4
PSMD14:SEC61G
PSMD14:UBE2G1
PSMD14:UBE2R2
PSMD14:VCP
PSMD4:ARCN1
PSMD4:CEBPZ
PSMD4:DCP2
PSMD4:MCM7
PSMD4:MLST8
PSMD4:PI4KA
PSMD4:PMM1
PSMD4:PMM2
PSMD4:SMC1A
PSMD4:SMC1B
PSMD4:VCP
PSMD6:DHRS13
PSMD6:DHRSX
PSMD6:GARS
PSMD6:PAM16
PSMD6:PSMA7
PSMD6:PSMA8
PSMD6:PSMB3
PSMD6:PSMC4
PSMD6:PSMC5
PSMD6:PSMD12
PSMD6:PSMD14
PSMD6:RDH11
PSMD6:RDH12
PSMD6:RDH13
PSMD6:SCYL2
PSMD6:STRIP1
PSMD6:STRIP2
PSMD6:TPRKB
PSMD6:UGP2
PSMD6:VCP
PSMD6:ZNF227
PSMD7:AMPH
PSMD7:ANAPC11
PSMD7:BIN2
PSMD7:BIN3
PSMD7:CDC23
PSMD7:CDC27
PSMD7:CDC34
PSMD7:COX10
PSMD7:DCP2
PSMD7:DSCC1
PSMD7:KIFC1
PSMD7:KPNB1
PSMD7:MOB1A
PSMD7:MOB1B
PSMD7:MOB3A
PSMD7:MOB3B
PSMD7:MOB3C
PSMD7:NEDD4
PSMD7:NEDD4L
PSMD7:NUAK1
PSMD7:NUAK2
PSMD7:NUP155
PSMD7:NUP205
PSMD7:PAM16
PSMD7:PSMC5
PSMD7:PSMD11
PSMD7:PSMD12
PSMD7:PSMD14
PSMD7:PSMD4
PSMD7:PSMD6
PSMD7:PSME4
PSMD7:SEC16A
PSMD7:SEC61G
PSMD7:SEPT2
PSMD7:SEPT4
PSMD7:SEPT5
PSMD7:SEPT7
PSMD7:SPTLC1
PSMD7:UBE2G1
PSMD7:UBE2R2
PSMD7:UBE3B
PSMD7:UBE3C
PSMD7:VCP
PSMD8:CDC27
PSMD8:CDC34
PSMD8:IGBP1
PSMD8:POU3F1
PSMD8:POU3F2
PSMD8:POU3F3
PSMD8:POU3F4
PSMD8:POU4F1
PSMD8:POU4F2
PSMD8:POU4F3
PSMD8:POU5F1
PSMD8:PSMC5
PSMD8:PSMD11
PSMD8:PSMD12
PSMD8:SMC3
PSMD8:UBE2G1
PSMD8:UBE2R2
PSMD9:SKP2
PSMD9:TIMM8A
PSMD9:TP53
PSMF1:RBCK1
PSMG1:RRP1B
PSPH:CSNK1A1
PSPH:CSNK1D
PSPH:CSNK1E
PSPH:MIOS
PSPH:SLC7A1
PSPH:SLC7A14
PSPH:SLC7A3
PSPH:SLC7A4
PSPH:SMAP1
PSPH:SMAP2
PSPH:WDR59
PTBP1:RBM14
PTBP1:RNF126
PTBP2:SASS6
PTBP2:ZCCHC11
PTBP2:ZMYM4
PTBP2:ZNF644
PTBP2:ZRANB2
PTCD2:TAF9
PTEN:RAD51
PTEN:TP53
PTGES3:DNAJA1
PTGES3:DNAJA2
PTGES3:DNAJA4
PTGES3:PPID
PTGES3:RRM1
PTGES3:SCYL2
PTGR1:TM9SF2
PTGR1:TM9SF4
PTGS1:PYROXD1
PTGS1:RAG1AP1
PTGS1:RAP1A
PTGS1:RARA
PTGS1:RCAN1
PTGS1:RCAN2
PTGS1:RPL21
PTGS1:RPL35
PTGS1:RPL36A
PTGS1:RPL5
PTGS1:RTP4
PTGS1:RYK
PTGS1:S1PR2
PTGS1:SAT1
PTGS1:SEL1L
PTGS1:SEPT6
PTGS1:SESTD1
PTGS1:SETMAR
PTGS1:SFRP4
PTGS1:SFRS2IP
PTGS1:SKP1
PTGS1:SMARCA1
PTGS1:SNTA1
PTGS1:SNX10
PTGS1:SORBS1
PTGS1:SP100
PTGS1:SP110
PTGS1:SPTB
PTGS1:SRI
PTGS1:SV2B
PTGS1:SYT11
PTGS1:TAS2R14
PTGS1:TBCCD1
PTGS1:TFAP2B
PTGS1:THAP1
PTGS1:TJP1
PTGS1:TLE1
PTGS1:TMEFF1
PTGS1:TNFRSF9
PTGS1:TPM1
PTGS1:TRIM24
PTGS1:TRIP11
PTGS1:TROVE2
PTGS1:UBA6
PTGS1:UBE3A
PTGS1:UCP2
PTGS1:UGT1A9
PTGS1:UTP14A
PTGS1:WNT5A
PTGS1:ZNF140
PTGS1:ZNF473
PTGS1:ZP3
PTGS2:TP53
PTK2:RAB1A
PTK2:SERINC1
PTK2:TJP1
PTK6:TRIM29
PTPA:KIFC1
PTPLA:PTRF
PTPLAD1:RCN2
PTPLAD1:RPAP3
PTPN14:YAP1
PTPN21:SAMD4A
PTPN22:TRAF3IP3
PTPN3:SLCO1B3
PTPN3:TUBB1
PTPRA:VPS16
PTPRCAP:RPS6KB2
PTPRD:SLCO1B3
PTPRD:TUBB1
PTPRF:SEMA4B
PTPRF:SFN
PTPRF:SLC44A3
PTPRF:SLCO1B3
PTPRF:TUBB1
PTPRK:TPBG
PTRF:RAB34
PTRF:RHOC
PTRF:SH3BGRL3
PUM1:SFPQ
PUM2:RNF38
PUM2:ZBTB6
PUS1:DUS3L
PUS1:REXO4
PUS3:AARS
PUS3:CSNK1A1
PUS3:CSNK1D
PUS3:CSNK1E
PUS3:CTU1
PUS3:EEF1A1
PUS3:EEF1A2
PUS3:ELP2
PUS3:LOC339352
PUS3:MOCS3
PUS3:URM1
PUS7:KIFC1
PVRL1:SIGLEC7
PVRL2:SSH3
PYCRL:RECQL4
PYCRL:SCRIB
PYCRL:TSTA3
PYGB:METTL18
PYGL:METTL18
PYGM:METTL18
PYGO2:UBE2Q1
PYGO2:VAMP3
PYGO2:VPS72
PYROXD1:RET
PYROXD1:SLC22A1
PYROXD1:SLC22A2
QARS:CSNK1A1
QARS:CSNK1D
QARS:CSNK1E
QARS:CTU1
QARS:EEF1A1
QARS:EEF1A2
QARS:ELP2
QARS:LOC339352
QARS:MOCS3
QSOX1:S100A6
RAB10:GGPS1
RAB10:PFN4
RAB10:STX11
RAB10:STX19
RAB10:STX1A
RAB10:STX1B
RAB10:STX2
RAB10:STX3
RAB10:STX4
RAB11A:RAB11B
RAB11A:SMAP1
RAB11A:SMAP2
RAB11B:SMAP1
RAB11B:SMAP2
RAB11FIP5:SGMS2
RAB11FIP5:TMEM43
RAB11FIP5:TSPAN4
RAB13:GGPS1
RAB13:PFN4
RAB13:STX11
RAB13:STX19
RAB13:STX1A
RAB13:STX1B
RAB13:STX2
RAB13:STX3
RAB13:STX4
RAB1A:CAP1
RAB1A:CAP2
RAB1A:GOSR1
RAB1A:RIOK3
RAB1A:RNF13
RAB1A:SKP1
RAB1A:SLC30A5
RAB1A:SLC38A2
RAB1A:SNX2
RAB1A:STX5
RAB1A:TMED10
RAB1A:TRIM23
RAB1A:UBXN4
RAB1A:VTI1A
RAB1A:YKT6
RAB1B:CAP1
RAB1B:CAP2
RAB1B:GOSR1
RAB1B:STX5
RAB1B:TMEM134
RAB1B:VTI1A
RAB1B:YKT6
RAB21:SELT
RAB23:RARS
RAB23:SEC23A
RAB23:SENP2
RAB23:SUMO1
RAB23:VAMP7
RAB23:YIPF5
RAB25:SDR16C5
RAB25:TRIM29
RAB3GAP2:UCHL5
RAB41:AP3D1
RAB41:AP3S1
RAB41:AP3S2
RAB41:ARCN1
RAB41:BECN1
RAB41:COG3
RAB41:COPA
RAB41:COPB1
RAB41:COPB2
RAB41:RAB1A
RAB41:RAB1B
RAB41:VTI1A
RAB41:ZNF547
RAB5A:COPB2
RAB5A:COPZ1
RAB5A:COPZ2
RAB5A:MON1A
RAB5A:MON1B
RAB5A:SNX13
RAB5A:VTI1A
RAB5B:COPB2
RAB5B:COPZ1
RAB5B:COPZ2
RAB5B:MON1A
RAB5B:MON1B
RAB5B:VTI1A
RAB5C:COPB2
RAB5C:COPZ1
RAB5C:COPZ2
RAB5C:MON1A
RAB5C:MON1B
RAB5C:VTI1A
RAB6A:AP3D1
RAB6A:AP3S1
RAB6A:AP3S2
RAB6A:ARCN1
RAB6A:BECN1
RAB6A:COG3
RAB6A:COPA
RAB6A:COPB1
RAB6A:COPB2
RAB6A:RAB1A
RAB6A:RAB1B
RAB6A:VTI1A
RAB6A:ZNF547
RAB6B:AP3D1
RAB6B:AP3S1
RAB6B:AP3S2
RAB6B:ARCN1
RAB6B:BECN1
RAB6B:COG3
RAB6B:COPA
RAB6B:COPB1
RAB6B:COPB2
RAB6B:RAB1A
RAB6B:RAB1B
RAB6B:VTI1A
RAB6B:ZNF547
RAB6D:AP3D1
RAB6D:AP3S1
RAB6D:AP3S2
RAB6D:ARCN1
RAB6D:BECN1
RAB6D:COG3
RAB6D:COPA
RAB6D:COPB1
RAB6D:COPB2
RAB6D:RAB1A
RAB6D:RAB1B
RAB6D:VTI1A
RAB6D:ZNF547
RAB8A:GGPS1
RAB8A:PFN4
RAB8A:STX11
RAB8A:STX19
RAB8A:STX1A
RAB8A:STX1B
RAB8A:STX2
RAB8A:STX3
RAB8A:STX4
RAB8B:GGPS1
RAB8B:PFN4
RAB8B:STX11
RAB8B:STX19
RAB8B:STX1A
RAB8B:STX1B
RAB8B:STX2
RAB8B:STX3
RAB8B:STX4
RABEP2:TAOK2
RABGGTB:ACTR6
RABGGTB:ATIC
RABGGTB:COG6
RABGGTB:ELP1
RABGGTB:EXOSC10
RABGGTB:GDI1
RABGGTB:GDI2
RABGGTB:GPN2
RABGGTB:KCTD7
RABGGTB:MYO5A
RABGGTB:MYO5B
RABGGTB:MYO5C
RABGGTB:RAB1A
RABGGTB:RAB1B
RABGGTB:SYS1
RAC1:SUN1
RAC1:TMEM106B
RAC2:RUNX1
RACGAP1:SMC4
RACK1:PATL1
RACK1:UBE2D1
RACK1:UBE2D2
RACK1:UBE2D3
RACK1:UBE2D4
RAD1:SKP2
RAD1:SUB1
RAD17:RAD51
RAD17:RAD52
RAD17:RAD9A
RAD17:RBM12
RAD17:SSBP1
RAD17:TAF9
RAD17:TBL1XR1
RAD17:XPO7
RAD17:YIPF5
RAD17:ZNF780A
RAD18:ASNSD1
RAD18:PRDX1
RAD18:PRDX2
RAD18:PRDX4
RAD21:CHTF18
RAD21:KIFC1
RAD21:PDS5A
RAD21:PDS5B
RAD21:RFC4
RAD21:SMC1A
RAD21:SMC1B
RAD21:SMC3
RAD21:WDHD1
RAD21L1:CHTF18
RAD21L1:KIFC1
RAD21L1:PDS5A
RAD21L1:PDS5B
RAD21L1:RFC4
RAD21L1:SMC1A
RAD21L1:SMC1B
RAD21L1:SMC3
RAD21L1:WDHD1
RAD23B:RAD51
RAD23B:RAD9A
RAD23B:RBX1
RAD23B:RELA
RAD23B:RNF146
RAD23B:RPL13A
RAD23B:RRM1
RAD23B:SESN2
RAD23B:SPTLC1
RAD23B:SSBP1
RAD23B:TMED2
RAD23B:TNFRSF10B
RAD23B:UBC
RAD23B:UNG
RAD23B:USP1
RAD23B:WRAP53
RAD23B:XRCC2
RAD23B:ZBTB32
RAD50:POLD1
RAD50:PRDX1
RAD50:PRDX2
RAD50:PRDX4
RAD50:RAD51
RAD50:RAD51B
RAD50:RAD51C
RAD50:RFC2
RAD50:XRCC2
RAD50:XRCC4
RAD50:XRCC6
RAD51:POLD2
RAD51:RAD51B
RAD51:RAD51C
RAD51:RAD52
RAD51:RAD9A
RAD51:RBX1
RAD51:RELA
RAD51:RFC4
RAD51:RPL13A
RAD51:RRM1
RAD51:SESN2
RAD51:SSBP1
RAD51:STAT3
RAD51:SUV39H2
RAD51:TIPARP
RAD51:TK1
RAD51:TNFRSF10B
RAD51:TOP2A
RAD51:TP53BP1
RAD51:UNG
RAD51:USP1
RAD51:USP11
RAD51:VDR
RAD51:WRAP53
RAD51:XRCC2
RAD51:XRCC4
RAD51:XRCC6
RAD51:ZBTB32
RAD51AP1:RAD54L
RAD51AP1:TACC3
RAD51AP1:TMPO
RAD51B:RAD51C
RAD51B:XRCC2
RAD51B:XRCC4
RAD51B:XRCC6
RAD51C:XRCC2
RAD51C:XRCC4
RAD51C:XRCC6
RAD52:POLD1
RAD52:RAD9A
RAD54L:RBM15
RAD54L:XRCC3
RAD9A:RBX1
RAD9A:RELA
RAD9A:RPL13A
RAD9A:RRM1
RAD9A:SESN2
RAD9A:SLCO1B3
RAD9A:SSBP1
RAD9A:TNFRSF10B
RAD9A:TUBB1
RAD9A:UNG
RAD9A:USP1
RAD9A:WRAP53
RAD9A:XRCC2
RAD9A:ZBTB32
RAE1:DSCC1
RAE1:GLE1
RAE1:KPNB1
RAE1:NUP155
RAE1:NUP205
RAE1:NUP98
RAE1:NXF1
RAE1:NXF2B
RAE1:NXF3
RAE1:NXF5
RAE1:PSMB4
RAE1:PSMD14
RAE1:RAN
RAE1:RANBP1
RAE1:SMC3
RAE1:VCP
RAF1:WDR48
RAF1:ZHX2
RAG1AP1:RET
RAG1AP1:SLC22A1
RAG1AP1:SLC22A2
RAGE:SLCO1B3
RAGE:TUBB1
RAI14:TIMP2
RAI14:VCL
RALB:TM9SF2
RALGAPB:YWHAB
RAN:SCD
RAN:TPX2
RANBP1:NDC80
RANBP1:NUP205
RANBP1:RAN
RANBP1:RANGAP1
RANBP1:RPRD1A
RANBP1:RPRD1B
RANBP1:SNRPD3
RANBP1:TOPBP1
RANBP1:TRA2B
RANBP2:SSB
RANBP3:RAVER1
RANBP3:SMARCC2
RANBP3:TYK2
RANBP3:WDR18
RANBP6:CDC14A
RANBP6:CDC14B
RANBP6:CDC27
RANGAP1:CFDP1
RANGAP1:PIGC
RANGAP1:RAN
RAP1A:RET
RAP1A:SLC22A1
RAP1A:SLC22A2
RAPGEF6:TCERG1
RAPSN:TACR1
RARA:RET
RARA:SLC22A1
RARA:SLC22A2
RARRES1:RPS3
RARS:SLC30A5
RARS:SNX2
RARS:TAF9
RARS2:ELP1
RARS2:ELP3
RARS2:ELP4
RARS2:KTI12
RARS2:LSM2
RARS2:PRPF4
RASSF7:SFN
RASSF8:TMEM158
RAVER1:SAMD1
RAVER1:TYK2
RAVER1:ZNF653
RB1:SCPEP1
RB1:SKP2
RB1:TOP2A
RB1:TP53
RB1:TSC2
RB1:TWSG1
RB1CC1:TCEB1
RBBP4:SERBP1
RBBP4:SF3A3
RBBP8:TP53
RBCK1:TRIB3
RBM10:SMG5
RBM10:SUZ12
RBM10:UBE2O
RBM10:USP22
RBM12:RRM1
RBM12:SAFB
RBM12:SLC28A1
RBM12:SLC29A1
RBM12:SLC29A2
RBM12:SRP9
RBM12:SSB
RBM12:TYMS
RBM12:XPO7
RBM12:ZBTB39
RBM12B:WDR67
RBM14:SAFB
RBM14:SF1
RBM14:SGTA
RBM14:SNHG7
RBM14:SRRM1
RBM14:TCF3
RBM14:ZC3H4
RBM17:SUV39H2
RBM17:WAC
RBM26:SFPQ
RBM26:USPL1
RBM26:ZRANB2
RBM28:CEBPZ
RBM28:DDX56
RBM28:MAK16
RBM28:RPSAP15
RBM33:ZNF212
RBM39:YTHDC1
RBM39:ZBTB44
RBM45:SMAD6
RBM5:TP53
RBM6:SLC25A38
RBM8A:SERBP1
RBMX2:VBP1
RBMXL1:ZNF644
RBPMS:RHOC
RBX1:RELA
RBX1:RPL13A
RBX1:RRM1
RBX1:SESN2
RBX1:SSBP1
RBX1:TNFRSF10B
RBX1:UNG
RBX1:USP1
RBX1:WRAP53
RBX1:XRCC2
RBX1:ZBTB32
RC3H2:SRP9
RCAN1:RET
RCAN1:SLC22A1
RCAN1:SLC22A2
RCAN2:RET
RCAN2:SLC22A1
RCAN2:SLC22A2
RCC1:BYSL
RCC1:KPNB1
RCC1:RAN
RCC1:SUMO1
RCE1:RAB41
RCE1:RAB6A
RCE1:RAB6B
RCE1:RAB6D
RCE1:STX16
RCE1:SYS1
RCE1:VPS53
RCOR3:SRP9
RDH10:ALG14
RDH10:ARL1
RDH10:CHEK1
RDH10:DOLK
RDH10:GOSR1
RDH10:HSD17B13
RDH10:MED7
RDH10:NUS1
RDH10:PIGC
RDH10:PIGF
RDH10:PIGK
RDH10:PIGS
RDH10:PIGT
RDH10:PIGV
RDH10:SDR16C5
RDH10:TRAPPC1
RDH11:DHRS3
RDH11:HSD17B11
RDH11:HSD17B13
RDH11:RDH10
RDH11:SDR16C5
RDH12:DHRS3
RDH12:HSD17B11
RDH12:HSD17B13
RDH12:RDH10
RDH12:SDR16C5
RDH13:DHRS3
RDH13:HSD17B11
RDH13:HSD17B13
RDH13:RDH10
RDH13:SDR16C5
RECQL4:ZC3H3
RECQL5:UBE2O
REEP5:MED6
RELA:RPL13A
RELA:RRM1
RELA:SESN2
RELA:SSBP1
RELA:TNFRSF10B
RELA:UNG
RELA:USP1
RELA:WRAP53
RELA:XRCC2
RELA:ZBTB32
REN:RPL7A
REN:VPS41
REPIN1:CDC27
REPIN1:MAPK7
REPIN1:MCM5
REPIN1:ORC2
REPIN1:OTUD6A
REPIN1:OTUD6B
REPIN1:SLC25A38
REPIN1:ZNF282
REPIN1:ZNF398
RER1:XPC
RERE:UBE4B
RET:RPL21
RET:RPL35
RET:RPL36A
RET:RPL5
RET:RTP4
RET:RYK
RET:S1PR2
RET:SAT1
RET:SEL1L
RET:SEPT6
RET:SESTD1
RET:SETMAR
RET:SFRP4
RET:SFRS2IP
RET:SKP1
RET:SMARCA1
RET:SNTA1
RET:SNX10
RET:SORBS1
RET:SP100
RET:SP110
RET:SPTB
RET:SRI
RET:SV2B
RET:SYT11
RET:TAS2R14
RET:TBCCD1
RET:TFAP2B
RET:THAP1
RET:TJP1
RET:TLE1
RET:TMEFF1
RET:TNFRSF9
RET:TPM1
RET:TRIM24
RET:TRIP11
RET:TROVE2
RET:UBA6
RET:UBE3A
RET:UCP2
RET:UGT1A9
RET:UTP14A
RET:WNT5A
RET:ZNF140
RET:ZNF473
RET:ZP3
REV1:AVL9
REV1:RAD52
REV1:TSR3
REXO5:EXOSC10
REXO5:POLR3K
RFC1:ASF1A
RFC1:ASF1B
RFC1:DTYMK
RFC1:FEN1
RFC1:MCM5
RFC1:NSMCE4A
RFC1:POLD1
RFC1:POLD2
RFC1:RAD52
RFC1:RFC3
RFC1:RFC4
RFC2:CDC14A
RFC2:CDC14B
RFC2:CFDP1
RFC2:CNOT1
RFC2:DIMT1
RFC2:GINS4
RFC2:KRR1
RFC2:MCM4
RFC2:NDC80
RFC2:NOC3L
RFC2:PIGV
RFC2:PSMD11
RFC2:RAD51
RFC2:RAD54L
RFC2:RFC3
RFC2:SLU7
RFC3:CDC6
RFC3:FEN1
RFC3:HSF1
RFC3:HSF2
RFC3:KIFC1
RFC3:ORC1
RFC3:ORC4
RFC3:RFC4
RFC3:RPA1
RFC3:SLC25A19
RFC3:SMC1A
RFC3:SMC1B
RFC3:SMC3
RFC3:TFDP1
RFC3:USP39
RFC3:WDHD1
RFC3:YBX1
RFC4:SLBP
RFC4:TOP2A
RFC4:USP1
RFC5:SLCO1B3
RFC5:SMC1A
RFC5:SMC3
RFC5:TMPO
RFC5:TUBB1
RFNG:ZNF768
RFT1:ACTA1
RFT1:ACTA2
RFT1:ACTB
RFT1:ACTC1
RFT1:ACTG1
RFT1:ACTG2
RFT1:ARFRP1
RFT1:CDK12
RFT1:CDK13
RFT1:COPA
RFT1:DMAP1
RFT1:LLGL1
RFT1:LLGL2
RFT1:STX16
RFT1:STXBP5
RFT1:STXBP5L
RFT1:VPS4A
RFT1:VPS4B
RFT1:VPS53
RFX5:TARS2
RFXANK:ZNF101
RGN:VPS41
RGS1:SLAMF1
RHBDF1:TNFRSF12A
RHBDF1:TRIM16L
RHBDL2:S100A16
RHOA:RPAP3
RHOB:ARFGEF1
RHOB:ARFGEF2
RHOB:CALM1
RHOB:CALML3
RHOB:PIGC
RHOB:PIGF
RHOB:PPP1CA
RHOB:PPP1CB
RHOB:PPP1CC
RHOB:PRKCA
RHOB:PRKCB
RHOB:PRKCD
RHOB:PRKCE
RHOB:PRKCG
RHOB:PRKCH
RHOB:PRKCQ
RHOC:S100A13
RHOC:SNX33
RHOD:SSH3
RHOD:ST14
RHOD:TSKU
RHOG:TAF10
RHOT2:SMARCC2
RICTOR:CALM1
RICTOR:CALML3
RICTOR:CEBPZ
RICTOR:MAPK7
RICTOR:PIGW
RICTOR:PRKCA
RICTOR:PRKCB
RICTOR:PRKCD
RICTOR:PRKCE
RICTOR:PRKCG
RICTOR:PRKCH
RICTOR:PRKCQ
RICTOR:RFK
RICTOR:SPTLC1
RICTOR:SPTLC2
RICTOR:SPTLC3
RICTOR:TAF7
RICTOR:TAF7L
RIMS2:RPS6
RIN2:SRGAP1
RIN2:TPM1
RIN2:VCL
RIOK2:CSTF2
RIOK2:CSTF2T
RIOK2:PPAT
RIOK2:SKIV2L2
RIOK2:TAF9
RIOK3:SPTLC1
RIOK3:UGP2
RIPK1:RRM1
RIPK1:SLC28A1
RIPK1:SLC29A1
RIPK1:SLC29A2
RIPK1:TYMS
RIPK2:RRM1
RIPK2:SLC28A1
RIPK2:SLC29A1
RIPK2:SLC29A2
RIPK2:TYMS
RIPK4:SSH3
RITA1:TP53
RLIM:TAF1
RMND5A:WDR33
RNASEH2A:TUBA1A
RNASEL:RRM1
RNASEL:SLC28A1
RNASEL:SLC29A1
RNASEL:SLC29A2
RNASEL:TYMS
RND3:SH3RF1
RNF11:RYK
RNF11:SCP2
RNF11:TMEM59
RNF11:UBE2H
RNF113A:AAR2
RNF113A:ACTR2
RNF113A:BOP1
RNF113A:CFL1
RNF113A:CFL2
RNF113A:DSTN
RNF113A:NOC3L
RNF113A:NOP2
RNF113A:PRPF6
RNF113A:PSMC5
RNF113A:SF3A3
RNF113A:SF3B6
RNF113B:AAR2
RNF113B:ACTR2
RNF113B:BOP1
RNF113B:CFL1
RNF113B:CFL2
RNF113B:DSTN
RNF113B:NOC3L
RNF113B:NOP2
RNF113B:PRPF6
RNF113B:PSMC5
RNF113B:SF3A3
RNF113B:SF3B6
RNF126:SGTA
RNF126:SLC39A3
RNF126:THOP1
RNF126:TIMM44
RNF126:UQCR11
RNF138:TXNL1
RNF138:ZNF670
RNF139:TRMT12
RNF139:ZNF7
RNF146:SLC38A2
RNF146:TAB2
RNF146:UBC
RNF146:WDR61
RNF146:YAF2
RNF146:YIPF4
RNF146:ZBTB11
RNF167:SLC25A11
RNF167:TMEM93
RNF20:CDC23
RNF20:PSMD14
RNF34:SART3
RNF39:SCNN1A
RNF39:SERPINB5
RNF40:CDC23
RNF40:PSMD14
RNF40:ZC3H7B
RNF43:SFN
RNF44:ZBTB39
RNF6:SDHD
RNH1:TAF10
RNMT:SEH1L
RNPC3:ZRANB2
ROMO1:PAM16
ROMO1:PRPF6
ROS1:STAT3
ROS1:TIPARP
ROS1:TP53
RPA2:ACTR6
RPA2:ASF1A
RPA2:ASF1B
RPA2:BLM
RPA2:CDC23
RPA2:DNA2
RPA2:IGBP1
RPA2:KPNB1
RPA2:MCM5
RPA2:ORC1
RPA2:ORC4
RPA2:POLA2
RPA2:PPIP5K1
RPA2:PPIP5K2
RPA2:PRIM1
RPA2:PRIM2
RPA2:RFC2
RPA2:RFC3
RPA2:TOP3A
RPA2:WDHD1
RPA3:UBE2C
RPA4:ACTR6
RPA4:ASF1A
RPA4:ASF1B
RPA4:BLM
RPA4:CDC23
RPA4:DNA2
RPA4:IGBP1
RPA4:KPNB1
RPA4:MCM5
RPA4:ORC1
RPA4:ORC4
RPA4:POLA2
RPA4:PPIP5K1
RPA4:PPIP5K2
RPA4:PRIM1
RPA4:PRIM2
RPA4:RFC2
RPA4:RFC3
RPA4:TOP3A
RPA4:WDHD1
RPAP3:USO1
RPE:ACTA1
RPE:ACTA2
RPE:ACTB
RPE:ACTC1
RPE:ACTG1
RPE:ACTG2
RPE:TECR
RPE:TECRL
RPF1:CEBPZ
RPF1:DDX56
RPF1:MAK16
RPF1:NOP56
RPF1:RWDD3
RPF1:TAF12
RPIA:PIGO
RPIA:RFC4
RPIA:RRP1B
RPIA:SRPK1
RPIA:TOP2B
RPL10A:RPS24
RPL10L:CDK2
RPL10L:NHP2
RPL10L:NOP56
RPL10L:PSME4
RPL11:A4GALT
RPL11:A4GNT
RPL11:GNPNAT1
RPL11:RPS14
RPL11:RPS24
RPL12:DENR
RPL12:RACK1
RPL13A:RRM1
RPL13A:SESN2
RPL13A:SSBP1
RPL13A:TNFRSF10B
RPL13A:UNG
RPL13A:USP1
RPL13A:WRAP53
RPL13A:XRCC2
RPL13A:ZBTB32
RPL14:THOC7
RPL15:A4GALT
RPL15:A4GNT
RPL15:BRIX1
RPL15:C1orf123
RPL15:FKBP1B
RPL15:FKBP1C
RPL15:MED6
RPL15:PRPF6
RPL15:PWP1
RPL15:RBM34
RPL17:CEBPZ
RPL17:MED6
RPL17:NOLC1
RPL17:PRPF6
RPL17:TECR
RPL17:TECRL
RPL18A:A4GALT
RPL18A:A4GNT
RPL18A:CHRAC1
RPL18A:LLGL1
RPL18A:LLGL2
RPL18A:PELO
RPL18A:STXBP5
RPL18A:STXBP5L
RPL21:SLC22A1
RPL21:SLC22A2
RPL23:GSPT1
RPL23:GSPT2
RPL23:KPNB1
RPL23:MPPE1
RPL23:NOP56
RPL23:POLR1A
RPL23:PSMB5
RPL23:PSMB8
RPL24:RPL35A
RPL26:MED6
RPL26L1:MED6
RPL27A:A4GALT
RPL27A:A4GNT
RPL27A:MED6
RPL27A:NOP56
RPL27A:RPS14
RPL27A:SDAD1
RPL27A:SNRPA1
RPL3:CSTF2
RPL3:CSTF2T
RPL3:DDX51
RPL3:DDX56
RPL3:METTL18
RPL30:RPS3
RPL30:UBR5
RPL31:DRG1
RPL31:USP12
RPL34:SNRPD1
RPL35:SLC22A1
RPL35:SLC22A2
RPL35A:RPS27A
RPL36:RPS11
RPL36:RPS15
RPL36:RPS16
RPL36:RPS5
RPL36:SEPT2
RPL36:SEPT4
RPL36:SEPT5
RPL36:SEPT7
RPL36A:SLC22A1
RPL36A:SLC22A2
RPL3L:CSTF2
RPL3L:CSTF2T
RPL3L:DDX51
RPL3L:DDX56
[truncated: 61,582 more chars]
