# Supplementary material for: Integrative omics analysis reveals relationships of genes with synthetic lethal interactions through a pan-cancer analysis
Source: Comput Struct Biotechnol J. 2020 Oct 21;18:3243–54. doi: 10.1016/j.csbj.2020.10.015 (PMC7658657; doi:10.1016/j.csbj.2020.10.015)
Supplement: Supplementary Table S2 [file mmc3.txt]

gene	Oncogene	TSG	actionable_gene	source	essential	hallmark	cgc	target
ABL1	Oncogene	NA	drug_actionable_gene	synlethdbDatabase	essential	Genome Instability and Mutation,Tissue Invasion and Metastasis	cgc	drugbank_target
AKT1	Oncogene	NA	drug_actionable_gene	synlethdbDatabase	NA	Evading Apoptosis,Insensitivity to Antigrowth Signals,Reprogramming Energy Metabolism,Self Sufficiency in Growth Signals	cgc	drugbank_target
ALK	Oncogene	NA	drug_actionable_gene	synlethdbDatabase	NA	Insensitivity to Antigrowth Signals,Self Sufficiency in Growth Signals	cgc	drugbank_target
APC	NA	TSG	drug_actionable_gene	synlethdbDatabase	essential	Insensitivity to Antigrowth Signals,Tissue Invasion and Metastasis	cgc	NA
AR	Oncogene	NA	drug_actionable_gene	synlethdbDatabase	NA	Insensitivity to Antigrowth Signals,Self Sufficiency in Growth Signals	cgc	NA
ARID1A	NA	TSG	NA	synlethdbDatabase	essential	NA	cgc	NA
ARID1B	NA	TSG	NA	synlethdbDatabase	NA	NA	cgc	NA
ARID2	NA	TSG	NA	synlethdbDatabase	NA	Insensitivity to Antigrowth Signals	cgc	NA
ATM	NA	TSG	drug_actionable_gene	synlethdbDatabase	NA	Genome Instability and Mutation,Insensitivity to Antigrowth Signals,Self Sufficiency in Growth Signals	cgc	drugbank_target
ATRX	NA	TSG	NA	synlethdbDatabase	essential	Genome Instability and Mutation,Limitless Replicative Potential	cgc	NA
AXIN1	NA	TSG	NA	synlethdbDatabase	NA	Insensitivity to Antigrowth Signals,Self Sufficiency in Growth Signals	cgc	drugbank_target
BAP1	NA	TSG	drug_actionable_gene	synlethdbDatabase	essential	Insensitivity to Antigrowth Signals	cgc	NA
BCL2	Oncogene	NA	drug_actionable_gene	synlethdbDatabase	essential	Evading Apoptosis,Insensitivity to Antigrowth Signals,Reprogramming Energy Metabolism,Self Sufficiency in Growth Signals	cgc	drugbank_target
BRAF	Oncogene	NA	drug_actionable_gene	synlethdbDatabase	NA	Evading Apoptosis,Insensitivity to Antigrowth Signals,Self Sufficiency in Growth Signals	cgc	drugbank_target
BRCA1	NA	TSG	drug_actionable_gene	synlethdbDatabase	essential	Genome Instability and Mutation,Sustained Angiogenesis	cgc	NA
BRCA2	NA	TSG	drug_actionable_gene	synlethdbDatabase	essential	Genome Instability and Mutation	cgc	NA
CARD11	Oncogene	NA	NA	synlethdbDatabase	NA	Evading Immune Detection,Insensitivity to Antigrowth Signals,Self Sufficiency in Growth Signals,Tumor Promoting Inflammation	cgc	NA
CASP8	NA	TSG	NA	synlethdbDatabase	NA	NA	cgc	drugbank_target
CBL	Oncogene	NA	NA	synlethdbDatabase	NA	Evading Apoptosis	cgc	NA
CDC73	NA	TSG	NA	predictionFromYeast&synlethdbDatabase	essential	Evading Apoptosis,Insensitivity to Antigrowth Signals	cgc	NA
CDH1	NA	TSG	drug_actionable_gene	synlethdbDatabase	NA	Tissue Invasion and Metastasis	cgc	NA
CDKN2A	NA	TSG	drug_actionable_gene	synlethdbDatabase	NA	Insensitivity to Antigrowth Signals,Limitless Replicative Potential	cgc	NA
CIC	NA	TSG	NA	synlethdbDatabase	NA	NA	cgc	NA
CREBBP	NA	TSG	drug_actionable_gene	synlethdbDatabase	essential	Insensitivity to Antigrowth Signals,Self Sufficiency in Growth Signals	cgc	NA
CSF1R	Oncogene	NA	NA	synlethdbDatabase	NA	Evading Apoptosis,Insensitivity to Antigrowth Signals,Self Sufficiency in Growth Signals	cgc	drugbank_target
CTNNB1	Oncogene	NA	drug_actionable_gene	synlethdbDatabase	NA	Insensitivity to Antigrowth Signals,Self Sufficiency in Growth Signals,Sustained Angiogenesis,Tissue Invasion and Metastasis	cgc	NA
CYLD	NA	TSG	NA	synlethdbDatabase	NA	NA	cgc	NA
DAXX	NA	TSG	NA	synlethdbDatabase	essential	NA	cgc	NA
DNMT1	Oncogene	NA	NA	synlethdbDatabase	essential	NA	NA	drugbank_target
EGFR	Oncogene	NA	drug_actionable_gene	synlethdbDatabase	NA	Evading Apoptosis,Insensitivity to Antigrowth Signals,Self Sufficiency in Growth Signals,Tissue Invasion and Metastasis	cgc	drugbank_target
EP300	NA	TSG	NA	synlethdbDatabase	essential	NA	cgc	NA
ERBB2	Oncogene	NA	drug_actionable_gene	synlethdbDatabase	NA	Insensitivity to Antigrowth Signals,Self Sufficiency in Growth Signals,Sustained Angiogenesis,Tissue Invasion and Metastasis	cgc	drugbank_target
EZH2	Oncogene	NA	drug_actionable_gene	synlethdbDatabase	essential	NA	cgc	NA
FBXW7	NA	TSG	drug_actionable_gene	predictionFromYeast&synlethdbDatabase	essential	NA	cgc	NA
FGFR2	Oncogene	NA	drug_actionable_gene	synlethdbDatabase	NA	Self Sufficiency in Growth Signals,Tissue Invasion and Metastasis	cgc	drugbank_target
FGFR3	Oncogene	NA	drug_actionable_gene	synlethdbDatabase	NA	Self Sufficiency in Growth Signals	cgc	drugbank_target
FLT3	Oncogene	NA	drug_actionable_gene	synlethdbDatabase	NA	Self Sufficiency in Growth Signals	cgc	drugbank_target
FUBP1	NA	TSG	NA	synlethdbDatabase	essential	NA	cgc	drugbank_target
GATA3	NA	TSG	NA	synlethdbDatabase	NA	Insensitivity to Antigrowth Signals,Self Sufficiency in Growth Signals	cgc	NA
GNA11	Oncogene	NA	drug_actionable_gene	synlethdbDatabase	NA	Insensitivity to Antigrowth Signals,Self Sufficiency in Growth Signals	cgc	NA
HIST1H3B	Oncogene	NA	NA	synlethdbDatabase	NA	NA	cgc	NA
HRAS	Oncogene	NA	drug_actionable_gene	synlethdbDatabase	NA	Insensitivity to Antigrowth Signals,Limitless Replicative Potential,Self Sufficiency in Growth Signals	cgc	NA
JAK1	Oncogene	NA	NA	synlethdbDatabase	NA	Tissue Invasion and Metastasis	cgc	drugbank_target
JAK2	Oncogene	NA	drug_actionable_gene	synlethdbDatabase	NA	Insensitivity to Antigrowth Signals,Self Sufficiency in Growth Signals,Tissue Invasion and Metastasis	cgc	drugbank_target
KDM6A	NA	TSG	NA	predictionFromYeast	NA	NA	cgc	NA
KIT	Oncogene	NA	drug_actionable_gene	synlethdbDatabase	NA	Evading Apoptosis,Insensitivity to Antigrowth Signals,Self Sufficiency in Growth Signals	cgc	drugbank_target
KLF4	Oncogene	NA	NA	synlethdbDatabase	NA	Insensitivity to Antigrowth Signals	cgc	NA
KRAS	Oncogene	NA	drug_actionable_gene	synlethdbDatabase	NA	Insensitivity to Antigrowth Signals,Self Sufficiency in Growth Signals	cgc	NA
MAP2K1	Oncogene	NA	drug_actionable_gene	synlethdbDatabase	NA	Insensitivity to Antigrowth Signals,Limitless Replicative Potential,Self Sufficiency in Growth Signals,Tissue Invasion and Metastasis	cgc	NA
MAP3K1	NA	TSG	drug_actionable_gene	synlethdbDatabase	NA	NA	cgc	NA
MED12	Oncogene	NA	drug_actionable_gene	synlethdbDatabase	essential	NA	cgc	NA
MEN1	NA	TSG	drug_actionable_gene	synlethdbDatabase	essential	Genome Instability and Mutation,Insensitivity to Antigrowth Signals	cgc	NA
MET	Oncogene	NA	drug_actionable_gene	synlethdbDatabase	NA	Insensitivity to Antigrowth Signals,Self Sufficiency in Growth Signals	cgc	drugbank_target
MLH1	NA	TSG	drug_actionable_gene	predictionFromYeast&synlethdbDatabase	NA	Genome Instability and Mutation	cgc	NA
MLL2	NA	TSG	drug_actionable_gene	synlethdbDatabase	NA	NA	NA	NA
MLL3	NA	TSG	NA	synlethdbDatabase	NA	NA	NA	NA
MPL	Oncogene	NA	drug_actionable_gene	synlethdbDatabase	NA	NA	cgc	NA
MSH2	NA	TSG	drug_actionable_gene	predictionFromYeast&synlethdbDatabase	NA	Genome Instability and Mutation	cgc	NA
MSH6	NA	TSG	drug_actionable_gene	predictionFromYeast&synlethdbDatabase	NA	Genome Instability and Mutation	cgc	NA
MYD88	Oncogene	NA	drug_actionable_gene	synlethdbDatabase	NA	Evading Apoptosis,Insensitivity to Antigrowth Signals,Self Sufficiency in Growth Signals	cgc	NA
NCOR1	NA	TSG	NA	synlethdbDatabase	NA	NA	cgc	NA
NF1	NA	TSG	drug_actionable_gene	predictionFromYeast&synlethdbDatabase	NA	Insensitivity to Antigrowth Signals,Self Sufficiency in Growth Signals,Sustained Angiogenesis,Tissue Invasion and Metastasis	cgc	NA
NF2	NA	TSG	drug_actionable_gene	synlethdbDatabase	NA	Insensitivity to Antigrowth Signals	cgc	NA
NFE2L2	Oncogene	NA	NA	synlethdbDatabase	NA	Reprogramming Energy Metabolism,Sustained Angiogenesis	cgc	NA
NOTCH1	NA	TSG	drug_actionable_gene	synlethdbDatabase	NA	Insensitivity to Antigrowth Signals,Self Sufficiency in Growth Signals,Tissue Invasion and Metastasis	cgc	NA
NOTCH2	NA	TSG	drug_actionable_gene	synlethdbDatabase	NA	Evading Apoptosis,Insensitivity to Antigrowth Signals	cgc	NA
NPM1	NA	TSG	drug_actionable_gene	synlethdbDatabase	essential	Evading Apoptosis,Genome Instability and Mutation,Insensitivity to Antigrowth Signals,Self Sufficiency in Growth Signals	cgc	NA
NRAS	Oncogene	NA	drug_actionable_gene	synlethdbDatabase	NA	Insensitivity to Antigrowth Signals,Self Sufficiency in Growth Signals	cgc	NA
PDGFRA	Oncogene	NA	drug_actionable_gene	synlethdbDatabase	NA	Self Sufficiency in Growth Signals,Tissue Invasion and Metastasis	cgc	NA
PHF6	NA	TSG	NA	synlethdbDatabase	NA	NA	cgc	NA
PIK3CA	Oncogene	NA	drug_actionable_gene	synlethdbDatabase	NA	NA	cgc	NA
PIK3R1	NA	TSG	drug_actionable_gene	synlethdbDatabase	NA	Evading Apoptosis,Insensitivity to Antigrowth Signals,Self Sufficiency in Growth Signals,Tissue Invasion and Metastasis	cgc	NA
PPP2R1A	Oncogene	NA	NA	synlethdbDatabase	essential	Insensitivity to Antigrowth Signals	cgc	NA
PTEN	NA	TSG	drug_actionable_gene	synlethdbDatabase	NA	Evading Apoptosis,Insensitivity to Antigrowth Signals,Reprogramming Energy Metabolism,Self Sufficiency in Growth Signals,Tissue Invasion and Metastasis	cgc	drugbank_target
RB1	NA	TSG	drug_actionable_gene	synlethdbDatabase	NA	Insensitivity to Antigrowth Signals	cgc	NA
RET	Oncogene	NA	drug_actionable_gene	synlethdbDatabase	NA	Insensitivity to Antigrowth Signals,Self Sufficiency in Growth Signals,Tissue Invasion and Metastasis	cgc	drugbank_target
RNF43	NA	TSG	drug_actionable_gene	synlethdbDatabase	NA	NA	cgc	NA
RUNX1	NA	TSG	drug_actionable_gene	synlethdbDatabase	NA	Sustained Angiogenesis	cgc	NA
SF3B1	Oncogene	NA	NA	synlethdbDatabase	essential	NA	cgc	NA
SMAD2	NA	TSG	drug_actionable_gene	synlethdbDatabase	NA	Insensitivity to Antigrowth Signals,Tissue Invasion and Metastasis	cgc	drugbank_target
SMAD4	NA	TSG	drug_actionable_gene	synlethdbDatabase	NA	Insensitivity to Antigrowth Signals	cgc	NA
SMARCA4	NA	TSG	drug_actionable_gene	predictionFromYeast&synlethdbDatabase	essential	Insensitivity to Antigrowth Signals	cgc	NA
SMARCB1	NA	TSG	drug_actionable_gene	synlethdbDatabase	essential	Genome Instability and Mutation,Insensitivity to Antigrowth Signals	cgc	NA
SMO	Oncogene	NA	drug_actionable_gene	synlethdbDatabase	NA	Evading Apoptosis,Insensitivity to Antigrowth Signals,Self Sufficiency in Growth Signals,Sustained Angiogenesis	cgc	drugbank_target
SOX9	NA	TSG	NA	synlethdbDatabase	NA	Evading Apoptosis,Insensitivity to Antigrowth Signals,Self Sufficiency in Growth Signals,Tissue Invasion and Metastasis	NA	NA
STAG2	NA	TSG	NA	predictionFromYeast&synlethdbDatabase	essential	NA	cgc	NA
STK11	NA	TSG	drug_actionable_gene	synlethdbDatabase	essential	Insensitivity to Antigrowth Signals	cgc	NA
TNFAIP3	NA	TSG	NA	synlethdbDatabase	NA	NA	cgc	NA
TP53	NA	TSG	drug_actionable_gene	synlethdbDatabase	NA	Evading Apoptosis,Insensitivity to Antigrowth Signals,Reprogramming Energy Metabolism	cgc	NA
TSC1	NA	TSG	drug_actionable_gene	synlethdbDatabase	NA	Insensitivity to Antigrowth Signals	cgc	NA
U2AF1	Oncogene	NA	NA	synlethdbDatabase	essential	NA	cgc	NA
VHL	NA	TSG	drug_actionable_gene	synlethdbDatabase	essential	Evading Apoptosis,Insensitivity to Antigrowth Signals	cgc	NA
AKT2	NA	NA	drug_actionable_gene	synlethdbDatabase	NA	Evading Apoptosis,Insensitivity to Antigrowth Signals,Self Sufficiency in Growth Signals	cgc	drugbank_target
AKT3	NA	NA	drug_actionable_gene	synlethdbDatabase	NA	Insensitivity to Antigrowth Signals,Self Sufficiency in Growth Signals	cgc	NA
ARAF	NA	NA	drug_actionable_gene	synlethdbDatabase	NA	Evading Apoptosis,Insensitivity to Antigrowth Signals,Self Sufficiency in Growth Signals	cgc	drugbank_target
ATR	NA	NA	drug_actionable_gene	predictionFromYeast&synlethdbDatabase	essential	Genome Instability and Mutation	cgc	NA
AURKA	NA	NA	drug_actionable_gene	predictionFromYeast&synlethdbDatabase	essential	Evading Apoptosis	NA	drugbank_target
BRD2	NA	NA	drug_actionable_gene	predictionFromYeast&synlethdbDatabase	essential	NA	NA	NA
BRD3	NA	NA	drug_actionable_gene	predictionFromYeast&synlethdbDatabase	NA	NA	cgc	NA
BRD4	NA	NA	drug_actionable_gene	predictionFromYeast&synlethdbDatabase	essential	NA	cgc	NA
BTK	NA	NA	drug_actionable_gene	synlethdbDatabase	NA	NA	cgc	drugbank_target
CCND1	NA	NA	drug_actionable_gene	synlethdbDatabase	essential	Self Sufficiency in Growth Signals	cgc	drugbank_target
CCND2	NA	NA	drug_actionable_gene	synlethdbDatabase	NA	Evading Apoptosis,Self Sufficiency in Growth Signals	cgc	NA
CCNE1	NA	NA	drug_actionable_gene	synlethdbDatabase	NA	NA	cgc	NA
CDK12	NA	NA	drug_actionable_gene	predictionFromYeast&synlethdbDatabase	essential	NA	cgc	NA
CDK4	NA	NA	drug_actionable_gene	synlethdbDatabase	NA	Insensitivity to Antigrowth Signals,Self Sufficiency in Growth Signals	cgc	drugbank_target
CDK6	NA	NA	drug_actionable_gene	synlethdbDatabase	NA	Insensitivity to Antigrowth Signals,Self Sufficiency in Growth Signals	cgc	drugbank_target
CDKN1A	NA	NA	drug_actionable_gene	synlethdbDatabase	NA	Evading Apoptosis,Insensitivity to Antigrowth Signals,Limitless Replicative Potential	cgc	NA
CDKN1B	NA	NA	drug_actionable_gene	synlethdbDatabase	NA	Evading Apoptosis,Insensitivity to Antigrowth Signals,Self Sufficiency in Growth Signals	cgc	NA
CHEK1	NA	NA	drug_actionable_gene	predictionFromYeast&synlethdbDatabase	essential	Genome Instability and Mutation,Self Sufficiency in Growth Signals	NA	NA
CHEK2	NA	NA	drug_actionable_gene	predictionFromYeast&synlethdbDatabase	NA	Genome Instability and Mutation,Limitless Replicative Potential	cgc	NA
DDR2	NA	NA	drug_actionable_gene	synlethdbDatabase	NA	Insensitivity to Antigrowth Signals,Self Sufficiency in Growth Signals,Tissue Invasion and Metastasis	cgc	drugbank_target
EPHA3	NA	NA	drug_actionable_gene	predictionFromYeast	NA	Tissue Invasion and Metastasis	cgc	NA
ERBB3	NA	NA	drug_actionable_gene	synlethdbDatabase	NA	Insensitivity to Antigrowth Signals,Self Sufficiency in Growth Signals,Tissue Invasion and Metastasis	cgc	NA
ERCC2	NA	NA	drug_actionable_gene	synlethdbDatabase	essential	Genome Instability and Mutation	cgc	NA
ERRFI1	NA	NA	drug_actionable_gene	synlethdbDatabase	NA	NA	NA	NA
ESR1	NA	NA	drug_actionable_gene	synlethdbDatabase	NA	Insensitivity to Antigrowth Signals,Self Sufficiency in Growth Signals	cgc	drugbank_target
EWSR1	NA	NA	drug_actionable_gene	synlethdbDatabase	essential	NA	cgc	NA
FGFR1	NA	NA	drug_actionable_gene	synlethdbDatabase	NA	Self Sufficiency in Growth Signals,Tissue Invasion and Metastasis	cgc	drugbank_target
FLCN	NA	NA	drug_actionable_gene	synlethdbDatabase	NA	Insensitivity to Antigrowth Signals	cgc	NA
HGF	NA	NA	drug_actionable_gene	synlethdbDatabase	NA	Evading Apoptosis,Self Sufficiency in Growth Signals,Sustained Angiogenesis,Tissue Invasion and Metastasis	NA	drugbank_target
IGF1R	NA	NA	drug_actionable_gene	synlethdbDatabase	NA	Evading Apoptosis,Insensitivity to Antigrowth Signals,Self Sufficiency in Growth Signals	NA	drugbank_target
KDR	NA	NA	drug_actionable_gene	synlethdbDatabase	NA	Evading Apoptosis,Self Sufficiency in Growth Signals,Sustained Angiogenesis	cgc	NA
MAP2K4	NA	NA	drug_actionable_gene	synlethdbDatabase	NA	Insensitivity to Antigrowth Signals,Self Sufficiency in Growth Signals	cgc	NA
MAPK1	NA	NA	drug_actionable_gene	synlethdbDatabase	NA	Insensitivity to Antigrowth Signals,Self Sufficiency in Growth Signals	cgc	NA
MAPK3	NA	NA	drug_actionable_gene	synlethdbDatabase	NA	NA	NA	drugbank_target
MCL1	NA	NA	drug_actionable_gene	synlethdbDatabase	essential	Evading Apoptosis	NA	NA
MDM2	NA	NA	drug_actionable_gene	synlethdbDatabase	essential	Evading Apoptosis,Reprogramming Energy Metabolism,Self Sufficiency in Growth Signals	cgc	drugbank_target
MDM4	NA	NA	drug_actionable_gene	synlethdbDatabase	NA	Evading Apoptosis,Insensitivity to Antigrowth Signals,Reprogramming Energy Metabolism	cgc	NA
MITF	NA	NA	drug_actionable_gene	predictionFromYeast	NA	NA	cgc	NA
MLL	NA	NA	drug_actionable_gene	synlethdbDatabase	NA	NA	NA	NA
MTOR	NA	NA	drug_actionable_gene	predictionFromYeast&synlethdbDatabase	essential	Genome Instability and Mutation,Insensitivity to Antigrowth Signals,Reprogramming Energy Metabolism,Self Sufficiency in Growth Signals,Tissue Invasion and Metastasis	cgc	drugbank_target
MYC	NA	NA	drug_actionable_gene	synlethdbDatabase	essential	Evading Apoptosis,Genome Instability and Mutation,Reprogramming Energy Metabolism,Self Sufficiency in Growth Signals	cgc	drugbank_target
NFKBIA	NA	NA	drug_actionable_gene	synlethdbDatabase	NA	Evading Apoptosis	NA	NA
PDGFRB	NA	NA	drug_actionable_gene	synlethdbDatabase	NA	Evading Apoptosis,Insensitivity to Antigrowth Signals,Self Sufficiency in Growth Signals,Tissue Invasion and Metastasis	cgc	NA
PIK3CB	NA	NA	drug_actionable_gene	synlethdbDatabase	NA	Insensitivity to Antigrowth Signals,Self Sufficiency in Growth Signals,Tissue Invasion and Metastasis	cgc	NA
POLE	NA	NA	drug_actionable_gene	predictionFromYeast&synlethdbDatabase	essential	Genome Instability and Mutation	cgc	NA
RAB35	NA	NA	drug_actionable_gene	synlethdbDatabase	NA	NA	NA	NA
RAD51	NA	NA	drug_actionable_gene	predictionFromYeast&synlethdbDatabase	essential	Genome Instability and Mutation	NA	drugbank_target
RAF1	NA	NA	drug_actionable_gene	synlethdbDatabase	essential	Evading Apoptosis,Insensitivity to Antigrowth Signals,Self Sufficiency in Growth Signals,Tissue Invasion and Metastasis	cgc	drugbank_target
RARA	NA	NA	drug_actionable_gene	synlethdbDatabase	NA	Evading Apoptosis,Insensitivity to Antigrowth Signals,Self Sufficiency in Growth Signals	cgc	drugbank_target
RHEB	NA	NA	drug_actionable_gene	synlethdbDatabase	essential	Insensitivity to Antigrowth Signals,Self Sufficiency in Growth Signals	NA	drugbank_target
RICTOR	NA	NA	drug_actionable_gene	predictionFromYeast	essential	NA	NA	NA
ROS1	NA	NA	drug_actionable_gene	synlethdbDatabase	NA	NA	cgc	NA
TSC2	NA	NA	drug_actionable_gene	synlethdbDatabase	NA	Insensitivity to Antigrowth Signals	cgc	NA
VEGFC	NA	NA	drug_actionable_gene	synlethdbDatabase	NA	Insensitivity to Antigrowth Signals,Self Sufficiency in Growth Signals,Sustained Angiogenesis	NA	NA
WEE1	NA	NA	drug_actionable_gene	predictionFromYeast&synlethdbDatabase	essential	NA	NA	drugbank_target
XPO1	NA	NA	drug_actionable_gene	synlethdbDatabase	essential	NA	cgc	NA
ZNRF3	NA	NA	drug_actionable_gene	synlethdbDatabase	NA	NA	cgc	NA
A2M	NA	NA	NA	synlethdbDatabase	NA	NA	NA	NA
A2ML1	NA	NA	NA	synlethdbDatabase	NA	NA	NA	NA
A4GALT	NA	NA	NA	predictionFromYeast	NA	NA	NA	NA
A4GNT	NA	NA	NA	predictionFromYeast	NA	NA	NA	NA
AADAT	NA	NA	NA	synlethdbDatabase	NA	NA	NA	drugbank_target
AAK1	NA	NA	NA	predictionFromYeast	NA	NA	NA	NA
AANAT	NA	NA	NA	predictionFromYeast	NA	NA	NA	NA
AAR2	NA	NA	NA	predictionFromYeast	NA	NA	NA	NA
AARS	NA	NA	NA	predictionFromYeast	essential	NA	NA	NA
AATF	NA	NA	NA	predictionFromYeast&synlethdbDatabase	essential	Evading Apoptosis,Tissue Invasion and Metastasis	NA	NA
ABCA10	NA	NA	NA	predictionFromYeast&synlethdbDatabase	NA	NA	NA	NA
ABCA3	NA	NA	NA	predictionFromYeast&synlethdbDatabase	NA	NA	NA	NA
ABCA5	NA	NA	NA	predictionFromYeast	NA	NA	NA	NA
ABCA6	NA	NA	NA	predictionFromYeast	NA	NA	NA	NA
ABCA8	NA	NA	NA	predictionFromYeast	NA	NA	NA	NA
ABCA9	NA	NA	NA	predictionFromYeast	NA	NA	NA	NA
ABCB1	NA	NA	NA	synlethdbDatabase	NA	NA	NA	NA
ABCB10	NA	NA	NA	predictionFromYeast	NA	NA	NA	NA
ABCB11	NA	NA	NA	synlethdbDatabase	NA	NA	NA	NA
ABCB4	NA	NA	NA	synlethdbDatabase	NA	NA	NA	NA
ABCB5	NA	NA	NA	synlethdbDatabase	NA	NA	NA	drugbank_target
ABCB6	NA	NA	NA	synlethdbDatabase	NA	NA	NA	NA
ABCB7	NA	NA	NA	predictionFromYeast	essential	NA	NA	NA
ABCB8	NA	NA	NA	synlethdbDatabase	NA	NA	NA	NA
ABCB9	NA	NA	NA	synlethdbDatabase	NA	NA	NA	NA
ABCC1	NA	NA	NA	predictionFromYeast&synlethdbDatabase	NA	NA	NA	NA
ABCC10	NA	NA	NA	synlethdbDatabase	NA	NA	NA	NA
ABCC12	NA	NA	NA	synlethdbDatabase	NA	NA	NA	NA
ABCC2	NA	NA	NA	predictionFromYeast&synlethdbDatabase	NA	NA	NA	NA
ABCC3	NA	NA	NA	predictionFromYeast&synlethdbDatabase	NA	NA	NA	NA
ABCC6	NA	NA	NA	predictionFromYeast	NA	NA	NA	NA
ABCC8	NA	NA	NA	synlethdbDatabase	NA	Insensitivity to Antigrowth Signals,Self Sufficiency in Growth Signals	NA	drugbank_target
ABCD2	NA	NA	NA	synlethdbDatabase	NA	NA	NA	NA
ABCD4	NA	NA	NA	synlethdbDatabase	NA	NA	NA	NA
ABCE1	NA	NA	NA	predictionFromYeast	essential	NA	NA	NA
ABCF1	NA	NA	NA	synlethdbDatabase	essential	NA	NA	NA
ABCF3	NA	NA	NA	predictionFromYeast&synlethdbDatabase	NA	NA	NA	NA
ABCG2	NA	NA	NA	synlethdbDatabase	NA	NA	NA	drugbank_target
ABHD1	NA	NA	NA	predictionFromYeast	NA	NA	NA	NA
ABHD11	NA	NA	NA	predictionFromYeast&synlethdbDatabase	essential	NA	NA	NA
ABHD13	NA	NA	NA	synlethdbDatabase	NA	NA	NA	NA
ABHD3	NA	NA	NA	predictionFromYeast	NA	NA	NA	NA
ABHD4	NA	NA	NA	predictionFromYeast	NA	NA	NA	NA
ABHD5	NA	NA	NA	predictionFromYeast&synlethdbDatabase	NA	NA	NA	NA
ABI1	NA	NA	NA	synlethdbDatabase	NA	Insensitivity to Antigrowth Signals	cgc	NA
ABI3	NA	NA	NA	synlethdbDatabase	NA	NA	NA	NA
ABL2	NA	NA	NA	synlethdbDatabase	NA	Insensitivity to Antigrowth Signals,Self Sufficiency in Growth Signals,Tissue Invasion and Metastasis	cgc	drugbank_target
ABLIM3	NA	NA	NA	synlethdbDatabase	NA	NA	NA	NA
ABO	NA	NA	NA	synlethdbDatabase	NA	NA	NA	NA
ABR	NA	NA	NA	synlethdbDatabase	NA	Insensitivity to Antigrowth Signals,Self Sufficiency in Growth Signals	NA	NA
ABT1	NA	NA	NA	synlethdbDatabase	essential	NA	NA	NA
ACACA	NA	NA	NA	predictionFromYeast	essential	NA	NA	drugbank_target
ACACB	NA	NA	NA	predictionFromYeast	NA	NA	NA	drugbank_target
ACAD8	NA	NA	NA	synlethdbDatabase	NA	NA	NA	drugbank_target
ACAD9	NA	NA	NA	synlethdbDatabase	essential	NA	NA	NA
ACADL	NA	NA	NA	synlethdbDatabase	NA	NA	NA	NA
ACADVL	NA	NA	NA	synlethdbDatabase	NA	NA	NA	NA
ACAP1	NA	NA	NA	synlethdbDatabase	NA	NA	NA	NA
ACAP2	NA	NA	NA	predictionFromYeast	NA	NA	NA	NA
ACAP3	NA	NA	NA	predictionFromYeast	NA	NA	NA	NA
ACAT1	NA	NA	NA	predictionFromYeast&synlethdbDatabase	NA	NA	NA	NA
ACBD5	NA	NA	NA	synlethdbDatabase	NA	NA	NA	NA
ACBD7	NA	NA	NA	predictionFromYeast	NA	NA	NA	NA
ACD	NA	NA	NA	synlethdbDatabase	NA	NA	NA	NA
ACE	NA	NA	NA	synlethdbDatabase	NA	NA	NA	drugbank_target
ACE2	NA	NA	NA	synlethdbDatabase	NA	NA	NA	drugbank_target
ACIN1	NA	NA	NA	synlethdbDatabase	essential	NA	NA	NA
ACO2	NA	NA	NA	synlethdbDatabase	essential	NA	NA	NA
ACOT11	NA	NA	NA	synlethdbDatabase	NA	NA	NA	NA
ACP1	NA	NA	NA	synlethdbDatabase	NA	NA	NA	NA
ACP6	NA	NA	NA	synlethdbDatabase	NA	NA	NA	NA
ACSL1	NA	NA	NA	predictionFromYeast&synlethdbDatabase	NA	NA	NA	drugbank_target
ACSL3	NA	NA	NA	predictionFromYeast	essential	NA	cgc	drugbank_target
ACSL4	NA	NA	NA	predictionFromYeast&synlethdbDatabase	NA	NA	NA	drugbank_target
ACSL5	NA	NA	NA	predictionFromYeast	NA	NA	NA	NA
ACSL6	NA	NA	NA	predictionFromYeast	NA	NA	cgc	NA
ACSM1	NA	NA	NA	synlethdbDatabase	NA	NA	NA	NA
ACSM4	NA	NA	NA	synlethdbDatabase	NA	NA	NA	NA
ACSS1	NA	NA	NA	predictionFromYeast	NA	NA	NA	NA
ACSS2	NA	NA	NA	predictionFromYeast	NA	NA	NA	NA
ACTA1	NA	NA	NA	predictionFromYeast	NA	NA	NA	NA
ACTA2	NA	NA	NA	predictionFromYeast	NA	NA	NA	NA
ACTB	NA	NA	NA	predictionFromYeast&synlethdbDatabase	essential	NA	NA	drugbank_target
ACTC1	NA	NA	NA	predictionFromYeast	NA	Evading Apoptosis	NA	NA
ACTG1	NA	NA	NA	predictionFromYeast	NA	NA	NA	NA
ACTG2	NA	NA	NA	predictionFromYeast	NA	NA	NA	NA
ACTN1	NA	NA	NA	synlethdbDatabase	NA	NA	NA	drugbank_target
ACTN4	NA	NA	NA	synlethdbDatabase	NA	NA	NA	NA
ACTR10	NA	NA	NA	synlethdbDatabase	essential	NA	NA	NA
ACTR1A	NA	NA	NA	synlethdbDatabase	essential	NA	NA	NA
ACTR1B	NA	NA	NA	synlethdbDatabase	NA	NA	NA	NA
ACTR2	NA	NA	NA	predictionFromYeast&synlethdbDatabase	essential	NA	NA	NA
ACTR3	NA	NA	NA	predictionFromYeast	essential	NA	NA	NA
ACTR3B	NA	NA	NA	predictionFromYeast	NA	NA	NA	NA
ACTR3C	NA	NA	NA	synlethdbDatabase	NA	NA	NA	NA
ACTR6	NA	NA	NA	predictionFromYeast	essential	NA	NA	NA
ACTRT2	NA	NA	NA	synlethdbDatabase	NA	NA	NA	NA
ACVR1	NA	NA	NA	synlethdbDatabase	NA	Insensitivity to Antigrowth Signals	cgc	drugbank_target
ACVR2B	NA	NA	NA	synlethdbDatabase	NA	Insensitivity to Antigrowth Signals,Self Sufficiency in Growth Signals	NA	NA
ACVRL1	NA	NA	NA	synlethdbDatabase	NA	Insensitivity to Antigrowth Signals,Self Sufficiency in Growth Signals,Sustained Angiogenesis,Tissue Invasion and Metastasis	NA	NA
ACYP1	NA	NA	NA	synlethdbDatabase	NA	NA	NA	NA
ADAM10	NA	NA	NA	synlethdbDatabase	NA	Self Sufficiency in Growth Signals,Tissue Invasion and Metastasis	NA	NA
ADAM21	NA	NA	NA	synlethdbDatabase	NA	NA	NA	NA
ADAM22	NA	NA	NA	synlethdbDatabase	NA	Tissue Invasion and Metastasis	NA	NA
ADAM8	NA	NA	NA	synlethdbDatabase	NA	Reprogramming Energy Metabolism	NA	NA
ADAM9	NA	NA	NA	synlethdbDatabase	NA	Tissue Invasion and Metastasis	NA	drugbank_target
ADAMDEC1	NA	NA	NA	synlethdbDatabase	NA	Tissue Invasion and Metastasis	NA	NA
ADAMTS1	NA	NA	NA	synlethdbDatabase	NA	Insensitivity to Antigrowth Signals	NA	NA
ADAMTS17	NA	NA	NA	synlethdbDatabase	NA	NA	NA	NA
ADAMTS18	NA	NA	NA	synlethdbDatabase	NA	NA	NA	NA
ADAMTS2	NA	NA	NA	synlethdbDatabase	NA	NA	NA	NA
ADAMTS8	NA	NA	NA	synlethdbDatabase	NA	Insensitivity to Antigrowth Signals	NA	NA
ADAMTSL5	NA	NA	NA	synlethdbDatabase	NA	NA	NA	NA
ADAP1	NA	NA	NA	synlethdbDatabase	NA	NA	NA	NA
ADAR	NA	NA	NA	synlethdbDatabase	essential	Evading Apoptosis	NA	NA
ADAT1	NA	NA	NA	predictionFromYeast&synlethdbDatabase	NA	NA	NA	NA
ADAT2	NA	NA	NA	predictionFromYeast&synlethdbDatabase	essential	NA	NA	NA
ADAT3	NA	NA	NA	predictionFromYeast&synlethdbDatabase	essential	NA	NA	NA
ADCK1	NA	NA	NA	predictionFromYeast	NA	NA	NA	NA
ADCK2	NA	NA	NA	predictionFromYeast	NA	NA	NA	NA
ADCK5	NA	NA	NA	predictionFromYeast	NA	NA	NA	NA
ADCY8	NA	NA	NA	synlethdbDatabase	NA	Insensitivity to Antigrowth Signals,Self Sufficiency in Growth Signals	NA	NA
ADD1	NA	NA	NA	synlethdbDatabase	NA	NA	NA	NA
ADFP	NA	NA	NA	synlethdbDatabase	NA	NA	NA	NA
ADH1A	NA	NA	NA	synlethdbDatabase	NA	NA	NA	drugbank_target
ADIPOQ	NA	NA	NA	synlethdbDatabase	NA	Self Sufficiency in Growth Signals	NA	NA
ADIPOR1	NA	NA	NA	predictionFromYeast&synlethdbDatabase	NA	Insensitivity to Antigrowth Signals	NA	NA
ADIPOR2	NA	NA	NA	predictionFromYeast	NA	Insensitivity to Antigrowth Signals	NA	NA
ADK	NA	NA	NA	synlethdbDatabase	NA	NA	NA	drugbank_target
ADM	NA	NA	NA	synlethdbDatabase	NA	Insensitivity to Antigrowth Signals,Self Sufficiency in Growth Signals,Sustained Angiogenesis	NA	NA
ADNP	NA	NA	NA	synlethdbDatabase	NA	NA	NA	NA
ADORA1	NA	NA	NA	synlethdbDatabase	NA	Evading Apoptosis,Insensitivity to Antigrowth Signals,Self Sufficiency in Growth Signals	NA	NA
ADORA2A	NA	NA	NA	synlethdbDatabase	NA	Insensitivity to Antigrowth Signals,Self Sufficiency in Growth Signals	NA	NA
ADORA2B	NA	NA	NA	synlethdbDatabase	NA	Insensitivity to Antigrowth Signals,Self Sufficiency in Growth Signals	NA	NA
ADPRHL2	NA	NA	NA	synlethdbDatabase	NA	NA	NA	NA
ADRA1A	NA	NA	NA	synlethdbDatabase	NA	Insensitivity to Antigrowth Signals,Self Sufficiency in Growth Signals	NA	NA
ADRA1D	NA	NA	NA	synlethdbDatabase	NA	Insensitivity to Antigrowth Signals,Self Sufficiency in Growth Signals	NA	NA
ADRB1	NA	NA	NA	synlethdbDatabase	NA	Insensitivity to Antigrowth Signals,Self Sufficiency in Growth Signals	NA	drugbank_target
ADRBK1	NA	NA	NA	synlethdbDatabase	NA	NA	NA	NA
ADSL	NA	NA	NA	synlethdbDatabase	essential	NA	NA	NA
ADSS	NA	NA	NA	predictionFromYeast&synlethdbDatabase	essential	NA	NA	NA
ADSSL1	NA	NA	NA	predictionFromYeast	NA	NA	NA	NA
AEBP2	NA	NA	NA	synlethdbDatabase	NA	NA	NA	NA
AEN	NA	NA	NA	predictionFromYeast	NA	NA	NA	NA
AFAP1	NA	NA	NA	synlethdbDatabase	NA	NA	NA	NA
AFF4	NA	NA	NA	synlethdbDatabase	NA	NA	cgc	NA
AFG3L2	NA	NA	NA	predictionFromYeast	essential	NA	NA	NA
AGA	NA	NA	NA	synlethdbDatabase	NA	NA	NA	NA
AGBL5	NA	NA	NA	synlethdbDatabase	NA	NA	NA	NA
AGER	NA	NA	NA	synlethdbDatabase	NA	NA	NA	NA
AGFG2	NA	NA	NA	synlethdbDatabase	NA	NA	NA	NA
AGGF1	NA	NA	NA	synlethdbDatabase	NA	Sustained Angiogenesis,Tissue Invasion and Metastasis	NA	NA
AGPAT2	NA	NA	NA	synlethdbDatabase	NA	NA	NA	NA
AGPAT3	NA	NA	NA	predictionFromYeast	NA	NA	NA	NA
AGPAT4	NA	NA	NA	predictionFromYeast	NA	NA	NA	NA
AGPAT5	NA	NA	NA	synlethdbDatabase	NA	NA	NA	NA
AGPAT7	NA	NA	NA	synlethdbDatabase	NA	NA	NA	NA
AGPAT9	NA	NA	NA	synlethdbDatabase	NA	NA	NA	NA
AGR2	NA	NA	NA	synlethdbDatabase	NA	NA	NA	NA
AGRN	NA	NA	NA	synlethdbDatabase	NA	Insensitivity to Antigrowth Signals,Self Sufficiency in Growth Signals	NA	NA
AGTR1	NA	NA	NA	synlethdbDatabase	NA	Insensitivity to Antigrowth Signals,Self Sufficiency in Growth Signals	NA	drugbank_target
AGTR2	NA	NA	NA	synlethdbDatabase	NA	Insensitivity to Antigrowth Signals,Self Sufficiency in Growth Signals	NA	drugbank_target
AGXT	NA	NA	NA	predictionFromYeast	NA	NA	NA	NA
AHCTF1	NA	NA	NA	synlethdbDatabase	essential	NA	NA	NA
AHCY	NA	NA	NA	synlethdbDatabase	essential	NA	NA	NA
AHNAK	NA	NA	NA	synlethdbDatabase	NA	NA	NA	NA
AHNAK2	NA	NA	NA	synlethdbDatabase	NA	NA	NA	NA
AHR	NA	NA	NA	synlethdbDatabase	NA	NA	NA	drugbank_target
AHSA1	NA	NA	NA	synlethdbDatabase	NA	NA	NA	NA
AIF1	NA	NA	NA	synlethdbDatabase	NA	Evading Apoptosis	NA	NA
AIFM1	NA	NA	NA	synlethdbDatabase	essential	NA	NA	drugbank_target
AIFM2	NA	NA	NA	predictionFromYeast&synlethdbDatabase	NA	NA	NA	NA
AIFM3	NA	NA	NA	synlethdbDatabase	NA	NA	NA	NA
AIG1	NA	NA	NA	synlethdbDatabase	NA	NA	NA	NA
AIM1L	NA	NA	NA	synlethdbDatabase	NA	NA	NA	NA
AIM2	NA	NA	NA	synlethdbDatabase	NA	NA	NA	NA
AIMP1	NA	NA	NA	synlethdbDatabase	NA	Insensitivity to Antigrowth Signals,Self Sufficiency in Growth Signals,Tissue Invasion and Metastasis	NA	NA
AIMP2	NA	NA	NA	synlethdbDatabase	NA	Insensitivity to Antigrowth Signals	NA	NA
AIP	NA	NA	NA	synlethdbDatabase	NA	NA	NA	NA
AK1	NA	NA	NA	synlethdbDatabase	NA	NA	NA	NA
AK3	NA	NA	NA	synlethdbDatabase	NA	NA	NA	NA
AKAP11	NA	NA	NA	synlethdbDatabase	NA	NA	NA	NA
AKAP4	NA	NA	NA	synlethdbDatabase	NA	Insensitivity to Antigrowth Signals,Self Sufficiency in Growth Signals	NA	NA
AKAP8	NA	NA	NA	synlethdbDatabase	NA	Insensitivity to Antigrowth Signals,Self Sufficiency in Growth Signals	NA	NA
AKAP8L	NA	NA	NA	synlethdbDatabase	NA	NA	NA	NA
AKAP9	NA	NA	NA	synlethdbDatabase	NA	Insensitivity to Antigrowth Signals,Self Sufficiency in Growth Signals	cgc	NA
AKIP	NA	NA	NA	synlethdbDatabase	NA	NA	NA	NA
AKR1A1	NA	NA	NA	synlethdbDatabase	NA	NA	NA	NA
AKR1C2	NA	NA	NA	synlethdbDatabase	NA	Self Sufficiency in Growth Signals	NA	NA
AKR1C3	NA	NA	NA	synlethdbDatabase	NA	Self Sufficiency in Growth Signals	NA	NA
AKR7A2	NA	NA	NA	predictionFromYeast&synlethdbDatabase	NA	NA	NA	NA
AKR7A3	NA	NA	NA	predictionFromYeast	NA	NA	NA	NA
AKR7L	NA	NA	NA	predictionFromYeast	NA	NA	NA	NA
AKT1S1	NA	NA	NA	synlethdbDatabase	NA	NA	NA	NA
AKTIP	NA	NA	NA	synlethdbDatabase	NA	NA	NA	NA
ALAD	NA	NA	NA	synlethdbDatabase	essential	NA	NA	NA
ALAS1	NA	NA	NA	predictionFromYeast	NA	NA	NA	NA
ALAS2	NA	NA	NA	predictionFromYeast	NA	NA	NA	NA
ALB	NA	NA	NA	synlethdbDatabase	NA	Evading Apoptosis	NA	NA
ALDH18A1	NA	NA	NA	synlethdbDatabase	essential	NA	NA	NA
ALDH1A1	NA	NA	NA	predictionFromYeast	NA	NA	NA	NA
ALDH1A2	NA	NA	NA	predictionFromYeast	NA	Insensitivity to Antigrowth Signals,Self Sufficiency in Growth Signals	NA	NA
ALDH1A3	NA	NA	NA	predictionFromYeast&synlethdbDatabase	NA	NA	NA	NA
ALDH1B1	NA	NA	NA	predictionFromYeast	NA	NA	NA	NA
ALDH2	NA	NA	NA	predictionFromYeast	NA	NA	cgc	drugbank_target
ALDH3A1	NA	NA	NA	predictionFromYeast&synlethdbDatabase	NA	Self Sufficiency in Growth Signals	NA	NA
ALDH3A2	NA	NA	NA	predictionFromYeast	NA	NA	NA	NA
ALDH3B2	NA	NA	NA	predictionFromYeast	NA	NA	NA	NA
ALDH4A1	NA	NA	NA	predictionFromYeast	NA	NA	NA	NA
ALDH5A1	NA	NA	NA	synlethdbDatabase	NA	NA	NA	NA
ALDOB	NA	NA	NA	synlethdbDatabase	NA	Reprogramming Energy Metabolism	NA	drugbank_target
ALDOC	NA	NA	NA	synlethdbDatabase	NA	Reprogramming Energy Metabolism	NA	NA
ALG1	NA	NA	NA	predictionFromYeast	essential	NA	NA	NA
ALG10	NA	NA	NA	predictionFromYeast	NA	NA	NA	NA
ALG10B	NA	NA	NA	predictionFromYeast&synlethdbDatabase	NA	NA	NA	NA
ALG12	NA	NA	NA	predictionFromYeast	NA	NA	NA	NA
ALG14	NA	NA	NA	predictionFromYeast	essential	NA	NA	NA
ALG2	NA	NA	NA	synlethdbDatabase	essential	NA	NA	NA
ALG3	NA	NA	NA	predictionFromYeast&synlethdbDatabase	NA	NA	NA	NA
ALG5	NA	NA	NA	predictionFromYeast	NA	NA	NA	NA
ALG6	NA	NA	NA	predictionFromYeast	NA	NA	NA	NA
ALG8	NA	NA	NA	predictionFromYeast	essential	NA	NA	NA
ALKBH2	NA	NA	NA	synlethdbDatabase	NA	Genome Instability and Mutation	NA	NA
ALKBH3	NA	NA	NA	synlethdbDatabase	NA	Genome Instability and Mutation	NA	NA
ALKBH4	NA	NA	NA	synlethdbDatabase	NA	NA	NA	NA
ALKBH5	NA	NA	NA	synlethdbDatabase	NA	NA	NA	NA
ALKBH6	NA	NA	NA	synlethdbDatabase	NA	NA	NA	NA
ALKBH7	NA	NA	NA	synlethdbDatabase	NA	NA	NA	NA
ALLC	NA	NA	NA	synlethdbDatabase	NA	NA	NA	NA
ALMS1	NA	NA	NA	synlethdbDatabase	NA	Evading Apoptosis	NA	NA
ALOX5AP	NA	NA	NA	synlethdbDatabase	NA	NA	NA	NA
ALPI	NA	NA	NA	synlethdbDatabase	NA	NA	NA	NA
ALPK1	NA	NA	NA	synlethdbDatabase	NA	NA	NA	NA
ALPK3	NA	NA	NA	synlethdbDatabase	NA	NA	NA	NA
ALS2CL	NA	NA	NA	synlethdbDatabase	NA	NA	NA	NA
ALS2CR16	NA	NA	NA	synlethdbDatabase	NA	NA	NA	NA
ALS2CR2	NA	NA	NA	synlethdbDatabase	NA	NA	NA	NA
ALYREF	NA	NA	NA	predictionFromYeast	essential	NA	NA	NA
AMD1	NA	NA	NA	predictionFromYeast	essential	NA	NA	NA
AMDHD2	NA	NA	NA	synlethdbDatabase	NA	NA	NA	NA
AMELY	NA	NA	NA	synlethdbDatabase	NA	NA	NA	NA
AMFR	NA	NA	NA	synlethdbDatabase	NA	Insensitivity to Antigrowth Signals,Self Sufficiency in Growth Signals	NA	NA
AMIGO2	NA	NA	NA	synlethdbDatabase	NA	Evading Apoptosis,Tissue Invasion and Metastasis	NA	NA
AMOTL2	NA	NA	NA	synlethdbDatabase	NA	NA	NA	NA
AMPD1	NA	NA	NA	predictionFromYeast	NA	NA	NA	NA
AMPD2	NA	NA	NA	synlethdbDatabase	NA	NA	NA	NA
AMPD3	NA	NA	NA	predictionFromYeast	NA	NA	NA	NA
AMPH	NA	NA	NA	predictionFromYeast&synlethdbDatabase	NA	NA	NA	NA
AMT	NA	NA	NA	predictionFromYeast	NA	NA	NA	NA
AMZ2	NA	NA	NA	synlethdbDatabase	NA	NA	NA	NA
ANAPC1	NA	NA	NA	synlethdbDatabase	essential	NA	NA	NA
ANAPC10	NA	NA	NA	predictionFromYeast&synlethdbDatabase	essential	NA	NA	NA
ANAPC11	NA	NA	NA	predictionFromYeast&synlethdbDatabase	essential	NA	NA	NA
ANAPC2	NA	NA	NA	predictionFromYeast&synlethdbDatabase	essential	NA	NA	NA
ANAPC4	NA	NA	NA	synlethdbDatabase	essential	NA	NA	NA
ANAPC5	NA	NA	NA	synlethdbDatabase	essential	NA	NA	NA
ANAPC7	NA	NA	NA	synlethdbDatabase	NA	NA	NA	NA
ANGEL2	NA	NA	NA	synlethdbDatabase	NA	NA	NA	NA
ANK1	NA	NA	NA	synlethdbDatabase	NA	Insensitivity to Antigrowth Signals,Self Sufficiency in Growth Signals	cgc	NA
ANK3	NA	NA	NA	synlethdbDatabase	NA	Insensitivity to Antigrowth Signals,Self Sufficiency in Growth Signals	NA	NA
ANKFN1	NA	NA	NA	synlethdbDatabase	NA	NA	NA	NA
ANKFY1	NA	NA	NA	synlethdbDatabase	NA	NA	NA	NA
ANKH	NA	NA	NA	synlethdbDatabase	NA	NA	NA	NA
ANKRD1	NA	NA	NA	synlethdbDatabase	NA	Reprogramming Energy Metabolism	NA	NA
ANKRD13C	NA	NA	NA	synlethdbDatabase	NA	NA	NA	NA
ANKRD16	NA	NA	NA	synlethdbDatabase	NA	NA	NA	NA
ANKRD19P	NA	NA	NA	predictionFromYeast	NA	NA	NA	NA
ANKRD20A1	NA	NA	NA	synlethdbDatabase	NA	NA	NA	NA
ANKRD22	NA	NA	NA	predictionFromYeast&synlethdbDatabase	NA	NA	NA	NA
ANKRD23	NA	NA	NA	predictionFromYeast	NA	NA	NA	NA
ANKRD26	NA	NA	NA	synlethdbDatabase	NA	NA	NA	NA
ANKRD26P1	NA	NA	NA	predictionFromYeast	NA	NA	NA	NA
ANKRD3	NA	NA	NA	synlethdbDatabase	NA	NA	NA	NA
ANKRD30BL	NA	NA	NA	predictionFromYeast	NA	NA	NA	NA
ANKRD36B	NA	NA	NA	predictionFromYeast	NA	NA	NA	NA
ANKRD44	NA	NA	NA	predictionFromYeast	NA	NA	NA	NA
ANKRD46	NA	NA	NA	synlethdbDatabase	NA	NA	NA	NA
ANKRD7	NA	NA	NA	predictionFromYeast	NA	NA	NA	NA
ANKZF1	NA	NA	NA	predictionFromYeast&synlethdbDatabase	NA	NA	NA	NA
ANLN	NA	NA	NA	synlethdbDatabase	essential	NA	NA	NA
ANO1	NA	NA	NA	predictionFromYeast&synlethdbDatabase	NA	NA	NA	drugbank_target
ANO3	NA	NA	NA	predictionFromYeast	NA	NA	NA	NA
ANO4	NA	NA	NA	predictionFromYeast	NA	NA	NA	NA
ANO5	NA	NA	NA	predictionFromYeast	NA	NA	NA	NA
ANO6	NA	NA	NA	predictionFromYeast	NA	NA	NA	NA
ANO7	NA	NA	NA	predictionFromYeast	NA	NA	NA	NA
ANO8	NA	NA	NA	predictionFromYeast	NA	NA	NA	NA
ANO9	NA	NA	NA	predictionFromYeast	NA	NA	NA	NA
ANP32A	NA	NA	NA	synlethdbDatabase	NA	NA	NA	NA
ANP32B	NA	NA	NA	synlethdbDatabase	NA	NA	NA	NA
ANP32E	NA	NA	NA	synlethdbDatabase	NA	NA	NA	NA
ANTXR1	NA	NA	NA	synlethdbDatabase	NA	Insensitivity to Antigrowth Signals,Self Sufficiency in Growth Signals	NA	NA
ANXA1	NA	NA	NA	synlethdbDatabase	NA	Evading Apoptosis,Insensitivity to Antigrowth Signals,Self Sufficiency in Growth Signals	NA	drugbank_target
ANXA2	NA	NA	NA	synlethdbDatabase	NA	NA	NA	drugbank_target
ANXA2P1	NA	NA	NA	synlethdbDatabase	NA	NA	NA	NA
ANXA2P2	NA	NA	NA	synlethdbDatabase	NA	NA	NA	NA
ANXA4	NA	NA	NA	synlethdbDatabase	NA	Evading Apoptosis,Insensitivity to Antigrowth Signals,Self Sufficiency in Growth Signals	NA	drugbank_target
ANXA5	NA	NA	NA	synlethdbDatabase	NA	Evading Apoptosis,Insensitivity to Antigrowth Signals,Self Sufficiency in Growth Signals	NA	drugbank_target
ANXA7	NA	NA	NA	synlethdbDatabase	NA	NA	NA	NA
ANXA9	NA	NA	NA	synlethdbDatabase	NA	Insensitivity to Antigrowth Signals,Self Sufficiency in Growth Signals	NA	NA
AOAH	NA	NA	NA	synlethdbDatabase	NA	NA	NA	NA
AOX1	NA	NA	NA	synlethdbDatabase	NA	NA	NA	NA
AP1B1	NA	NA	NA	predictionFromYeast	NA	NA	NA	NA
AP1G1	NA	NA	NA	predictionFromYeast	NA	NA	NA	NA
AP1G2	NA	NA	NA	predictionFromYeast&synlethdbDatabase	NA	NA	NA	NA
AP1M1	NA	NA	NA	predictionFromYeast&synlethdbDatabase	NA	NA	NA	NA
AP1M2	NA	NA	NA	predictionFromYeast	NA	NA	NA	NA
AP1S1	NA	NA	NA	predictionFromYeast	NA	NA	NA	NA
AP1S2	NA	NA	NA	predictionFromYeast	NA	NA	NA	NA
AP1S3	NA	NA	NA	predictionFromYeast	NA	NA	NA	NA
AP2A1	NA	NA	NA	synlethdbDatabase	NA	NA	NA	NA
AP2B1	NA	NA	NA	predictionFromYeast&synlethdbDatabase	NA	NA	NA	NA
AP2M1	NA	NA	NA	synlethdbDatabase	essential	NA	NA	NA
AP2S1	NA	NA	NA	synlethdbDatabase	essential	NA	NA	NA
AP3B1	NA	NA	NA	predictionFromYeast&synlethdbDatabase	NA	NA	NA	NA
AP3B2	NA	NA	NA	predictionFromYeast	NA	NA	NA	NA
AP3D1	NA	NA	NA	predictionFromYeast&synlethdbDatabase	NA	NA	NA	NA
AP3M2	NA	NA	NA	synlethdbDatabase	NA	NA	NA	NA
AP3S1	NA	NA	NA	predictionFromYeast&synlethdbDatabase	NA	NA	NA	NA
AP3S2	NA	NA	NA	predictionFromYeast	NA	NA	NA	NA
AP4E1	NA	NA	NA	synlethdbDatabase	NA	NA	NA	NA
APAF1	NA	NA	NA	synlethdbDatabase	NA	NA	NA	NA
APBB1IP	NA	NA	NA	synlethdbDatabase	NA	Insensitivity to Antigrowth Signals,Self Sufficiency in Growth Signals	NA	NA
APC2	NA	NA	NA	synlethdbDatabase	NA	NA	NA	NA
APEX1	NA	NA	NA	synlethdbDatabase	essential	Genome Instability and Mutation	NA	drugbank_target
APEX2	NA	NA	NA	predictionFromYeast&synlethdbDatabase	NA	Genome Instability and Mutation	NA	NA
API5	NA	NA	NA	synlethdbDatabase	essential	Evading Apoptosis	NA	NA
APLP1	NA	NA	NA	synlethdbDatabase	NA	Tissue Invasion and Metastasis	NA	drugbank_target
APOA2	NA	NA	NA	synlethdbDatabase	NA	NA	NA	drugbank_target
APOB	NA	NA	NA	synlethdbDatabase	NA	NA	NA	NA
APOB48R	NA	NA	NA	synlethdbDatabase	NA	NA	NA	NA
APOC1	NA	NA	NA	synlethdbDatabase	NA	NA	NA	NA
APOC3	NA	NA	NA	synlethdbDatabase	NA	NA	NA	drugbank_target
APOH	NA	NA	NA	synlethdbDatabase	NA	NA	NA	drugbank_target
APOL1	NA	NA	NA	synlethdbDatabase	NA	NA	NA	drugbank_target
APOL3	NA	NA	NA	synlethdbDatabase	NA	Insensitivity to Antigrowth Signals,Self Sufficiency in Growth Signals	NA	NA
APPL2	NA	NA	NA	synlethdbDatabase	NA	Insensitivity to Antigrowth Signals,Self Sufficiency in Growth Signals	NA	NA
APRT	NA	NA	NA	predictionFromYeast	NA	NA	NA	NA
APTX	NA	NA	NA	synlethdbDatabase	NA	Genome Instability and Mutation	NA	NA
AQP1	NA	NA	NA	synlethdbDatabase	NA	Evading Apoptosis,Reprogramming Energy Metabolism,Sustained Angiogenesis,Tissue Invasion and Metastasis	NA	drugbank_target
AQP2	NA	NA	NA	synlethdbDatabase	NA	NA	NA	NA
AQR	NA	NA	NA	synlethdbDatabase	essential	NA	NA	NA
ARCN1	NA	NA	NA	predictionFromYeast	essential	NA	NA	NA
ARD1A	NA	NA	NA	synlethdbDatabase	NA	NA	NA	NA
ARF1	NA	NA	NA	synlethdbDatabase	NA	NA	NA	drugbank_target
ARF4	NA	NA	NA	synlethdbDatabase	NA	Evading Apoptosis,Tissue Invasion and Metastasis	NA	drugbank_target
ARF6	NA	NA	NA	synlethdbDatabase	NA	Tissue Invasion and Metastasis	NA	drugbank_target
ARFGAP1	NA	NA	NA	predictionFromYeast&synlethdbDatabase	NA	NA	NA	NA
ARFGAP2	NA	NA	NA	predictionFromYeast&synlethdbDatabase	NA	NA	NA	NA
ARFGAP3	NA	NA	NA	predictionFromYeast	NA	NA	NA	NA
ARFGEF1	NA	NA	NA	predictionFromYeast&synlethdbDatabase	NA	NA	NA	NA
ARFGEF2	NA	NA	NA	predictionFromYeast&synlethdbDatabase	NA	NA	NA	NA
ARFRP1	NA	NA	NA	predictionFromYeast	essential	Insensitivity to Antigrowth Signals,Self Sufficiency in Growth Signals	NA	NA
ARGLU1	NA	NA	NA	synlethdbDatabase	essential	NA	NA	NA
ARHGAP1	NA	NA	NA	predictionFromYeast&synlethdbDatabase	NA	Insensitivity to Antigrowth Signals,Self Sufficiency in Growth Signals	NA	NA
ARHGAP10	NA	NA	NA	predictionFromYeast	NA	Evading Apoptosis,Insensitivity to Antigrowth Signals,Self Sufficiency in Growth Signals	NA	NA
ARHGAP11A	NA	NA	NA	synlethdbDatabase	NA	Insensitivity to Antigrowth Signals,Self Sufficiency in Growth Signals	NA	NA
ARHGAP17	NA	NA	NA	predictionFromYeast	NA	Insensitivity to Antigrowth Signals,Self Sufficiency in Growth Signals	NA	NA
ARHGAP18	NA	NA	NA	synlethdbDatabase	NA	Insensitivity to Antigrowth Signals,Self Sufficiency in Growth Signals	NA	NA
ARHGAP19	NA	NA	NA	synlethdbDatabase	NA	Insensitivity to Antigrowth Signals,Self Sufficiency in Growth Signals	NA	NA
ARHGAP24	NA	NA	NA	synlethdbDatabase	NA	Insensitivity to Antigrowth Signals,Self Sufficiency in Growth Signals	NA	NA
ARHGAP26	NA	NA	NA	predictionFromYeast	NA	Insensitivity to Antigrowth Signals,Self Sufficiency in Growth Signals	cgc	NA
ARHGAP29	NA	NA	NA	synlethdbDatabase	NA	Insensitivity to Antigrowth Signals,Self Sufficiency in Growth Signals	NA	NA
ARHGAP33	NA	NA	NA	synlethdbDatabase	NA	Insensitivity to Antigrowth Signals,Self Sufficiency in Growth Signals	NA	NA
ARHGAP36	NA	NA	NA	synlethdbDatabase	NA	Insensitivity to Antigrowth Signals,Self Sufficiency in Growth Signals	NA	NA
ARHGAP42	NA	NA	NA	predictionFromYeast	NA	Insensitivity to Antigrowth Signals,Self Sufficiency in Growth Signals	NA	NA
ARHGAP44	NA	NA	NA	predictionFromYeast	NA	Insensitivity to Antigrowth Signals,Self Sufficiency in Growth Signals	NA	NA
ARHGAP6	NA	NA	NA	synlethdbDatabase	NA	Insensitivity to Antigrowth Signals,Self Sufficiency in Growth Signals	NA	NA
ARHGDIA	NA	NA	NA	predictionFromYeast	NA	Evading Apoptosis,Tissue Invasion and Metastasis	NA	NA
ARHGDIB	NA	NA	NA	predictionFromYeast	NA	Tissue Invasion and Metastasis	NA	NA
ARHGDIG	NA	NA	NA	predictionFromYeast	NA	Tissue Invasion and Metastasis	NA	NA
ARHGEF1	NA	NA	NA	synlethdbDatabase	NA	NA	NA	NA
ARHGEF16	NA	NA	NA	synlethdbDatabase	NA	NA	NA	NA
ARHGEF2	NA	NA	NA	synlethdbDatabase	NA	NA	NA	NA
ARHGEF35	NA	NA	NA	synlethdbDatabase	NA	NA	NA	NA
ARHGEF5	NA	NA	NA	synlethdbDatabase	NA	NA	NA	NA
ARHGEF6	NA	NA	NA	synlethdbDatabase	NA	NA	NA	NA
ARID4B	NA	NA	NA	synlethdbDatabase	NA	NA	NA	NA
ARID5A	NA	NA	NA	synlethdbDatabase	NA	NA	NA	NA
ARIH1	NA	NA	NA	synlethdbDatabase	essential	NA	NA	NA
ARIH2	NA	NA	NA	synlethdbDatabase	NA	NA	NA	NA
ARL1	NA	NA	NA	predictionFromYeast&synlethdbDatabase	essential	NA	NA	drugbank_target
ARL13A	NA	NA	NA	synlethdbDatabase	NA	NA	NA	NA
ARL14	NA	NA	NA	synlethdbDatabase	NA	NA	NA	NA
ARL3	NA	NA	NA	synlethdbDatabase	NA	NA	NA	drugbank_target
ARL4A	NA	NA	NA	synlethdbDatabase	NA	NA	NA	NA
ARL6	NA	NA	NA	synlethdbDatabase	NA	NA	NA	NA
ARL6IP2	NA	NA	NA	synlethdbDatabase	NA	NA	NA	NA
ARL6IP4	NA	NA	NA	synlethdbDatabase	NA	NA	NA	NA
ARL8A	NA	NA	NA	synlethdbDatabase	NA	NA	NA	NA
ARL8B	NA	NA	NA	synlethdbDatabase	NA	NA	NA	NA
ARMC1	NA	NA	NA	synlethdbDatabase	NA	NA	NA	NA
ARMC10	NA	NA	NA	synlethdbDatabase	NA	NA	NA	NA
ARMC6	NA	NA	NA	synlethdbDatabase	NA	NA	NA	NA
ARMC8	NA	NA	NA	synlethdbDatabase	essential	NA	NA	NA
ARMCX4	NA	NA	NA	synlethdbDatabase	NA	NA	NA	NA
ARNT	NA	NA	NA	synlethdbDatabase	NA	Sustained Angiogenesis	cgc	NA
ARPC1A	NA	NA	NA	predictionFromYeast&synlethdbDatabase	NA	NA	NA	NA
ARPC2	NA	NA	NA	predictionFromYeast&synlethdbDatabase	essential	NA	NA	drugbank_target
ARPC3	NA	NA	NA	predictionFromYeast&synlethdbDatabase	essential	NA	NA	drugbank_target
ARPC4	NA	NA	NA	synlethdbDatabase	essential	NA	NA	drugbank_target
ARPC5	NA	NA	NA	predictionFromYeast&synlethdbDatabase	NA	Tissue Invasion and Metastasis	NA	drugbank_target
ARPC5L	NA	NA	NA	predictionFromYeast&synlethdbDatabase	NA	Tissue Invasion and Metastasis	NA	NA
ARRB2	NA	NA	NA	synlethdbDatabase	NA	Insensitivity to Antigrowth Signals,Self Sufficiency in Growth Signals	NA	NA
ARRDC1	NA	NA	NA	synlethdbDatabase	NA	NA	NA	NA
ARSB	NA	NA	NA	synlethdbDatabase	NA	NA	NA	NA
ARSJ	NA	NA	NA	synlethdbDatabase	NA	NA	NA	NA
ART5	NA	NA	NA	synlethdbDatabase	NA	NA	NA	NA
ARVCF	NA	NA	NA	predictionFromYeast	NA	Tissue Invasion and Metastasis	NA	NA
AS3MT	NA	NA	NA	synlethdbDatabase	NA	NA	NA	drugbank_target
ASAP1	NA	NA	NA	predictionFromYeast&synlethdbDatabase	NA	NA	NA	NA
ASAP2	NA	NA	NA	predictionFromYeast&synlethdbDatabase	NA	NA	NA	NA
ASAP3	NA	NA	NA	predictionFromYeast	NA	Tissue Invasion and Metastasis	NA	NA
ASB10	NA	NA	NA	synlethdbDatabase	NA	NA	NA	NA
ASB16	NA	NA	NA	synlethdbDatabase	NA	NA	NA	NA
ASB17	NA	NA	NA	synlethdbDatabase	NA	NA	NA	NA
ASB7	NA	NA	NA	synlethdbDatabase	NA	NA	NA	NA
ASCC1	NA	NA	NA	synlethdbDatabase	NA	NA	NA	NA
ASCC3	NA	NA	NA	predictionFromYeast&synlethdbDatabase	essential	Genome Instability and Mutation	NA	NA
ASCC3L1	NA	NA	NA	synlethdbDatabase	NA	NA	NA	NA
ASDL	NA	NA	NA	synlethdbDatabase	NA	NA	NA	NA
ASF1A	NA	NA	NA	predictionFromYeast&synlethdbDatabase	NA	Genome Instability and Mutation	NA	NA
ASF1B	NA	NA	NA	predictionFromYeast&synlethdbDatabase	NA	NA	NA	NA
ASH1L	NA	NA	NA	synlethdbDatabase	NA	NA	NA	NA
ASH2L	NA	NA	NA	synlethdbDatabase	essential	Self Sufficiency in Growth Signals	NA	NA
ASNA1	NA	NA	NA	predictionFromYeast&synlethdbDatabase	essential	NA	NA	NA
ASNS	NA	NA	NA	predictionFromYeast&synlethdbDatabase	essential	Evading Apoptosis	NA	drugbank_target
ASNSD1	NA	NA	NA	predictionFromYeast	NA	NA	NA	NA
ASPH	NA	NA	NA	synlethdbDatabase	NA	Insensitivity to Antigrowth Signals	NA	drugbank_target
ASPHD2	NA	NA	NA	synlethdbDatabase	NA	NA	NA	NA
ASPM	NA	NA	NA	synlethdbDatabase	NA	NA	NA	NA
ASPSCR1	NA	NA	NA	predictionFromYeast&synlethdbDatabase	NA	NA	cgc	NA
ATAD1	NA	NA	NA	predictionFromYeast	NA	NA	NA	NA
ATAD2	NA	NA	NA	predictionFromYeast&synlethdbDatabase	NA	NA	NA	NA
ATAD2B	NA	NA	NA	predictionFromYeast&synlethdbDatabase	NA	NA	NA	NA
ATAD3A	NA	NA	NA	synlethdbDatabase	NA	Evading Apoptosis	NA	NA
ATAD5	NA	NA	NA	synlethdbDatabase	essential	NA	NA	NA
ATE1	NA	NA	NA	synlethdbDatabase	NA	NA	NA	NA
ATF5	NA	NA	NA	synlethdbDatabase	NA	Evading Apoptosis,Insensitivity to Antigrowth Signals	NA	drugbank_target
ATF6B	NA	NA	NA	synlethdbDatabase	NA	Insensitivity to Antigrowth Signals,Self Sufficiency in Growth Signals	NA	NA
ATG10	NA	NA	NA	synlethdbDatabase	NA	NA	NA	NA
ATG12	NA	NA	NA	synlethdbDatabase	NA	NA	NA	NA
ATG16L2	NA	NA	NA	synlethdbDatabase	NA	NA	NA	NA
ATG2A	NA	NA	NA	synlethdbDatabase	NA	NA	NA	NA
ATG3	NA	NA	NA	predictionFromYeast&synlethdbDatabase	NA	NA	NA	NA
ATG4A	NA	NA	NA	synlethdbDatabase	NA	NA	NA	NA
ATG4C	NA	NA	NA	synlethdbDatabase	NA	NA	NA	NA
ATG5	NA	NA	NA	predictionFromYeast&synlethdbDatabase	NA	Evading Apoptosis	NA	NA
ATG7	NA	NA	NA	synlethdbDatabase	NA	NA	NA	NA
ATG9A	NA	NA	NA	predictionFromYeast&synlethdbDatabase	NA	NA	NA	NA
ATG9B	NA	NA	NA	synlethdbDatabase	NA	NA	NA	NA
ATHL1	NA	NA	NA	synlethdbDatabase	NA	NA	NA	NA
ATIC	NA	NA	NA	predictionFromYeast	essential	NA	cgc	NA
ATMIN	NA	NA	NA	synlethdbDatabase	NA	NA	NA	NA
ATOH1	NA	NA	NA	synlethdbDatabase	NA	Evading Apoptosis	NA	NA
ATOX1	NA	NA	NA	synlethdbDatabase	NA	NA	NA	drugbank_target
ATP10A	NA	NA	NA	predictionFromYeast&synlethdbDatabase	NA	NA	NA	NA
ATP10B	NA	NA	NA	predictionFromYeast	NA	NA	NA	NA
ATP10D	NA	NA	NA	predictionFromYeast	NA	NA	NA	NA
ATP11B	NA	NA	NA	synlethdbDatabase	NA	NA	NA	NA
ATP13A1	NA	NA	NA	predictionFromYeast&synlethdbDatabase	essential	NA	NA	NA
ATP13A2	NA	NA	NA	predictionFromYeast	NA	NA	NA	NA
ATP13A3	NA	NA	NA	predictionFromYeast	NA	NA	NA	NA
ATP13A4	NA	NA	NA	predictionFromYeast&synlethdbDatabase	NA	NA	NA	NA
ATP13A5	NA	NA	NA	predictionFromYeast	NA	NA	NA	NA
ATP1A2	NA	NA	NA	synlethdbDatabase	NA	NA	NA	NA
ATP1B1	NA	NA	NA	synlethdbDatabase	NA	Tissue Invasion and Metastasis	NA	NA
ATP1B3	NA	NA	NA	synlethdbDatabase	essential	NA	NA	NA
ATP1BL1	NA	NA	NA	synlethdbDatabase	NA	NA	NA	NA
ATP23	NA	NA	NA	predictionFromYeast	NA	NA	NA	NA
ATP2A2	NA	NA	NA	synlethdbDatabase	essential	Tissue Invasion and Metastasis	NA	NA
ATP2B3	NA	NA	NA	synlethdbDatabase	NA	NA	cgc	NA
ATP2C1	NA	NA	NA	predictionFromYeast	NA	Insensitivity to Antigrowth Signals,Self Sufficiency in Growth Signals	NA	NA
ATP2C2	NA	NA	NA	predictionFromYeast&synlethdbDatabase	essential	NA	NA	NA
ATP5A1	NA	NA	NA	synlethdbDatabase	essential	NA	NA	NA
ATP5B	NA	NA	NA	synlethdbDatabase	essential	NA	NA	NA
ATP5C1	NA	NA	NA	synlethdbDatabase	essential	NA	NA	NA
ATP5D	NA	NA	NA	synlethdbDatabase	essential	NA	NA	NA
ATP5EP1	NA	NA	NA	synlethdbDatabase	NA	NA	NA	NA
ATP5F1	NA	NA	NA	synlethdbDatabase	essential	NA	NA	NA
ATP5F1B	NA	NA	NA	predictionFromYeast	NA	NA	NA	NA
ATP5H	NA	NA	NA	synlethdbDatabase	essential	NA	NA	NA
ATP5L	NA	NA	NA	synlethdbDatabase	essential	NA	NA	drugbank_target
ATP5O	NA	NA	NA	synlethdbDatabase	essential	NA	NA	NA
ATP5PD	NA	NA	NA	predictionFromYeast	NA	NA	NA	NA
ATP5SL	NA	NA	NA	synlethdbDatabase	NA	NA	NA	NA
ATP6AP2	NA	NA	NA	synlethdbDatabase	essential	NA	NA	NA
ATP6V0A1	NA	NA	NA	predictionFromYeast	NA	NA	NA	NA
ATP6V0A2	NA	NA	NA	predictionFromYeast&synlethdbDatabase	NA	NA	NA	NA
ATP6V0A4	NA	NA	NA	predictionFromYeast	NA	NA	NA	NA
ATP6V0C	NA	NA	NA	predictionFromYeast&synlethdbDatabase	essential	NA	NA	NA
ATP6V0D1	NA	NA	NA	synlethdbDatabase	essential	NA	NA	NA
ATP6V0D2	NA	NA	NA	synlethdbDatabase	NA	NA	NA	NA
ATP6V0E	NA	NA	NA	synlethdbDatabase	NA	NA	NA	NA
ATP6V0E1	NA	NA	NA	synlethdbDatabase	NA	NA	NA	NA
ATP6V1A	NA	NA	NA	synlethdbDatabase	essential	NA	NA	NA
ATP6V1B2	NA	NA	NA	synlethdbDatabase	essential	NA	NA	NA
ATP6V1C1	NA	NA	NA	synlethdbDatabase	essential	NA	NA	NA
ATP6V1D	NA	NA	NA	predictionFromYeast	essential	NA	NA	NA
ATP6V1H	NA	NA	NA	predictionFromYeast&synlethdbDatabase	essential	NA	NA	NA
ATP7A	NA	NA	NA	synlethdbDatabase	NA	Reprogramming Energy Metabolism	NA	NA
ATP8A1	NA	NA	NA	predictionFromYeast	NA	NA	NA	NA
ATP8A2	NA	NA	NA	predictionFromYeast	NA	Insensitivity to Antigrowth Signals	NA	NA
ATP8B1	NA	NA	NA	synlethdbDatabase	NA	NA	NA	NA
ATP8B2	NA	NA	NA	synlethdbDatabase	NA	NA	NA	NA
ATP9A	NA	NA	NA	predictionFromYeast&synlethdbDatabase	NA	NA	NA	NA
ATP9B	NA	NA	NA	predictionFromYeast	NA	NA	NA	NA
ATPBD1C	NA	NA	NA	synlethdbDatabase	NA	NA	NA	NA
ATRIP	NA	NA	NA	synlethdbDatabase	essential	Genome Instability and Mutation	NA	NA
ATRN	NA	NA	NA	synlethdbDatabase	NA	NA	NA	NA
ATXN2	NA	NA	NA	predictionFromYeast	NA	NA	NA	NA
ATXN2L	NA	NA	NA	predictionFromYeast&synlethdbDatabase	essential	NA	NA	NA
ATXN3	NA	NA	NA	synlethdbDatabase	NA	NA	NA	NA
ATXN7	NA	NA	NA	synlethdbDatabase	NA	NA	NA	NA
AURKAIP1	NA	NA	NA	synlethdbDatabase	essential	NA	NA	NA
AURKB	NA	NA	NA	predictionFromYeast&synlethdbDatabase	essential	NA	NA	drugbank_target
AURKC	NA	NA	NA	predictionFromYeast	NA	NA	NA	NA
AVEN	NA	NA	NA	synlethdbDatabase	NA	Evading Apoptosis	NA	NA
AVL9	NA	NA	NA	predictionFromYeast&synlethdbDatabase	NA	Tissue Invasion and Metastasis	NA	NA
AVPI1	NA	NA	NA	synlethdbDatabase	NA	NA	NA	NA
AVPR2	NA	NA	NA	synlethdbDatabase	NA	Insensitivity to Antigrowth Signals,Self Sufficiency in Growth Signals	NA	NA
AXL	NA	NA	NA	synlethdbDatabase	NA	Evading Apoptosis,Insensitivity to Antigrowth Signals,Self Sufficiency in Growth Signals	NA	NA
AXUD1	NA	NA	NA	synlethdbDatabase	NA	NA	NA	NA
AZGP1	NA	NA	NA	synlethdbDatabase	NA	Insensitivity to Antigrowth Signals,Tissue Invasion and Metastasis	NA	NA
AZI1	NA	NA	NA	synlethdbDatabase	NA	NA	NA	NA
AZI2	NA	NA	NA	synlethdbDatabase	NA	NA	NA	NA
AZIN1	NA	NA	NA	synlethdbDatabase	essential	NA	NA	NA
B3GNT1	NA	NA	NA	synlethdbDatabase	NA	NA	NA	NA
B3GNT2	NA	NA	NA	synlethdbDatabase	NA	NA	NA	NA
B4GALNT3	NA	NA	NA	synlethdbDatabase	NA	NA	NA	NA
B4GALT1	NA	NA	NA	synlethdbDatabase	NA	Insensitivity to Antigrowth Signals,Tissue Invasion and Metastasis	NA	NA
B4GALT3	NA	NA	NA	synlethdbDatabase	NA	NA	NA	NA
B4GALT4	NA	NA	NA	synlethdbDatabase	NA	NA	NA	NA
B4GALT5	NA	NA	NA	synlethdbDatabase	essential	NA	NA	NA
BABAM1	NA	NA	NA	synlethdbDatabase	NA	Genome Instability and Mutation	NA	NA
BACH1	NA	NA	NA	synlethdbDatabase	NA	Genome Instability and Mutation	NA	NA
BACH2	NA	NA	NA	synlethdbDatabase	NA	NA	NA	NA
BAD	NA	NA	NA	synlethdbDatabase	NA	Reprogramming Energy Metabolism	NA	drugbank_target
BAG1	NA	NA	NA	synlethdbDatabase	NA	Evading Apoptosis	NA	drugbank_target
BAG2	NA	NA	NA	synlethdbDatabase	NA	NA	NA	NA
BAG3	NA	NA	NA	synlethdbDatabase	NA	Evading Apoptosis	NA	NA
BAG4	NA	NA	NA	synlethdbDatabase	NA	Evading Apoptosis	NA	NA
BAG5	NA	NA	NA	synlethdbDatabase	NA	NA	NA	NA
BAI1	NA	NA	NA	synlethdbDatabase	NA	NA	NA	NA
BAIAP2L1	NA	NA	NA	synlethdbDatabase	NA	NA	NA	NA
BAIAP2L2	NA	NA	NA	synlethdbDatabase	NA	NA	NA	NA
BAK1	NA	NA	NA	synlethdbDatabase	NA	Insensitivity to Antigrowth Signals	NA	NA
BARD1	NA	NA	NA	synlethdbDatabase	essential	Evading Apoptosis,Genome Instability and Mutation	cgc	NA
BASP1	NA	NA	NA	synlethdbDatabase	NA	NA	NA	NA
BAT1	NA	NA	NA	synlethdbDatabase	NA	NA	NA	drugbank_target
BAX	NA	NA	NA	synlethdbDatabase	NA	Insensitivity to Antigrowth Signals	NA	NA
BAZ1A	NA	NA	NA	predictionFromYeast&synlethdbDatabase	NA	NA	NA	NA
BAZ1B	NA	NA	NA	predictionFromYeast&synlethdbDatabase	NA	NA	NA	NA
BBC3	NA	NA	NA	synlethdbDatabase	NA	Reprogramming Energy Metabolism	NA	NA
BBOX1	NA	NA	NA	predictionFromYeast	NA	NA	NA	NA
BBS9	NA	NA	NA	synlethdbDatabase	NA	NA	NA	NA
BCAP29	NA	NA	NA	synlethdbDatabase	NA	NA	NA	NA
BCAP31	NA	NA	NA	synlethdbDatabase	NA	NA	NA	NA
BCAR1	NA	NA	NA	synlethdbDatabase	NA	Insensitivity to Antigrowth Signals,Self Sufficiency in Growth Signals,Tissue Invasion and Metastasis	NA	NA
BCAR3	NA	NA	NA	synlethdbDatabase	NA	Insensitivity to Antigrowth Signals,Self Sufficiency in Growth Signals	NA	NA
BCAS2	NA	NA	NA	synlethdbDatabase	essential	NA	NA	NA
BCAT1	NA	NA	NA	predictionFromYeast	NA	NA	NA	drugbank_target
BCAT2	NA	NA	NA	predictionFromYeast	NA	NA	NA	drugbank_target
BCCIP	NA	NA	NA	synlethdbDatabase	essential	Genome Instability and Mutation	NA	NA
BCKDHA	NA	NA	NA	synlethdbDatabase	NA	NA	NA	NA
BCKDK	NA	NA	NA	synlethdbDatabase	NA	NA	NA	NA
BCL10	NA	NA	NA	synlethdbDatabase	NA	NA	cgc	NA
BCL2A1	NA	NA	NA	synlethdbDatabase	NA	Evading Apoptosis	NA	NA
BCL2L1	NA	NA	NA	synlethdbDatabase	essential	Evading Apoptosis,Self Sufficiency in Growth Signals	NA	NA
BCL2L10	NA	NA	NA	synlethdbDatabase	NA	Evading Apoptosis	NA	NA
BCL2L11	NA	NA	NA	synlethdbDatabase	NA	Self Sufficiency in Growth Signals	NA	NA
BCL2L12	NA	NA	NA	synlethdbDatabase	NA	NA	cgc	NA
BCL2L13	NA	NA	NA	synlethdbDatabase	NA	NA	NA	NA
BCL2L14	NA	NA	NA	synlethdbDatabase	NA	NA	NA	NA
BCL2L2	NA	NA	NA	synlethdbDatabase	NA	Evading Apoptosis	NA	NA
BCL6	NA	NA	NA	synlethdbDatabase	NA	Evading Apoptosis,Evading Immune Detection,Insensitivity to Antigrowth Signals,Tumor Promoting Inflammation	cgc	NA
BCL9L	NA	NA	NA	synlethdbDatabase	NA	NA	cgc	NA
BCLAF1	NA	NA	NA	synlethdbDatabase	essential	NA	cgc	NA
BCR/ABL fusion	NA	NA	NA	synlethdbDatabase	NA	NA	NA	NA
BCS1L	NA	NA	NA	predictionFromYeast&synlethdbDatabase	essential	NA	NA	NA
BDKRB1	NA	NA	NA	synlethdbDatabase	NA	Insensitivity to Antigrowth Signals,Self Sufficiency in Growth Signals,Tissue Invasion and Metastasis	NA	NA
BDKRB2	NA	NA	NA	synlethdbDatabase	NA	Insensitivity to Antigrowth Signals,Self Sufficiency in Growth Signals	NA	NA
BDNF	NA	NA	NA	synlethdbDatabase	NA	NA	NA	drugbank_target
BDP1	NA	NA	NA	synlethdbDatabase	essential	NA	NA	NA
BECN1	NA	NA	NA	predictionFromYeast&synlethdbDatabase	essential	Evading Apoptosis,Insensitivity to Antigrowth Signals	NA	drugbank_target
BEGAIN	NA	NA	NA	synlethdbDatabase	NA	NA	NA	NA
BEND3	NA	NA	NA	synlethdbDatabase	NA	NA	NA	NA
BET1	NA	NA	NA	synlethdbDatabase	essential	NA	NA	NA
BET1L	NA	NA	NA	synlethdbDatabase	NA	NA	NA	NA
BFAR	NA	NA	NA	synlethdbDatabase	NA	Evading Apoptosis	NA	NA
BFSP1	NA	NA	NA	synlethdbDatabase	NA	NA	NA	NA
BHD	NA	NA	NA	synlethdbDatabase	NA	NA	NA	NA
BHMT	NA	NA	NA	predictionFromYeast	NA	NA	NA	NA
BHMT2	NA	NA	NA	predictionFromYeast	NA	NA	NA	drugbank_target
BID	NA	NA	NA	synlethdbDatabase	NA	NA	NA	NA
BIK	NA	NA	NA	synlethdbDatabase	NA	NA	NA	NA
BIN2	NA	NA	NA	predictionFromYeast&synlethdbDatabase	NA	NA	NA	NA
BIN3	NA	NA	NA	predictionFromYeast&synlethdbDatabase	NA	NA	NA	NA
BIRC2	NA	NA	NA	synlethdbDatabase	NA	Evading Apoptosis	NA	NA
BIRC3	NA	NA	NA	synlethdbDatabase	NA	Evading Apoptosis	cgc	NA
BIRC5	NA	NA	NA	synlethdbDatabase	essential	Evading Apoptosis,Self Sufficiency in Growth Signals	NA	drugbank_target
BIRC6	NA	NA	NA	synlethdbDatabase	NA	Evading Apoptosis,Self Sufficiency in Growth Signals	cgc	NA
BIRC7	NA	NA	NA	synlethdbDatabase	NA	Evading Apoptosis	NA	NA
BIRC8	NA	NA	NA	synlethdbDatabase	NA	NA	NA	NA
BIVM	NA	NA	NA	synlethdbDatabase	NA	NA	NA	NA
BLK	NA	NA	NA	synlethdbDatabase	NA	Tissue Invasion and Metastasis	NA	NA
BLM	NA	NA	NA	predictionFromYeast&synlethdbDatabase	essential	Genome Instability and Mutation	cgc	NA
BLMH	NA	NA	NA	predictionFromYeast&synlethdbDatabase	NA	NA	NA	NA
BLVRA	NA	NA	NA	synlethdbDatabase	NA	NA	NA	NA
BLVRB	NA	NA	NA	synlethdbDatabase	NA	NA	NA	drugbank_target
BLZF1	NA	NA	NA	synlethdbDatabase	NA	NA	NA	NA
BMF	NA	NA	NA	synlethdbDatabase	NA	NA	NA	NA
BMP1	NA	NA	NA	synlethdbDatabase	NA	NA	NA	NA
BMP8A	NA	NA	NA	synlethdbDatabase	NA	NA	NA	NA
BMPR1A	NA	NA	NA	synlethdbDatabase	NA	NA	cgc	NA
BMS1	NA	NA	NA	predictionFromYeast	essential	NA	NA	NA
BMS1P5	NA	NA	NA	synlethdbDatabase	NA	NA	NA	NA
BNC2	NA	NA	NA	synlethdbDatabase	NA	NA	NA	NA
BNIP1	NA	NA	NA	synlethdbDatabase	essential	Evading Apoptosis	NA	NA
BNIP2	NA	NA	NA	synlethdbDatabase	NA	Evading Apoptosis	NA	NA
BNIP3	NA	NA	NA	synlethdbDatabase	NA	Evading Apoptosis,Reprogramming Energy Metabolism	NA	NA
BNIP3L	NA	NA	NA	synlethdbDatabase	NA	Evading Apoptosis,Reprogramming Energy Metabolism	NA	NA
BOK	NA	NA	NA	synlethdbDatabase	NA	NA	NA	NA
BOLA3	NA	NA	NA	predictionFromYeast	NA	NA	NA	NA
BOP1	NA	NA	NA	predictionFromYeast	essential	NA	NA	NA
BPTF	NA	NA	NA	synlethdbDatabase	essential	NA	NA	NA
BRAP	NA	NA	NA	synlethdbDatabase	essential	Insensitivity to Antigrowth Signals	NA	NA
BRD7	NA	NA	NA	synlethdbDatabase	NA	Insensitivity to Antigrowth Signals	NA	NA
BRD9	NA	NA	NA	synlethdbDatabase	essential	NA	NA	NA
BRDT	NA	NA	NA	predictionFromYeast	NA	NA	NA	NA
BRE	NA	NA	NA	synlethdbDatabase	NA	NA	NA	NA
BRF1	NA	NA	NA	synlethdbDatabase	essential	NA	NA	NA
BRF2	NA	NA	NA	synlethdbDatabase	essential	NA	NA	NA
BRI3	NA	NA	NA	synlethdbDatabase	NA	NA	NA	NA
BRIP1	NA	NA	NA	synlethdbDatabase	essential	Genome Instability and Mutation,Insensitivity to Antigrowth Signals,Reprogramming Energy Metabolism	cgc	NA
BRIX1	NA	NA	NA	predictionFromYeast&synlethdbDatabase	essential	NA	NA	NA
BRMS1	NA	NA	NA	synlethdbDatabase	NA	NA	NA	NA
BRPF1	NA	NA	NA	synlethdbDatabase	essential	NA	NA	NA
BRUNOL5	NA	NA	NA	synlethdbDatabase	NA	NA	NA	NA
BRWD1	NA	NA	NA	synlethdbDatabase	NA	NA	NA	NA
BSG	NA	NA	NA	synlethdbDatabase	essential	NA	NA	NA
BSPRY	NA	NA	NA	synlethdbDatabase	NA	NA	NA	NA
BST2	NA	NA	NA	synlethdbDatabase	NA	Insensitivity to Antigrowth Signals	NA	NA
BTBD1	NA	NA	NA	synlethdbDatabase	NA	NA	NA	NA
BTBD11	NA	NA	NA	synlethdbDatabase	NA	NA	NA	NA
BTBD2	NA	NA	NA	synlethdbDatabase	NA	NA	NA	NA
BTBD7	NA	NA	NA	synlethdbDatabase	NA	NA	NA	NA
BTBD9	NA	NA	NA	synlethdbDatabase	NA	NA	NA	NA
BTC	NA	NA	NA	synlethdbDatabase	NA	Evading Apoptosis,Self Sufficiency in Growth Signals	NA	NA
BTF3	NA	NA	NA	predictionFromYeast&synlethdbDatabase	essential	NA	NA	NA
BTF3L4	NA	NA	NA	predictionFromYeast	NA	NA	NA	NA
BTG1	NA	NA	NA	synlethdbDatabase	NA	Insensitivity to Antigrowth Signals,Sustained Angiogenesis,Tissue Invasion and Metastasis	cgc	NA
BTG2	NA	NA	NA	synlethdbDatabase	NA	Evading Apoptosis,Genome Instability and Mutation,Insensitivity to Antigrowth Signals	NA	NA
BTN2A1	NA	NA	NA	synlethdbDatabase	NA	NA	NA	NA
BTN2A2	NA	NA	NA	synlethdbDatabase	NA	NA	NA	NA
BTN3A1	NA	NA	NA	synlethdbDatabase	NA	NA	NA	NA
BTN3A2	NA	NA	NA	synlethdbDatabase	NA	NA	NA	NA
BTRC	NA	NA	NA	synlethdbDatabase	NA	Insensitivity to Antigrowth Signals,Self Sufficiency in Growth Signals	NA	NA
BUB1	NA	NA	NA	predictionFromYeast&synlethdbDatabase	essential	NA	NA	NA
BUB1B	NA	NA	NA	synlethdbDatabase	essential	NA	cgc	NA
BUB3	NA	NA	NA	synlethdbDatabase	essential	NA	NA	NA
BUD13	NA	NA	NA	synlethdbDatabase	essential	NA	NA	NA
BUD31	NA	NA	NA	predictionFromYeast	essential	NA	NA	NA
BVR1	NA	NA	NA	synlethdbDatabase	NA	NA	NA	NA
BXDC1	NA	NA	NA	synlethdbDatabase	NA	NA	NA	NA
BXDC2	NA	NA	NA	synlethdbDatabase	NA	NA	NA	NA
BXDC5	NA	NA	NA	synlethdbDatabase	NA	NA	NA	NA
BYSL	NA	NA	NA	predictionFromYeast&synlethdbDatabase	essential	Tissue Invasion and Metastasis	NA	NA
C10orf111	NA	NA	NA	synlethdbDatabase	NA	NA	NA	NA
C10orf137	NA	NA	NA	synlethdbDatabase	NA	NA	NA	NA
C10orf2	NA	NA	NA	synlethdbDatabase	essential	NA	NA	NA
C10orf32	NA	NA	NA	synlethdbDatabase	NA	NA	NA	NA
C10orf35	NA	NA	NA	synlethdbDatabase	NA	NA	NA	NA
C10orf47	NA	NA	NA	synlethdbDatabase	NA	NA	NA	NA
C10ORF81	NA	NA	NA	synlethdbDatabase	NA	NA	NA	NA
C11orf2	NA	NA	NA	synlethdbDatabase	NA	NA	NA	NA
C11ORF36	NA	NA	NA	synlethdbDatabase	NA	NA	NA	NA
C11orf38	NA	NA	NA	synlethdbDatabase	NA	NA	NA	NA
C11orf48	NA	NA	NA	synlethdbDatabase	NA	NA	NA	NA
C11orf56	NA	NA	NA	synlethdbDatabase	NA	NA	NA	NA
C11orf57	NA	NA	NA	synlethdbDatabase	essential	NA	NA	NA
C11orf58	NA	NA	NA	synlethdbDatabase	NA	NA	NA	NA
C11orf65	NA	NA	NA	synlethdbDatabase	NA	NA	NA	NA
C11orf66	NA	NA	NA	synlethdbDatabase	NA	NA	NA	NA
C11orf68	NA	NA	NA	synlethdbDatabase	NA	NA	NA	NA
C11orf72	NA	NA	NA	synlethdbDatabase	NA	NA	NA	NA
C11orf73	NA	NA	NA	synlethdbDatabase	NA	NA	NA	NA
C11orf75	NA	NA	NA	synlethdbDatabase	NA	NA	NA	NA
C12orf10	NA	NA	NA	predictionFromYeast	NA	NA	NA	NA
C12orf29	NA	NA	NA	synlethdbDatabase	NA	NA	NA	NA
C12orf4	NA	NA	NA	synlethdbDatabase	NA	NA	NA	NA
C12orf43	NA	NA	NA	synlethdbDatabase	NA	NA	NA	NA
C12orf47	NA	NA	NA	synlethdbDatabase	NA	NA	NA	NA
C12orf56	NA	NA	NA	synlethdbDatabase	NA	NA	NA	NA
C12orf65	NA	NA	NA	predictionFromYeast&synlethdbDatabase	essential	NA	NA	NA
C12orf73	NA	NA	NA	synlethdbDatabase	NA	NA	NA	NA
C13orf15	NA	NA	NA	synlethdbDatabase	NA	NA	NA	NA
C13orf28	NA	NA	NA	synlethdbDatabase	NA	NA	NA	NA
C13orf31	NA	NA	NA	synlethdbDatabase	NA	NA	NA	NA
C14orf1	NA	NA	NA	synlethdbDatabase	NA	NA	NA	NA
C14orf102	NA	NA	NA	synlethdbDatabase	NA	NA	NA	NA
C14orf119	NA	NA	NA	synlethdbDatabase	NA	NA	NA	NA
C14orf124	NA	NA	NA	synlethdbDatabase	NA	NA	NA	NA
C14orf129	NA	NA	NA	synlethdbDatabase	NA	NA	NA	NA
C14orf142	NA	NA	NA	synlethdbDatabase	NA	NA	NA	NA
C14orf149	NA	NA	NA	synlethdbDatabase	NA	NA	NA	NA
C14orf159	NA	NA	NA	synlethdbDatabase	NA	NA	NA	NA
C14orf166	NA	NA	NA	synlethdbDatabase	essential	NA	NA	NA
C14orf169	NA	NA	NA	synlethdbDatabase	NA	NA	NA	NA
C14orf2	NA	NA	NA	synlethdbDatabase	NA	NA	NA	NA
C14orf93	NA	NA	NA	synlethdbDatabase	NA	NA	NA	NA
C14orf94	NA	NA	NA	synlethdbDatabase	NA	NA	NA	NA
C15orf23	NA	NA	NA	synlethdbDatabase	NA	NA	NA	NA
C15orf24	NA	NA	NA	synlethdbDatabase	NA	NA	NA	NA
C15orf42	NA	NA	NA	synlethdbDatabase	NA	NA	NA	NA
C15orf44	NA	NA	NA	synlethdbDatabase	NA	NA	NA	NA
C15orf52	NA	NA	NA	synlethdbDatabase	NA	NA	NA	NA
C15orf55	NA	NA	NA	synlethdbDatabase	NA	NA	NA	NA
C16orf42	NA	NA	NA	synlethdbDatabase	NA	NA	NA	NA
C16orf44	NA	NA	NA	synlethdbDatabase	NA	NA	NA	NA
C16orf61	NA	NA	NA	synlethdbDatabase	NA	NA	NA	NA
C16orf63	NA	NA	NA	synlethdbDatabase	NA	NA	NA	NA
C16orf79	NA	NA	NA	synlethdbDatabase	NA	NA	NA	NA
C16orf80	NA	NA	NA	synlethdbDatabase	essential	NA	NA	NA
C17orf27	NA	NA	NA	synlethdbDatabase	NA	NA	NA	NA
C17orf48	NA	NA	NA	synlethdbDatabase	NA	NA	NA	NA
C17orf59	NA	NA	NA	synlethdbDatabase	NA	NA	NA	NA
C17orf62	NA	NA	NA	synlethdbDatabase	NA	NA	NA	NA
C17orf64	NA	NA	NA	synlethdbDatabase	NA	NA	NA	NA
C17orf68	NA	NA	NA	synlethdbDatabase	NA	NA	NA	NA
C17orf70	NA	NA	NA	synlethdbDatabase	NA	NA	NA	NA
C17orf77	NA	NA	NA	synlethdbDatabase	NA	NA	NA	NA
C17orf80	NA	NA	NA	synlethdbDatabase	NA	NA	NA	NA
C17orf81	NA	NA	NA	synlethdbDatabase	NA	NA	NA	NA
C17orf88	NA	NA	NA	synlethdbDatabase	NA	NA	NA	NA
C18orf1	NA	NA	NA	synlethdbDatabase	NA	NA	NA	NA
C18orf21	NA	NA	NA	synlethdbDatabase	essential	NA	NA	NA
C18orf54	NA	NA	NA	synlethdbDatabase	NA	Insensitivity to Antigrowth Signals	NA	NA
C19orf10	NA	NA	NA	synlethdbDatabase	NA	NA	NA	NA
C19orf2	NA	NA	NA	synlethdbDatabase	NA	NA	NA	NA
C19orf21	NA	NA	NA	synlethdbDatabase	NA	NA	NA	NA
C19orf24	NA	NA	NA	synlethdbDatabase	NA	NA	NA	NA
C19ORF28	NA	NA	NA	synlethdbDatabase	NA	NA	NA	NA
C19orf29	NA	NA	NA	synlethdbDatabase	NA	NA	NA	NA
C19ORF30	NA	NA	NA	synlethdbDatabase	NA	NA	NA	NA
C19orf33	NA	NA	NA	synlethdbDatabase	NA	NA	NA	NA
C19orf40	NA	NA	NA	synlethdbDatabase	NA	NA	NA	NA
C19orf41	NA	NA	NA	synlethdbDatabase	NA	NA	NA	NA
C19orf42	NA	NA	NA	synlethdbDatabase	NA	NA	NA	NA
C19orf43	NA	NA	NA	synlethdbDatabase	essential	NA	NA	NA
C19orf48	NA	NA	NA	synlethdbDatabase	NA	NA	NA	NA
C19orf53	NA	NA	NA	synlethdbDatabase	essential	NA	NA	NA
C19orf54	NA	NA	NA	synlethdbDatabase	NA	NA	NA	NA
C19orf6	NA	NA	NA	synlethdbDatabase	NA	NA	NA	NA
C19orf60	NA	NA	NA	synlethdbDatabase	NA	NA	NA	NA
C19orf66	NA	NA	NA	synlethdbDatabase	NA	NA	NA	NA
C1D	NA	NA	NA	synlethdbDatabase	NA	NA	NA	NA
C1orf106	NA	NA	NA	synlethdbDatabase	NA	NA	NA	NA
C1orf107	NA	NA	NA	synlethdbDatabase	NA	NA	NA	NA
C1orf109	NA	NA	NA	synlethdbDatabase	essential	NA	NA	NA
C1orf110	NA	NA	NA	synlethdbDatabase	NA	NA	NA	NA
C1orf112	NA	NA	NA	synlethdbDatabase	NA	NA	NA	NA
C1orf116	NA	NA	NA	synlethdbDatabase	NA	NA	NA	NA
C1orf123	NA	NA	NA	predictionFromYeast&synlethdbDatabase	NA	NA	NA	NA
C1orf135	NA	NA	NA	synlethdbDatabase	NA	NA	NA	NA
C1orf14	NA	NA	NA	synlethdbDatabase	NA	NA	NA	NA
C1orf159	NA	NA	NA	synlethdbDatabase	NA	NA	NA	NA
C1orf172	NA	NA	NA	synlethdbDatabase	NA	NA	NA	NA
C1orf177	NA	NA	NA	synlethdbDatabase	NA	NA	NA	NA
C1orf200	NA	NA	NA	synlethdbDatabase	NA	NA	NA	NA
C1orf21	NA	NA	NA	synlethdbDatabase	NA	NA	NA	NA
C1orf210	NA	NA	NA	synlethdbDatabase	NA	NA	NA	NA
C1orf222	NA	NA	NA	synlethdbDatabase	NA	NA	NA	NA
C1orf229	NA	NA	NA	synlethdbDatabase	NA	NA	NA	NA
C1orf27	NA	NA	NA	synlethdbDatabase	NA	NA	NA	NA
C1orf32	NA	NA	NA	synlethdbDatabase	NA	NA	NA	NA
C1orf34	NA	NA	NA	synlethdbDatabase	NA	NA	NA	NA
C1orf43	NA	NA	NA	synlethdbDatabase	NA	NA	NA	NA
C1orf54	NA	NA	NA	synlethdbDatabase	NA	NA	NA	NA
C1orf55	NA	NA	NA	synlethdbDatabase	NA	NA	NA	NA
C1orf56	NA	NA	NA	synlethdbDatabase	NA	NA	NA	NA
C1orf58	NA	NA	NA	synlethdbDatabase	NA	NA	NA	NA
C1orf63	NA	NA	NA	synlethdbDatabase	NA	NA	NA	NA
C1ORF63	NA	NA	NA	synlethdbDatabase	NA	NA	NA	NA
C1orf66	NA	NA	NA	synlethdbDatabase	NA	NA	NA	NA
C1orf75	NA	NA	NA	synlethdbDatabase	NA	NA	NA	NA
C1orf83	NA	NA	NA	synlethdbDatabase	NA	NA	NA	NA
C1QBP	NA	NA	NA	synlethdbDatabase	essential	NA	NA	drugbank_target
C1QTNF1	NA	NA	NA	synlethdbDatabase	NA	NA	NA	NA
C1R	NA	NA	NA	synlethdbDatabase	NA	NA	NA	drugbank_target
C1S	NA	NA	NA	synlethdbDatabase	NA	NA	NA	drugbank_target
C20orf103	NA	NA	NA	synlethdbDatabase	NA	NA	NA	NA
C20orf11	NA	NA	NA	synlethdbDatabase	NA	NA	NA	NA
C20orf121	NA	NA	NA	synlethdbDatabase	NA	NA	NA	NA
C20orf166	NA	NA	NA	synlethdbDatabase	NA	NA	NA	NA
C20orf175	NA	NA	NA	synlethdbDatabase	NA	NA	NA	NA
C20orf202	NA	NA	NA	synlethdbDatabase	NA	NA	NA	NA
C20orf24	NA	NA	NA	synlethdbDatabase	NA	NA	NA	NA
C20orf30	NA	NA	NA	synlethdbDatabase	NA	NA	NA	NA
C20orf32	NA	NA	NA	synlethdbDatabase	NA	NA	NA	NA
C20orf4	NA	NA	NA	synlethdbDatabase	NA	NA	NA	NA
C20ORF51	NA	NA	NA	synlethdbDatabase	NA	NA	NA	NA
C20orf70	NA	NA	NA	synlethdbDatabase	NA	NA	NA	NA
C21orf2	NA	NA	NA	synlethdbDatabase	NA	NA	NA	NA
C21orf25	NA	NA	NA	synlethdbDatabase	NA	NA	NA	NA
C21orf45	NA	NA	NA	synlethdbDatabase	NA	NA	NA	NA
C21orf57	NA	NA	NA	synlethdbDatabase	NA	NA	NA	NA
C21orf59	NA	NA	NA	synlethdbDatabase	essential	NA	NA	NA
C21ORF67	NA	NA	NA	synlethdbDatabase	NA	NA	NA	NA
C2CD2L	NA	NA	NA	synlethdbDatabase	NA	NA	NA	NA
C2orf15	NA	NA	NA	synlethdbDatabase	NA	NA	NA	NA
C2orf16	NA	NA	NA	synlethdbDatabase	NA	NA	NA	NA
C2orf28	NA	NA	NA	synlethdbDatabase	NA	NA	NA	NA
C2orf29	NA	NA	NA	synlethdbDatabase	NA	NA	NA	NA
C2orf33	NA	NA	NA	synlethdbDatabase	NA	NA	NA	NA
C2orf44	NA	NA	NA	synlethdbDatabase	NA	NA	cgc	NA
C2orf79	NA	NA	NA	synlethdbDatabase	NA	NA	NA	NA
C3orf17	NA	NA	NA	synlethdbDatabase	essential	NA	NA	NA
C3orf19	NA	NA	NA	synlethdbDatabase	NA	NA	NA	NA
C3orf25	NA	NA	NA	synlethdbDatabase	NA	NA	NA	NA
C3orf33	NA	NA	NA	synlethdbDatabase	NA	NA	NA	NA
C3ORF35	NA	NA	NA	synlethdbDatabase	NA	NA	NA	NA
C3ORF51	NA	NA	NA	synlethdbDatabase	NA	NA	NA	NA
C3ORF55	NA	NA	NA	synlethdbDatabase	NA	NA	NA	NA
C3orf58	NA	NA	NA	synlethdbDatabase	NA	NA	NA	NA
C4ORF10	NA	NA	NA	synlethdbDatabase	NA	NA	NA	NA
C4orf21	NA	NA	NA	synlethdbDatabase	NA	NA	NA	NA
C4orf27	NA	NA	NA	synlethdbDatabase	NA	NA	NA	NA
C4orf29	NA	NA	NA	synlethdbDatabase	NA	NA	NA	NA
C4orf34	NA	NA	NA	synlethdbDatabase	NA	NA	NA	NA
C4orf46	NA	NA	NA	synlethdbDatabase	NA	NA	NA	NA
C4orf8	NA	NA	NA	synlethdbDatabase	NA	NA	NA	NA
C5orf22	NA	NA	NA	synlethdbDatabase	NA	NA	NA	NA
C5orf30	NA	NA	NA	synlethdbDatabase	NA	NA	NA	NA
C5orf44	NA	NA	NA	synlethdbDatabase	NA	NA	NA	NA
C5orf45	NA	NA	NA	synlethdbDatabase	NA	NA	NA	NA
C5orf48	NA	NA	NA	synlethdbDatabase	NA	NA	NA	NA
C5orf54	NA	NA	NA	synlethdbDatabase	NA	NA	NA	NA
C5orf55	NA	NA	NA	synlethdbDatabase	NA	NA	NA	NA
C6	NA	NA	NA	synlethdbDatabase	NA	Sustained Angiogenesis	NA	NA
C6orf115	NA	NA	NA	synlethdbDatabase	NA	NA	NA	NA
C6orf117	NA	NA	NA	synlethdbDatabase	NA	NA	NA	NA
C6orf132	NA	NA	NA	synlethdbDatabase	NA	NA	NA	NA
C6orf145	NA	NA	NA	synlethdbDatabase	NA	NA	NA	NA
C6orf162	NA	NA	NA	synlethdbDatabase	NA	NA	NA	NA
C6ORF163	NA	NA	NA	synlethdbDatabase	NA	NA	NA	NA
C6orf25	NA	NA	NA	synlethdbDatabase	NA	NA	NA	NA
C6orf48	NA	NA	NA	synlethdbDatabase	essential	NA	NA	NA
C6orf97	NA	NA	NA	synlethdbDatabase	NA	NA	NA	NA
C7	NA	NA	NA	synlethdbDatabase	NA	NA	NA	NA
C7orf26	NA	NA	NA	synlethdbDatabase	essential	NA	NA	NA
C7orf42	NA	NA	NA	synlethdbDatabase	NA	NA	NA	NA
C7orf50	NA	NA	NA	predictionFromYeast&synlethdbDatabase	NA	NA	NA	NA
C7orf59	NA	NA	NA	synlethdbDatabase	NA	NA	NA	NA
C8A	NA	NA	NA	synlethdbDatabase	NA	NA	NA	NA
C8orf13	NA	NA	NA	synlethdbDatabase	NA	NA	NA	NA
C8orf33	NA	NA	NA	synlethdbDatabase	essential	NA	NA	NA
C8orf38	NA	NA	NA	synlethdbDatabase	NA	NA	NA	NA
C8orf46	NA	NA	NA	synlethdbDatabase	NA	NA	NA	NA
C8orf76	NA	NA	NA	synlethdbDatabase	NA	NA	NA	NA
C8ORFK36	NA	NA	NA	synlethdbDatabase	NA	NA	NA	NA
C9orf114	NA	NA	NA	synlethdbDatabase	essential	NA	NA	NA
C9orf126	NA	NA	NA	synlethdbDatabase	NA	NA	NA	NA
C9orf156	NA	NA	NA	synlethdbDatabase	NA	NA	NA	NA
C9orf23	NA	NA	NA	synlethdbDatabase	NA	NA	NA	NA
C9orf43	NA	NA	NA	synlethdbDatabase	NA	NA	NA	NA
C9orf46	NA	NA	NA	synlethdbDatabase	NA	NA	NA	NA
C9orf57	NA	NA	NA	synlethdbDatabase	NA	NA	NA	NA
C9ORF68	NA	NA	NA	synlethdbDatabase	NA	NA	NA	NA
C9orf78	NA	NA	NA	synlethdbDatabase	essential	NA	NA	NA
C9orf80	NA	NA	NA	synlethdbDatabase	NA	NA	NA	NA
C9orf84	NA	NA	NA	synlethdbDatabase	NA	NA	NA	NA
C9orf86	NA	NA	NA	synlethdbDatabase	NA	NA	NA	NA
C9orf91	NA	NA	NA	synlethdbDatabase	NA	NA	NA	NA
C9orf93	NA	NA	NA	synlethdbDatabase	NA	NA	NA	NA
CA1	NA	NA	NA	synlethdbDatabase	NA	NA	NA	NA
CA12	NA	NA	NA	synlethdbDatabase	NA	NA	NA	NA
CA2	NA	NA	NA	synlethdbDatabase	NA	NA	NA	NA
CA4	NA	NA	NA	synlethdbDatabase	NA	NA	NA	NA
CA5A	NA	NA	NA	synlethdbDatabase	NA	NA	NA	NA
CA6	NA	NA	NA	synlethdbDatabase	NA	NA	NA	NA
CAB39	NA	NA	NA	predictionFromYeast&synlethdbDatabase	essential	NA	NA	NA
CAB39L	NA	NA	NA	predictionFromYeast	NA	NA	NA	NA
CABIN1	NA	NA	NA	synlethdbDatabase	NA	NA	NA	NA
CABP1	NA	NA	NA	synlethdbDatabase	NA	NA	NA	NA
CACNA1A	NA	NA	NA	predictionFromYeast	NA	NA	NA	NA
CACNA1B	NA	NA	NA	predictionFromYeast	NA	NA	NA	NA
CACNA1C	NA	NA	NA	predictionFromYeast	NA	NA	NA	NA
CACNA1D	NA	NA	NA	predictionFromYeast	NA	NA	cgc	NA
CACNA1E	NA	NA	NA	predictionFromYeast	NA	NA	NA	NA
CACNA1F	NA	NA	NA	predictionFromYeast	NA	NA	NA	NA
CACNA1G	NA	NA	NA	predictionFromYeast&synlethdbDatabase	NA	NA	NA	NA
CACNA1H	NA	NA	NA	predictionFromYeast	NA	NA	NA	NA
CACNA1I	NA	NA	NA	predictionFromYeast	NA	Insensitivity to Antigrowth Signals,Self Sufficiency in Growth Signals	NA	NA
CACNA1S	NA	NA	NA	predictionFromYeast&synlethdbDatabase	NA	NA	NA	NA
CACNA2D2	NA	NA	NA	synlethdbDatabase	NA	NA	NA	NA
CACNB3	NA	NA	NA	synlethdbDatabase	NA	NA	NA	NA
CACNB4	NA	NA	NA	synlethdbDatabase	NA	NA	NA	NA
CACNG6	NA	NA	NA	synlethdbDatabase	NA	NA	NA	NA
CACNG7	NA	NA	NA	synlethdbDatabase	NA	NA	NA	NA
CACNG8	NA	NA	NA	synlethdbDatabase	NA	NA	NA	NA
CAD	NA	NA	NA	predictionFromYeast&synlethdbDatabase	essential	NA	NA	NA
CADM4	NA	NA	NA	synlethdbDatabase	NA	Tissue Invasion and Metastasis	NA	NA
CALD1	NA	NA	NA	synlethdbDatabase	NA	NA	NA	NA
CALM1	NA	NA	NA	predictionFromYeast&synlethdbDatabase	NA	NA	NA	drugbank_target
CALML3	NA	NA	NA	predictionFromYeast	NA	NA	NA	NA
CALML4	NA	NA	NA	synlethdbDatabase	NA	NA	NA	NA
CALR	NA	NA	NA	predictionFromYeast&synlethdbDatabase	essential	Limitless Replicative Potential,Self Sufficiency in Growth Signals	cgc	drugbank_target
CALR3	NA	NA	NA	synlethdbDatabase	NA	NA	NA	drugbank_target
CALU	NA	NA	NA	synlethdbDatabase	NA	NA	NA	NA
CALY	NA	NA	NA	synlethdbDatabase	NA	NA	NA	drugbank_target
CAMK1	NA	NA	NA	synlethdbDatabase	NA	Insensitivity to Antigrowth Signals,Self Sufficiency in Growth Signals	NA	NA
CAMK1D	NA	NA	NA	synlethdbDatabase	NA	Evading Apoptosis	NA	NA
CAMK2B	NA	NA	NA	synlethdbDatabase	NA	Insensitivity to Antigrowth Signals,Self Sufficiency in Growth Signals	NA	NA
CAMK2D	NA	NA	NA	synlethdbDatabase	NA	NA	NA	NA
CAMK2G	NA	NA	NA	synlethdbDatabase	NA	NA	NA	NA
CAMK2N1	NA	NA	NA	synlethdbDatabase	NA	NA	NA	NA
CAMKK2	NA	NA	NA	synlethdbDatabase	NA	NA	NA	NA
CAMKV	NA	NA	NA	synlethdbDatabase	NA	NA	NA	NA
CAND1	NA	NA	NA	synlethdbDatabase	NA	NA	NA	NA
CANX	NA	NA	NA	predictionFromYeast&synlethdbDatabase	NA	NA	NA	NA
CAP1	NA	NA	NA	predictionFromYeast	NA	Insensitivity to Antigrowth Signals,Self Sufficiency in Growth Signals	NA	NA
CAP2	NA	NA	NA	predictionFromYeast&synlethdbDatabase	NA	Insensitivity to Antigrowth Signals,Self Sufficiency in Growth Signals	NA	NA
CAPN1	NA	NA	NA	synlethdbDatabase	NA	Self Sufficiency in Growth Signals	NA	NA
CAPN2	NA	NA	NA	synlethdbDatabase	NA	NA	NA	NA
CAPN3	NA	NA	NA	synlethdbDatabase	NA	Evading Apoptosis,Insensitivity to Antigrowth Signals,Self Sufficiency in Growth Signals	NA	NA
CAPN6	NA	NA	NA	synlethdbDatabase	NA	NA	NA	NA
CAPN7	NA	NA	NA	predictionFromYeast&synlethdbDatabase	NA	NA	NA	NA
CAPRIN1	NA	NA	NA	synlethdbDatabase	NA	NA	NA	NA
CAPZA1	NA	NA	NA	predictionFromYeast	NA	NA	NA	NA
CAPZA2	NA	NA	NA	predictionFromYeast	NA	NA	NA	NA
CAPZA3	NA	NA	NA	predictionFromYeast	NA	NA	NA	NA
CAPZB	NA	NA	NA	predictionFromYeast&synlethdbDatabase	essential	NA	NA	NA
CARD10	NA	NA	NA	synlethdbDatabase	NA	NA	NA	NA
CARD14	NA	NA	NA	synlethdbDatabase	NA	Evading Apoptosis	NA	NA
CARD16	NA	NA	NA	synlethdbDatabase	NA	Reprogramming Energy Metabolism	NA	NA
CARD18	NA	NA	NA	synlethdbDatabase	NA	NA	NA	NA
CARD6	NA	NA	NA	synlethdbDatabase	NA	NA	NA	NA
CARD8	NA	NA	NA	synlethdbDatabase	NA	NA	NA	NA
CARD9	NA	NA	NA	synlethdbDatabase	NA	NA	NA	NA
CARF	NA	NA	NA	synlethdbDatabase	NA	NA	NA	NA
CARHSP1	NA	NA	NA	synlethdbDatabase	NA	NA	NA	NA
CARM1	NA	NA	NA	synlethdbDatabase	NA	Self Sufficiency in Growth Signals	NA	NA
CARS	NA	NA	NA	predictionFromYeast&synlethdbDatabase	essential	NA	cgc	NA
CARS2	NA	NA	NA	synlethdbDatabase	essential	NA	NA	NA
CASC1	NA	NA	NA	synlethdbDatabase	NA	NA	NA	NA
CASC3	NA	NA	NA	synlethdbDatabase	essential	NA	NA	NA
CASC5	NA	NA	NA	synlethdbDatabase	essential	NA	cgc	NA
CASP1	NA	NA	NA	synlethdbDatabase	NA	Insensitivity to Antigrowth Signals,Self Sufficiency in Growth Signals	NA	drugbank_target
CASP14	NA	NA	NA	synlethdbDatabase	NA	NA	NA	NA
CASP2	NA	NA	NA	synlethdbDatabase	NA	Evading Apoptosis	NA	NA
CASP3	NA	NA	NA	synlethdbDatabase	NA	Evading Apoptosis,Insensitivity to Antigrowth Signals,Tissue Invasion and Metastasis	NA	drugbank_target
CASP4	NA	NA	NA	synlethdbDatabase	NA	NA	NA	NA
CASP5	NA	NA	NA	synlethdbDatabase	NA	NA	NA	NA
CASP6	NA	NA	NA	synlethdbDatabase	NA	NA	NA	NA
CASP7	NA	NA	NA	synlethdbDatabase	NA	NA	NA	drugbank_target
CASP8AP2	NA	NA	NA	synlethdbDatabase	NA	NA	NA	NA
CASP9	NA	NA	NA	synlethdbDatabase	NA	NA	NA	NA
CASQ1	NA	NA	NA	synlethdbDatabase	NA	NA	NA	drugbank_target
CASS4	NA	NA	NA	synlethdbDatabase	NA	Tissue Invasion and Metastasis	NA	NA
CAST	NA	NA	NA	synlethdbDatabase	NA	NA	NA	NA
CATSPER1	NA	NA	NA	synlethdbDatabase	NA	NA	NA	NA
CATSPERG	NA	NA	NA	synlethdbDatabase	NA	NA	NA	NA
CAV1	NA	NA	NA	synlethdbDatabase	NA	Insensitivity to Antigrowth Signals,Sustained Angiogenesis	NA	NA
CAV2	NA	NA	NA	synlethdbDatabase	NA	Insensitivity to Antigrowth Signals	NA	NA
CBFB	NA	NA	NA	synlethdbDatabase	NA	NA	cgc	NA
CBLC	NA	NA	NA	synlethdbDatabase	NA	NA	cgc	NA
CBLL1	NA	NA	NA	synlethdbDatabase	essential	Tissue Invasion and Metastasis	NA	NA
CBLN1	NA	NA	NA	synlethdbDatabase	NA	NA	NA	NA
CBLN4	NA	NA	NA	synlethdbDatabase	NA	NA	NA	NA
CBR1	NA	NA	NA	synlethdbDatabase	NA	NA	NA	drugbank_target
CBR3	NA	NA	NA	synlethdbDatabase	NA	NA	NA	NA
CBS	NA	NA	NA	synlethdbDatabase	NA	NA	NA	drugbank_target
CBX4	NA	NA	NA	synlethdbDatabase	NA	Evading Apoptosis	NA	NA
CBX5	NA	NA	NA	synlethdbDatabase	NA	NA	NA	drugbank_target
CC2D1A	NA	NA	NA	synlethdbDatabase	NA	Insensitivity to Antigrowth Signals,Self Sufficiency in Growth Signals	NA	NA
CCAR1	NA	NA	NA	synlethdbDatabase	essential	Self Sufficiency in Growth Signals	NA	NA
CCBE1	NA	NA	NA	synlethdbDatabase	NA	Sustained Angiogenesis	NA	NA
CCBL1	NA	NA	NA	synlethdbDatabase	NA	NA	NA	NA
CCDC101	NA	NA	NA	synlethdbDatabase	essential	NA	NA	NA
CCDC112	NA	NA	NA	synlethdbDatabase	NA	NA	NA	NA
CCDC115	NA	NA	NA	synlethdbDatabase	essential	NA	NA	NA
CCDC117	NA	NA	NA	synlethdbDatabase	NA	NA	NA	NA
CCDC12	NA	NA	NA	synlethdbDatabase	NA	NA	NA	NA
CCDC120	NA	NA	NA	synlethdbDatabase	NA	NA	NA	NA
CCDC124	NA	NA	NA	synlethdbDatabase	NA	NA	NA	NA
CCDC130	NA	NA	NA	synlethdbDatabase	essential	NA	NA	NA
CCDC131	NA	NA	NA	synlethdbDatabase	NA	NA	NA	NA
CCDC138	NA	NA	NA	synlethdbDatabase	NA	NA	NA	NA
CCDC14	NA	NA	NA	synlethdbDatabase	NA	NA	NA	NA
CCDC144NL	NA	NA	NA	synlethdbDatabase	NA	NA	NA	NA
CCDC22	NA	NA	NA	synlethdbDatabase	NA	NA	NA	NA
CCDC28A	NA	NA	NA	synlethdbDatabase	NA	NA	NA	NA
CCDC51	NA	NA	NA	synlethdbDatabase	NA	NA	NA	NA
CCDC58	NA	NA	NA	synlethdbDatabase	NA	NA	NA	NA
CCDC59	NA	NA	NA	synlethdbDatabase	essential	NA	NA	NA
CCDC66	NA	NA	NA	synlethdbDatabase	NA	NA	NA	NA
CCDC76	NA	NA	NA	synlethdbDatabase	NA	NA	NA	NA
CCDC77	NA	NA	NA	synlethdbDatabase	NA	NA	NA	NA
CCDC82	NA	NA	NA	synlethdbDatabase	NA	NA	NA	NA
CCDC85B	NA	NA	NA	synlethdbDatabase	NA	Insensitivity to Antigrowth Signals	NA	NA
CCDC88A	NA	NA	NA	synlethdbDatabase	NA	Tissue Invasion and Metastasis	NA	NA
CCDC88C	NA	NA	NA	synlethdbDatabase	NA	NA	NA	NA
CCDC90A	NA	NA	NA	synlethdbDatabase	NA	NA	NA	NA
CCDC94	NA	NA	NA	synlethdbDatabase	essential	NA	NA	NA
CCDC95	NA	NA	NA	synlethdbDatabase	NA	NA	NA	NA
CCHCR1	NA	NA	NA	synlethdbDatabase	NA	NA	NA	NA
CCIN	NA	NA	NA	synlethdbDatabase	NA	NA	NA	NA
CCL1	NA	NA	NA	synlethdbDatabase	NA	Insensitivity to Antigrowth Signals,Self Sufficiency in Growth Signals	NA	NA
CCL19	NA	NA	NA	synlethdbDatabase	NA	NA	NA	NA
CCL23	NA	NA	NA	synlethdbDatabase	NA	Insensitivity to Antigrowth Signals,Self Sufficiency in Growth Signals	NA	NA
CCL24	NA	NA	NA	synlethdbDatabase	NA	Insensitivity to Antigrowth Signals,Self Sufficiency in Growth Signals,Sustained Angiogenesis	NA	NA
CCL3L1	NA	NA	NA	synlethdbDatabase	NA	Insensitivity to Antigrowth Signals	NA	NA
CCNA1	NA	NA	NA	synlethdbDatabase	NA	NA	NA	NA
CCNA2	NA	NA	NA	synlethdbDatabase	essential	Reprogramming Energy Metabolism	NA	drugbank_target
CCNB1	NA	NA	NA	predictionFromYeast&synlethdbDatabase	essential	Reprogramming Energy Metabolism,Self Sufficiency in Growth Signals	NA	NA
CCNB1IP1	NA	NA	NA	synlethdbDatabase	NA	NA	cgc	NA
CCNB2	NA	NA	NA	predictionFromYeast&synlethdbDatabase	NA	NA	NA	NA
CCNC	NA	NA	NA	synlethdbDatabase	essential	NA	cgc	NA
CCNE2	NA	NA	NA	synlethdbDatabase	NA	NA	NA	NA
CCNF	NA	NA	NA	synlethdbDatabase	essential	NA	NA	NA
CCNG2	NA	NA	NA	synlethdbDatabase	NA	NA	NA	NA
CCNH	NA	NA	NA	predictionFromYeast&synlethdbDatabase	essential	NA	NA	NA
CCNJ	NA	NA	NA	synlethdbDatabase	NA	NA	NA	NA
CCNL1	NA	NA	NA	synlethdbDatabase	NA	NA	NA	NA
CCNL2	NA	NA	NA	synlethdbDatabase	NA	NA	NA	NA
CCNT1	NA	NA	NA	synlethdbDatabase	NA	NA	NA	NA
CCNT2	NA	NA	NA	synlethdbDatabase	NA	NA	NA	NA
CCR7	NA	NA	NA	synlethdbDatabase	NA	Insensitivity to Antigrowth Signals,Self Sufficiency in Growth Signals	cgc	NA
CCRL1	NA	NA	NA	synlethdbDatabase	NA	NA	NA	NA
CCS	NA	NA	NA	synlethdbDatabase	NA	NA	NA	drugbank_target
CCT2	NA	NA	NA	predictionFromYeast&synlethdbDatabase	essential	NA	NA	NA
CCT3	NA	NA	NA	synlethdbDatabase	essential	NA	NA	NA
CCT4	NA	NA	NA	predictionFromYeast&synlethdbDatabase	essential	NA	NA	NA
CCT5	NA	NA	NA	predictionFromYeast&synlethdbDatabase	essential	NA	NA	NA
CCT6A	NA	NA	NA	predictionFromYeast&synlethdbDatabase	essential	NA	NA	NA
CCT6B	NA	NA	NA	predictionFromYeast	NA	NA	NA	NA
CCT7	NA	NA	NA	predictionFromYeast	essential	NA	NA	NA
CCT8	NA	NA	NA	predictionFromYeast&synlethdbDatabase	essential	NA	NA	NA
CD109	NA	NA	NA	synlethdbDatabase	NA	NA	NA	NA
CD14	NA	NA	NA	synlethdbDatabase	NA	NA	NA	NA
CD151	NA	NA	NA	synlethdbDatabase	NA	Tissue Invasion and Metastasis	NA	NA
CD163	NA	NA	NA	synlethdbDatabase	NA	NA	NA	NA
CD164	NA	NA	NA	synlethdbDatabase	NA	Insensitivity to Antigrowth Signals,Self Sufficiency in Growth Signals,Tissue Invasion and Metastasis	NA	NA
CD177	NA	NA	NA	synlethdbDatabase	NA	NA	NA	NA
CD1C	NA	NA	NA	synlethdbDatabase	NA	Evading Immune Detection,Tumor Promoting Inflammation	NA	NA
CD2	NA	NA	NA	synlethdbDatabase	NA	Tissue Invasion and Metastasis	NA	drugbank_target
CD226	NA	NA	NA	synlethdbDatabase	NA	Evading Immune Detection,Insensitivity to Antigrowth Signals,Self Sufficiency in Growth Signals,Tissue Invasion and Metastasis,Tumor Promoting Inflammation	NA	NA
CD27	NA	NA	NA	synlethdbDatabase	NA	Evading Apoptosis	NA	NA
CD276	NA	NA	NA	synlethdbDatabase	NA	Evading Immune Detection,Tumor Promoting Inflammation	NA	NA
CD28	NA	NA	NA	synlethdbDatabase	NA	NA	cgc	NA
CD2AP	NA	NA	NA	synlethdbDatabase	NA	Insensitivity to Antigrowth Signals,Self Sufficiency in Growth Signals,Tissue Invasion and Metastasis	NA	NA
CD2BP2	NA	NA	NA	synlethdbDatabase	NA	NA	NA	NA
CD302	NA	NA	NA	synlethdbDatabase	NA	Insensitivity to Antigrowth Signals,Self Sufficiency in Growth Signals	NA	NA
CD34	NA	NA	NA	synlethdbDatabase	NA	Evading Immune Detection,Insensitivity to Antigrowth Signals,Self Sufficiency in Growth Signals,Sustained Angiogenesis,Tissue Invasion and Metastasis,Tumor Promoting Inflammation	NA	NA
CD38	NA	NA	NA	synlethdbDatabase	NA	Evading Apoptosis,Insensitivity to Antigrowth Signals,Self Sufficiency in Growth Signals	NA	drugbank_target
CD3E	NA	NA	NA	synlethdbDatabase	NA	Evading Immune Detection,Tumor Promoting Inflammation	NA	drugbank_target
CD3EAP	NA	NA	NA	synlethdbDatabase	essential	NA	NA	NA
CD3G	NA	NA	NA	synlethdbDatabase	NA	Evading Immune Detection,Tumor Promoting Inflammation	NA	drugbank_target
CD40	NA	NA	NA	synlethdbDatabase	NA	Evading Immune Detection,Tumor Promoting Inflammation	NA	NA
CD40LG	NA	NA	NA	synlethdbDatabase	NA	Evading Apoptosis,Evading Immune Detection,Tumor Promoting Inflammation	NA	NA
CD44	NA	NA	NA	synlethdbDatabase	NA	Evading Apoptosis,Tissue Invasion and Metastasis	NA	drugbank_target
CD46	NA	NA	NA	synlethdbDatabase	NA	NA	NA	NA
CD47	NA	NA	NA	synlethdbDatabase	NA	Self Sufficiency in Growth Signals,Tissue Invasion and Metastasis	NA	NA
CD48	NA	NA	NA	synlethdbDatabase	NA	Insensitivity to Antigrowth Signals,Self Sufficiency in Growth Signals	NA	NA
CD52	NA	NA	NA	synlethdbDatabase	NA	NA	NA	drugbank_target
CD58	NA	NA	NA	synlethdbDatabase	NA	Tissue Invasion and Metastasis	NA	NA
CD59	NA	NA	NA	synlethdbDatabase	NA	Evading Apoptosis	NA	NA
CD6	NA	NA	NA	synlethdbDatabase	NA	Tissue Invasion and Metastasis	NA	NA
CD63	NA	NA	NA	synlethdbDatabase	NA	Tissue Invasion and Metastasis	NA	NA
CD7	NA	NA	NA	synlethdbDatabase	NA	NA	NA	NA
CD70	NA	NA	NA	synlethdbDatabase	NA	Insensitivity to Antigrowth Signals,Self Sufficiency in Growth Signals	NA	NA
CD72	NA	NA	NA	synlethdbDatabase	NA	Insensitivity to Antigrowth Signals,Self Sufficiency in Growth Signals,Tissue Invasion and Metastasis	NA	NA
CD79A	NA	NA	NA	synlethdbDatabase	NA	NA	cgc	NA
CD79B	NA	NA	NA	synlethdbDatabase	NA	Insensitivity to Antigrowth Signals,Self Sufficiency in Growth Signals	cgc	NA
CD80	NA	NA	NA	synlethdbDatabase	NA	Self Sufficiency in Growth Signals	NA	drugbank_target
CD81	NA	NA	NA	synlethdbDatabase	NA	Evading Immune Detection,Self Sufficiency in Growth Signals,Tumor Promoting Inflammation	NA	NA
CD82	NA	NA	NA	synlethdbDatabase	NA	NA	NA	NA
CD84	NA	NA	NA	synlethdbDatabase	NA	Tissue Invasion and Metastasis	NA	NA
CD9	NA	NA	NA	synlethdbDatabase	NA	Insensitivity to Antigrowth Signals,Tissue Invasion and Metastasis	NA	drugbank_target
CD93	NA	NA	NA	synlethdbDatabase	NA	Tissue Invasion and Metastasis	NA	NA
CD96	NA	NA	NA	synlethdbDatabase	NA	Evading Immune Detection,Tissue Invasion and Metastasis,Tumor Promoting Inflammation	NA	NA
CDA	NA	NA	NA	predictionFromYeast&synlethdbDatabase	NA	Insensitivity to Antigrowth Signals	NA	NA
CDADC1	NA	NA	NA	synlethdbDatabase	NA	NA	NA	NA
CDC123	NA	NA	NA	predictionFromYeast	essential	Self Sufficiency in Growth Signals	NA	NA
CDC14A	NA	NA	NA	predictionFromYeast	NA	NA	NA	NA
CDC14B	NA	NA	NA	predictionFromYeast&synlethdbDatabase	NA	Genome Instability and Mutation	NA	NA
CDC16	NA	NA	NA	predictionFromYeast&synlethdbDatabase	essential	NA	NA	NA
CDC2	NA	NA	NA	synlethdbDatabase	NA	NA	NA	NA
CDC20	NA	NA	NA	synlethdbDatabase	essential	Self Sufficiency in Growth Signals	NA	NA
CDC20B	NA	NA	NA	synlethdbDatabase	NA	NA	NA	NA
CDC23	NA	NA	NA	predictionFromYeast	essential	NA	NA	NA
CDC25A	NA	NA	NA	predictionFromYeast&synlethdbDatabase	essential	NA	NA	NA
CDC25B	NA	NA	NA	predictionFromYeast&synlethdbDatabase	NA	Self Sufficiency in Growth Signals	NA	NA
CDC25C	NA	NA	NA	predictionFromYeast&synlethdbDatabase	NA	NA	NA	NA
CDC27	NA	NA	NA	predictionFromYeast&synlethdbDatabase	essential	NA	NA	NA
CDC2L1	NA	NA	NA	synlethdbDatabase	NA	NA	NA	NA
CDC2L2	NA	NA	NA	synlethdbDatabase	NA	NA	NA	NA
CDC2L5	NA	NA	NA	synlethdbDatabase	NA	NA	NA	NA
CDC34	NA	NA	NA	predictionFromYeast&synlethdbDatabase	NA	NA	NA	NA
CDC37	NA	NA	NA	synlethdbDatabase	essential	NA	NA	NA
CDC37L1	NA	NA	NA	synlethdbDatabase	NA	NA	NA	NA
CDC42	NA	NA	NA	predictionFromYeast	essential	Self Sufficiency in Growth Signals	NA	drugbank_target
CDC42BPA	NA	NA	NA	synlethdbDatabase	NA	Tissue Invasion and Metastasis	NA	NA
CDC42BPB	NA	NA	NA	synlethdbDatabase	NA	Insensitivity to Antigrowth Signals,Self Sufficiency in Growth Signals,Tissue Invasion and Metastasis	NA	NA
CDC42EP1	NA	NA	NA	synlethdbDatabase	NA	NA	NA	NA
CDC42EP2	NA	NA	NA	synlethdbDatabase	NA	NA	NA	NA
CDC45	NA	NA	NA	predictionFromYeast&synlethdbDatabase	essential	NA	NA	NA
CDC45L	NA	NA	NA	synlethdbDatabase	NA	NA	NA	NA
CDC5L	NA	NA	NA	synlethdbDatabase	essential	Genome Instability and Mutation	NA	NA
CDC6	NA	NA	NA	predictionFromYeast&synlethdbDatabase	essential	Insensitivity to Antigrowth Signals	NA	NA
CDC7	NA	NA	NA	predictionFromYeast&synlethdbDatabase	essential	Self Sufficiency in Growth Signals	NA	NA
CDCA2	NA	NA	NA	synlethdbDatabase	NA	NA	NA	NA
CDCA3	NA	NA	NA	synlethdbDatabase	essential	NA	NA	NA
CDCA7	NA	NA	NA	synlethdbDatabase	NA	NA	NA	NA
CDCA8	NA	NA	NA	synlethdbDatabase	essential	Genome Instability and Mutation	NA	NA
CDCP2	NA	NA	NA	synlethdbDatabase	NA	NA	NA	NA
CDH11	NA	NA	NA	synlethdbDatabase	NA	Tissue Invasion and Metastasis	cgc	NA
CDH2	NA	NA	NA	synlethdbDatabase	NA	Tissue Invasion and Metastasis	NA	NA
CDH20	NA	NA	NA	synlethdbDatabase	NA	Tissue Invasion and Metastasis	NA	NA
CDH3	NA	NA	NA	synlethdbDatabase	NA	Tissue Invasion and Metastasis	NA	NA
CDH5	NA	NA	NA	synlethdbDatabase	NA	Insensitivity to Antigrowth Signals,Tissue Invasion and Metastasis	NA	NA
CDK1	NA	NA	NA	synlethdbDatabase	essential	Evading Apoptosis,Genome Instability and Mutation,Tissue Invasion and Metastasis	NA	drugbank_target
CDK10	NA	NA	NA	synlethdbDatabase	NA	Insensitivity to Antigrowth Signals	NA	NA
CDK13	NA	NA	NA	predictionFromYeast	essential	Self Sufficiency in Growth Signals	NA	NA
CDK17	NA	NA	NA	synlethdbDatabase	NA	NA	NA	NA
CDK2	NA	NA	NA	predictionFromYeast&synlethdbDatabase	essential	Genome Instability and Mutation,Self Sufficiency in Growth Signals	NA	drugbank_target
CDK2AP2	NA	NA	NA	synlethdbDatabase	NA	NA	NA	NA
CDK3	NA	NA	NA	synlethdbDatabase	NA	Insensitivity to Antigrowth Signals,Self Sufficiency in Growth Signals	NA	NA
CDK5	NA	NA	NA	synlethdbDatabase	NA	Insensitivity to Antigrowth Signals,Tissue Invasion and Metastasis	NA	drugbank_target
CDK5RAP1	NA	NA	NA	synlethdbDatabase	NA	NA	NA	NA
CDK7	NA	NA	NA	predictionFromYeast&synlethdbDatabase	essential	Genome Instability and Mutation	NA	drugbank_target
CDK8	NA	NA	NA	synlethdbDatabase	NA	NA	NA	drugbank_target
CDK9	NA	NA	NA	predictionFromYeast&synlethdbDatabase	essential	Genome Instability and Mutation	NA	drugbank_target
CDKAL1	NA	NA	NA	synlethdbDatabase	NA	NA	NA	NA
CDKL1	NA	NA	NA	synlethdbDatabase	NA	NA	NA	NA
CDKL3	NA	NA	NA	synlethdbDatabase	NA	NA	NA	NA
CDKL5	NA	NA	NA	synlethdbDatabase	NA	NA	NA	NA
CDKN2AIP	NA	NA	NA	synlethdbDatabase	NA	Insensitivity to Antigrowth Signals,Self Sufficiency in Growth Signals	NA	NA
CDKN2D	NA	NA	NA	synlethdbDatabase	NA	Insensitivity to Antigrowth Signals	NA	NA
CDKN3	NA	NA	NA	synlethdbDatabase	NA	Insensitivity to Antigrowth Signals	NA	NA
CDR2	NA	NA	NA	synlethdbDatabase	NA	NA	NA	NA
CDR2L	NA	NA	NA	synlethdbDatabase	NA	NA	NA	NA
CDS1	NA	NA	NA	predictionFromYeast&synlethdbDatabase	NA	Insensitivity to Antigrowth Signals,Self Sufficiency in Growth Signals	NA	NA
CDSN	NA	NA	NA	synlethdbDatabase	NA	Tissue Invasion and Metastasis	NA	NA
CDT1	NA	NA	NA	synlethdbDatabase	essential	NA	NA	NA
CDX1	NA	NA	NA	synlethdbDatabase	NA	NA	NA	NA
CEACAM1	NA	NA	NA	synlethdbDatabase	NA	Tissue Invasion and Metastasis	NA	NA
CEACAM3	NA	NA	NA	synlethdbDatabase	NA	NA	NA	NA
CEACAM6	NA	NA	NA	synlethdbDatabase	NA	Insensitivity to Antigrowth Signals,Self Sufficiency in Growth Signals	NA	NA
CEBPB	NA	NA	NA	synlethdbDatabase	NA	NA	NA	drugbank_target
CEBPD	NA	NA	NA	synlethdbDatabase	essential	NA	NA	NA
CEBPZ	NA	NA	NA	predictionFromYeast&synlethdbDatabase	essential	NA	NA	NA
CECR1	NA	NA	NA	synlethdbDatabase	NA	NA	NA	NA
CECR5	NA	NA	NA	synlethdbDatabase	NA	NA	NA	NA
CELA2B	NA	NA	NA	synlethdbDatabase	NA	NA	NA	NA
CELF1	NA	NA	NA	predictionFromYeast&synlethdbDatabase	NA	NA	NA	NA
CELF2	NA	NA	NA	predictionFromYeast	NA	NA	NA	NA
CELF3	NA	NA	NA	predictionFromYeast&synlethdbDatabase	NA	NA	NA	NA
CENPA	NA	NA	NA	synlethdbDatabase	essential	NA	NA	NA
CENPB	NA	NA	NA	synlethdbDatabase	NA	NA	NA	NA
CENPC1	NA	NA	NA	synlethdbDatabase	essential	NA	NA	NA
CENPE	NA	NA	NA	synlethdbDatabase	essential	NA	NA	drugbank_target
CENPF	NA	NA	NA	synlethdbDatabase	essential	NA	NA	NA
CENPH	NA	NA	NA	synlethdbDatabase	essential	NA	NA	NA
CENPI	NA	NA	NA	synlethdbDatabase	essential	NA	NA	NA
CENPJ	NA	NA	NA	synlethdbDatabase	essential	NA	NA	NA
CENPL	NA	NA	NA	synlethdbDatabase	essential	NA	NA	NA
CENPM	NA	NA	NA	synlethdbDatabase	essential	NA	NA	NA
CENPN	NA	NA	NA	synlethdbDatabase	essential	NA	NA	NA
CENPO	NA	NA	NA	synlethdbDatabase	essential	NA	NA	NA
CENPT	NA	NA	NA	synlethdbDatabase	essential	Genome Instability and Mutation	NA	NA
CEP110	NA	NA	NA	synlethdbDatabase	NA	NA	NA	NA
CEP152	NA	NA	NA	synlethdbDatabase	essential	NA	NA	NA
CEP192	NA	NA	NA	synlethdbDatabase	essential	NA	NA	NA
CEP250	NA	NA	NA	synlethdbDatabase	NA	NA	NA	NA
CEP350	NA	NA	NA	synlethdbDatabase	essential	NA	NA	NA
CEP55	NA	NA	NA	synlethdbDatabase	essential	NA	NA	NA
CEP57	NA	NA	NA	synlethdbDatabase	essential	NA	NA	NA
CEP70	NA	NA	NA	synlethdbDatabase	NA	NA	NA	NA
CEP76	NA	NA	NA	synlethdbDatabase	NA	NA	NA	NA
CEP78	NA	NA	NA	synlethdbDatabase	NA	NA	NA	NA
CERS1	NA	NA	NA	synlethdbDatabase	NA	NA	NA	NA
CERS2	NA	NA	NA	predictionFromYeast	NA	NA	NA	NA
CERS3	NA	NA	NA	predictionFromYeast	NA	NA	NA	NA
CERS4	NA	NA	NA	predictionFromYeast	NA	NA	NA	NA
CERS5	NA	NA	NA	predictionFromYeast	NA	NA	NA	NA
CERS6	NA	NA	NA	predictionFromYeast	NA	NA	NA	NA
CES2	NA	NA	NA	synlethdbDatabase	NA	NA	NA	NA
CETN2	NA	NA	NA	synlethdbDatabase	NA	Genome Instability and Mutation	NA	NA
CETN3	NA	NA	NA	synlethdbDatabase	NA	NA	NA	NA
CFB	NA	NA	NA	synlethdbDatabase	NA	NA	NA	NA
CFDP1	NA	NA	NA	predictionFromYeast	essential	Tissue Invasion and Metastasis	NA	NA
CFL1	NA	NA	NA	predictionFromYeast&synlethdbDatabase	essential	Evading Apoptosis	NA	NA
CFL2	NA	NA	NA	predictionFromYeast&synlethdbDatabase	NA	NA	NA	NA
CFLAR	NA	NA	NA	synlethdbDatabase	NA	Evading Apoptosis,Reprogramming Energy Metabolism	NA	NA
CFTR	NA	NA	NA	synlethdbDatabase	NA	NA	NA	drugbank_target
CG030	NA	NA	NA	synlethdbDatabase	NA	NA	NA	NA
CGGBP1	NA	NA	NA	synlethdbDatabase	NA	NA	NA	NA
CGN	NA	NA	NA	synlethdbDatabase	NA	NA	NA	NA
CGREF1	NA	NA	NA	synlethdbDatabase	NA	Insensitivity to Antigrowth Signals,Tissue Invasion and Metastasis	NA	NA
CGRRF1	NA	NA	NA	synlethdbDatabase	NA	Insensitivity to Antigrowth Signals	NA	NA
CH25H	NA	NA	NA	synlethdbDatabase	NA	NA	NA	NA
CHAC1	NA	NA	NA	synlethdbDatabase	NA	NA	NA	NA
CHAC2	NA	NA	NA	synlethdbDatabase	NA	NA	NA	NA
CHAF1A	NA	NA	NA	synlethdbDatabase	essential	Genome Instability and Mutation	NA	NA
CHAF1B	NA	NA	NA	predictionFromYeast&synlethdbDatabase	essential	Genome Instability and Mutation	NA	NA
CHAT	NA	NA	NA	synlethdbDatabase	NA	NA	NA	NA
CHCHD1	NA	NA	NA	synlethdbDatabase	essential	NA	NA	NA
CHCHD10	NA	NA	NA	predictionFromYeast	NA	NA	NA	NA
CHCHD2	NA	NA	NA	predictionFromYeast&synlethdbDatabase	NA	NA	NA	NA
CHCHD3	NA	NA	NA	synlethdbDatabase	NA	NA	NA	NA
CHCHD6	NA	NA	NA	synlethdbDatabase	NA	NA	NA	NA
CHD1	NA	NA	NA	predictionFromYeast&synlethdbDatabase	essential	NA	NA	drugbank_target
CHD1L	NA	NA	NA	synlethdbDatabase	NA	Genome Instability and Mutation	NA	NA
CHD2	NA	NA	NA	predictionFromYeast	NA	NA	cgc	NA
CHD4	NA	NA	NA	synlethdbDatabase	essential	NA	cgc	NA
CHD7	NA	NA	NA	synlethdbDatabase	NA	NA	NA	NA
CHDH	NA	NA	NA	synlethdbDatabase	NA	NA	NA	NA
CHERP	NA	NA	NA	synlethdbDatabase	essential	Insensitivity to Antigrowth Signals	NA	NA
CHI3L1	NA	NA	NA	predictionFromYeast	NA	Sustained Angiogenesis	NA	NA
CHI3L2	NA	NA	NA	predictionFromYeast	NA	NA	NA	NA
CHIA	NA	NA	NA	predictionFromYeast	NA	NA	NA	NA
CHIT1	NA	NA	NA	predictionFromYeast	NA	NA	NA	drugbank_target
CHKA	NA	NA	NA	predictionFromYeast	essential	Insensitivity to Antigrowth Signals,Self Sufficiency in Growth Signals	NA	NA
CHKB	NA	NA	NA	predictionFromYeast	NA	NA	NA	NA
CHMP1A	NA	NA	NA	synlethdbDatabase	NA	NA	NA	NA
CHMP1B	NA	NA	NA	synlethdbDatabase	NA	NA	NA	NA
CHMP2A	NA	NA	NA	predictionFromYeast	essential	NA	NA	NA
CHMP2B	NA	NA	NA	synlethdbDatabase	NA	NA	NA	NA
CHMP4A	NA	NA	NA	synlethdbDatabase	NA	NA	NA	NA
CHMP4C	NA	NA	NA	synlethdbDatabase	NA	NA	NA	NA
CHMP5	NA	NA	NA	predictionFromYeast&synlethdbDatabase	NA	NA	NA	NA
CHMP7	NA	NA	NA	synlethdbDatabase	NA	NA	NA	NA
CHN1	NA	NA	NA	synlethdbDatabase	NA	Insensitivity to Antigrowth Signals,Self Sufficiency in Growth Signals	NA	NA
CHPT1	NA	NA	NA	synlethdbDatabase	NA	NA	NA	NA
CHRAC1	NA	NA	NA	predictionFromYeast	NA	NA	NA	NA
CHRNA1	NA	NA	NA	synlethdbDatabase	NA	Insensitivity to Antigrowth Signals,Self Sufficiency in Growth Signals	NA	NA
CHRNA4	NA	NA	NA	synlethdbDatabase	NA	Genome Instability and Mutation,Insensitivity to Antigrowth Signals,Self Sufficiency in Growth Signals	NA	NA
CHRNA5	NA	NA	NA	synlethdbDatabase	NA	Insensitivity to Antigrowth Signals,Self Sufficiency in Growth Signals	NA	NA
CHRNB4	NA	NA	NA	synlethdbDatabase	NA	Insensitivity to Antigrowth Signals,Self Sufficiency in Growth Signals	NA	NA
CHST14	NA	NA	NA	synlethdbDatabase	NA	NA	NA	NA
CHST8	NA	NA	NA	synlethdbDatabase	NA	NA	NA	NA
CHSY-2	NA	NA	NA	synlethdbDatabase	NA	NA	NA	NA
CHTF18	NA	NA	NA	predictionFromYeast	NA	NA	NA	NA
CHUK	NA	NA	NA	synlethdbDatabase	NA	NA	NA	NA
CIAPIN1	NA	NA	NA	synlethdbDatabase	essential	Evading Apoptosis	NA	NA
CIDEA	NA	NA	NA	synlethdbDatabase	NA	NA	NA	NA
CIDEB	NA	NA	NA	synlethdbDatabase	NA	NA	NA	NA
CIR	NA	NA	NA	synlethdbDatabase	NA	NA	NA	NA
CIRH1A	NA	NA	NA	synlethdbDatabase	essential	NA	NA	NA
CIT	NA	NA	NA	synlethdbDatabase	essential	NA	NA	NA
CITED2	NA	NA	NA	synlethdbDatabase	NA	Evading Apoptosis,Self Sufficiency in Growth Signals,Sustained Angiogenesis	NA	NA
CKAP2	NA	NA	NA	synlethdbDatabase	NA	NA	NA	NA
CKAP4	NA	NA	NA	synlethdbDatabase	NA	NA	NA	NA
CKAP5	NA	NA	NA	synlethdbDatabase	essential	NA	NA	NA
CKMT1A	NA	NA	NA	synlethdbDatabase	NA	NA	NA	NA
CKS1B	NA	NA	NA	predictionFromYeast&synlethdbDatabase	NA	NA	NA	NA
CKS2	NA	NA	NA	predictionFromYeast&synlethdbDatabase	NA	NA	NA	NA
CLASP1	NA	NA	NA	synlethdbDatabase	NA	NA	NA	NA
CLASP2	NA	NA	NA	synlethdbDatabase	essential	NA	NA	NA
CLC	NA	NA	NA	synlethdbDatabase	NA	NA	NA	NA
CLCA2	NA	NA	NA	synlethdbDatabase	NA	Tissue Invasion and Metastasis	NA	NA
CLCF1	NA	NA	NA	synlethdbDatabase	NA	Self Sufficiency in Growth Signals	NA	NA
CLCN1	NA	NA	NA	synlethdbDatabase	NA	NA	NA	NA
CLCN7	NA	NA	NA	synlethdbDatabase	NA	NA	NA	NA
CLDN1	NA	NA	NA	synlethdbDatabase	NA	NA	NA	NA
CLDN10	NA	NA	NA	synlethdbDatabase	NA	Tissue Invasion and Metastasis	NA	NA
CLDN23	NA	NA	NA	synlethdbDatabase	NA	NA	NA	NA
CLDN3	NA	NA	NA	synlethdbDatabase	NA	Insensitivity to Antigrowth Signals,Self Sufficiency in Growth Signals	NA	NA
CLDN4	NA	NA	NA	synlethdbDatabase	NA	Insensitivity to Antigrowth Signals,Self Sufficiency in Growth Signals	NA	NA
CLDND1	NA	NA	NA	synlethdbDatabase	NA	NA	NA	NA
CLEC1A	NA	NA	NA	synlethdbDatabase	NA	NA	NA	NA
CLEC2D	NA	NA	NA	synlethdbDatabase	NA	Evading Immune Detection,Tumor Promoting Inflammation	NA	NA
CLEC4E	NA	NA	NA	synlethdbDatabase	NA	NA	NA	NA
CLEC4GP1	NA	NA	NA	synlethdbDatabase	NA	NA	NA	NA
CLGN	NA	NA	NA	predictionFromYeast	NA	NA	NA	NA
CLIC1	NA	NA	NA	synlethdbDatabase	NA	Insensitivity to Antigrowth Signals,Self Sufficiency in Growth Signals	NA	drugbank_target
CLIC3	NA	NA	NA	synlethdbDatabase	NA	Insensitivity to Antigrowth Signals,Self Sufficiency in Growth Signals	NA	NA
CLIC4	NA	NA	NA	synlethdbDatabase	NA	NA	NA	NA
CLINT1	NA	NA	NA	synlethdbDatabase	NA	NA	NA	NA
CLIP1	NA	NA	NA	predictionFromYeast&synlethdbDatabase	NA	NA	cgc	NA
CLIP3	NA	NA	NA	synlethdbDatabase	NA	NA	NA	NA
CLIP4	NA	NA	NA	synlethdbDatabase	NA	NA	NA	NA
CLK2	NA	NA	NA	synlethdbDatabase	NA	NA	NA	NA
CLK4	NA	NA	NA	synlethdbDatabase	NA	NA	NA	NA
CLMN	NA	NA	NA	synlethdbDatabase	NA	Insensitivity to Antigrowth Signals	NA	NA
CLP1	NA	NA	NA	predictionFromYeast	essential	NA	cgc	NA
CLPP	NA	NA	NA	synlethdbDatabase	NA	NA	NA	drugbank_target
CLPTM1	NA	NA	NA	synlethdbDatabase	NA	NA	NA	NA
CLPTM1L	NA	NA	NA	synlethdbDatabase	NA	NA	NA	NA
CLPX	NA	NA	NA	predictionFromYeast&synlethdbDatabase	NA	NA	NA	NA
CLSPN	NA	NA	NA	synlethdbDatabase	essential	Genome Instability and Mutation	NA	NA
CLSTN3	NA	NA	NA	synlethdbDatabase	NA	Tissue Invasion and Metastasis	NA	NA
CLTA	NA	NA	NA	synlethdbDatabase	NA	NA	NA	NA
CLTB	NA	NA	NA	synlethdbDatabase	NA	NA	NA	NA
CLTC	NA	NA	NA	synlethdbDatabase	essential	NA	cgc	NA
CLU	NA	NA	NA	synlethdbDatabase	NA	NA	NA	NA
CMAS	NA	NA	NA	synlethdbDatabase	NA	NA	NA	NA
CMPK1	NA	NA	NA	predictionFromYeast&synlethdbDatabase	essential	NA	NA	NA
CMTM4	NA	NA	NA	synlethdbDatabase	NA	NA	NA	NA
CNBP	NA	NA	NA	synlethdbDatabase	essential	Self Sufficiency in Growth Signals	cgc	NA
CNGA2	NA	NA	NA	synlethdbDatabase	NA	NA	NA	NA
CNGA3	NA	NA	NA	synlethdbDatabase	NA	Insensitivity to Antigrowth Signals,Self Sufficiency in Growth Signals	NA	NA
CNIH	NA	NA	NA	synlethdbDatabase	NA	NA	NA	NA
CNIH4	NA	NA	NA	synlethdbDatabase	NA	NA	NA	NA
CNKSR1	NA	NA	NA	synlethdbDatabase	NA	NA	NA	NA
CNN3	NA	NA	NA	synlethdbDatabase	NA	NA	NA	NA
CNNM3	NA	NA	NA	synlethdbDatabase	NA	NA	NA	NA
CNNM4	NA	NA	NA	synlethdbDatabase	NA	NA	NA	NA
CNOT1	NA	NA	NA	predictionFromYeast&synlethdbDatabase	essential	NA	NA	NA
CNOT10	NA	NA	NA	synlethdbDatabase	essential	NA	NA	NA
CNOT3	NA	NA	NA	predictionFromYeast&synlethdbDatabase	essential	NA	cgc	NA
CNOT4	NA	NA	NA	synlethdbDatabase	NA	NA	NA	NA
CNOT6	NA	NA	NA	synlethdbDatabase	NA	Self Sufficiency in Growth Signals	NA	NA
CNOT6L	NA	NA	NA	synlethdbDatabase	NA	Self Sufficiency in Growth Signals	NA	NA
CNOT7	NA	NA	NA	synlethdbDatabase	NA	Insensitivity to Antigrowth Signals,Self Sufficiency in Growth Signals	NA	NA
CNOT8	NA	NA	NA	synlethdbDatabase	NA	Insensitivity to Antigrowth Signals,Self Sufficiency in Growth Signals	NA	NA
CNPY3	NA	NA	NA	synlethdbDatabase	NA	NA	NA	NA
CNR1	NA	NA	NA	synlethdbDatabase	NA	Insensitivity to Antigrowth Signals,Self Sufficiency in Growth Signals	NA	drugbank_target
CNR2	NA	NA	NA	synlethdbDatabase	NA	Insensitivity to Antigrowth Signals,Self Sufficiency in Growth Signals	NA	drugbank_target
CNTD1	NA	NA	NA	synlethdbDatabase	NA	NA	NA	NA
CNTN4	NA	NA	NA	synlethdbDatabase	NA	Tissue Invasion and Metastasis	NA	NA
CNTN5	NA	NA	NA	synlethdbDatabase	NA	Tissue Invasion and Metastasis	NA	NA
CNTNAP1	NA	NA	NA	synlethdbDatabase	NA	Insensitivity to Antigrowth Signals,Self Sufficiency in Growth Signals,Tissue Invasion and Metastasis	NA	NA
COBLL1	NA	NA	NA	synlethdbDatabase	NA	NA	NA	NA
COBRA1	NA	NA	NA	synlethdbDatabase	NA	NA	NA	NA
COCH	NA	NA	NA	synlethdbDatabase	NA	NA	NA	NA
COG2	NA	NA	NA	synlethdbDatabase	essential	NA	NA	NA
COG3	NA	NA	NA	predictionFromYeast	essential	NA	NA	NA
COG4	NA	NA	NA	predictionFromYeast	essential	NA	NA	NA
COG6	NA	NA	NA	predictionFromYeast	NA	NA	NA	NA
COIL	NA	NA	NA	synlethdbDatabase	NA	NA	NA	NA
COL11A1	NA	NA	NA	synlethdbDatabase	NA	NA	NA	NA
COL12A1	NA	NA	NA	synlethdbDatabase	NA	Tissue Invasion and Metastasis	NA	NA
COL1A1	NA	NA	NA	synlethdbDatabase	NA	Evading Immune Detection,Tissue Invasion and Metastasis,Tumor Promoting Inflammation	cgc	NA
COL24A1	NA	NA	NA	synlethdbDatabase	NA	NA	NA	NA
COL3A1	NA	NA	NA	synlethdbDatabase	NA	Evading Immune Detection,Tissue Invasion and Metastasis,Tumor Promoting Inflammation	cgc	NA
COL4A2	NA	NA	NA	synlethdbDatabase	NA	NA	NA	NA
COL4A3	NA	NA	NA	synlethdbDatabase	NA	Insensitivity to Antigrowth Signals,Tissue Invasion and Metastasis	NA	NA
COL4A4	NA	NA	NA	synlethdbDatabase	NA	NA	NA	NA
COL5A3	NA	NA	NA	synlethdbDatabase	NA	NA	NA	NA
COL6A2	NA	NA	NA	synlethdbDatabase	NA	Tissue Invasion and Metastasis	NA	NA
COMMD10	NA	NA	NA	synlethdbDatabase	NA	NA	NA	NA
COMMD2	NA	NA	NA	synlethdbDatabase	NA	NA	NA	NA
COMMD3	NA	NA	NA	synlethdbDatabase	NA	NA	NA	NA
COMMD5	NA	NA	NA	synlethdbDatabase	NA	NA	NA	NA
COMMD8	NA	NA	NA	synlethdbDatabase	NA	NA	NA	NA
COPA	NA	NA	NA	predictionFromYeast&synlethdbDatabase	essential	NA	NA	NA
COPB1	NA	NA	NA	predictionFromYeast	essential	NA	NA	NA
COPB2	NA	NA	NA	predictionFromYeast&synlethdbDatabase	essential	NA	NA	NA
COPE	NA	NA	NA	predictionFromYeast	essential	NA	NA	NA
COPS2	NA	NA	NA	synlethdbDatabase	essential	Insensitivity to Antigrowth Signals,Self Sufficiency in Growth Signals	NA	NA
COPS3	NA	NA	NA	synlethdbDatabase	essential	Insensitivity to Antigrowth Signals,Self Sufficiency in Growth Signals	NA	NA
COPS4	NA	NA	NA	synlethdbDatabase	essential	NA	NA	NA
COPS5	NA	NA	NA	synlethdbDatabase	essential	NA	NA	NA
COPS7B	NA	NA	NA	synlethdbDatabase	NA	NA	NA	NA
COPS8	NA	NA	NA	synlethdbDatabase	essential	Insensitivity to Antigrowth Signals	NA	NA
COPZ1	NA	NA	NA	predictionFromYeast&synlethdbDatabase	essential	NA	NA	NA
COPZ2	NA	NA	NA	predictionFromYeast	NA	NA	NA	NA
COQ10A	NA	NA	NA	predictionFromYeast	NA	NA	NA	NA
COQ10B	NA	NA	NA	predictionFromYeast	NA	NA	NA	NA
COQ2	NA	NA	NA	predictionFromYeast	essential	NA	NA	NA
COQ3	NA	NA	NA	synlethdbDatabase	essential	NA	NA	NA
COQ4	NA	NA	NA	predictionFromYeast	essential	NA	NA	NA
COQ5	NA	NA	NA	predictionFromYeast	essential	NA	NA	NA
COQ7	NA	NA	NA	predictionFromYeast	NA	NA	NA	NA
COQ8A	NA	NA	NA	predictionFromYeast	NA	NA	NA	NA
COQ8B	NA	NA	NA	predictionFromYeast	NA	NA	NA	NA
CORIN	NA	NA	NA	synlethdbDatabase	NA	NA	NA	NA
CORO1A	NA	NA	NA	synlethdbDatabase	NA	Tissue Invasion and Metastasis	NA	NA
CORO1B	NA	NA	NA	synlethdbDatabase	NA	Tissue Invasion and Metastasis	NA	NA
CORO2A	NA	NA	NA	synlethdbDatabase	NA	NA	NA	NA
CORO7	NA	NA	NA	synlethdbDatabase	NA	NA	NA	NA
COX10	NA	NA	NA	predictionFromYeast	essential	NA	NA	NA
COX19	NA	NA	NA	predictionFromYeast	NA	NA	NA	NA
COX4I1	NA	NA	NA	synlethdbDatabase	essential	NA	NA	NA
COX4I2	NA	NA	NA	synlethdbDatabase	NA	Reprogramming Energy Metabolism	NA	NA
COX4NB	NA	NA	NA	synlethdbDatabase	NA	NA	NA	NA
COX5A	NA	NA	NA	predictionFromYeast&synlethdbDatabase	NA	NA	NA	drugbank_target
COX5B	NA	NA	NA	predictionFromYeast	essential	NA	NA	drugbank_target
COX6A2	NA	NA	NA	synlethdbDatabase	NA	NA	NA	NA
COX6B1	NA	NA	NA	predictionFromYeast	essential	NA	NA	NA
COX6B2	NA	NA	NA	predictionFromYeast	NA	NA	NA	NA
COX6C	NA	NA	NA	synlethdbDatabase	NA	NA	cgc	drugbank_target
COX7B	NA	NA	NA	synlethdbDatabase	essential	NA	NA	drugbank_target
CPA1	NA	NA	NA	predictionFromYeast	NA	NA	NA	NA
CPA2	NA	NA	NA	predictionFromYeast	NA	NA	NA	NA
CPA3	NA	NA	NA	predictionFromYeast	NA	NA	NA	NA
CPA4	NA	NA	NA	predictionFromYeast&synlethdbDatabase	NA	NA	NA	NA
CPA5	NA	NA	NA	predictionFromYeast	NA	NA	NA	NA
CPA6	NA	NA	NA	predictionFromYeast	NA	NA	NA	NA
CPB1	NA	NA	NA	predictionFromYeast	NA	NA	NA	NA
CPB2	NA	NA	NA	predictionFromYeast	NA	NA	NA	NA
CPEB3	NA	NA	NA	synlethdbDatabase	NA	NA	NA	NA
CPN2	NA	NA	NA	synlethdbDatabase	NA	NA	NA	drugbank_target
CPNE1	NA	NA	NA	synlethdbDatabase	NA	NA	NA	drugbank_target
CPNE3	NA	NA	NA	synlethdbDatabase	NA	NA	NA	NA
CPNE4	NA	NA	NA	synlethdbDatabase	NA	NA	NA	NA
CPNE5	NA	NA	NA	synlethdbDatabase	NA	NA	NA	NA
CPO	NA	NA	NA	predictionFromYeast	NA	NA	NA	NA
CPOX	NA	NA	NA	predictionFromYeast	essential	NA	NA	NA
CPSF1	NA	NA	NA	predictionFromYeast&synlethdbDatabase	essential	NA	NA	NA
CPSF2	NA	NA	NA	predictionFromYeast&synlethdbDatabase	essential	NA	NA	NA
CPSF3	NA	NA	NA	synlethdbDatabase	essential	NA	NA	NA
CPSF4	NA	NA	NA	synlethdbDatabase	essential	NA	NA	NA
CPSF6	NA	NA	NA	synlethdbDatabase	essential	NA	NA	NA
CPSF7	NA	NA	NA	synlethdbDatabase	NA	NA	NA	NA
CR1	NA	NA	NA	synlethdbDatabase	NA	NA	NA	NA
CRABP1	NA	NA	NA	synlethdbDatabase	NA	Insensitivity to Antigrowth Signals,Self Sufficiency in Growth Signals	NA	NA
CRABP2	NA	NA	NA	synlethdbDatabase	NA	Insensitivity to Antigrowth Signals,Self Sufficiency in Growth Signals	NA	NA
CRADD	NA	NA	NA	synlethdbDatabase	NA	Insensitivity to Antigrowth Signals,Self Sufficiency in Growth Signals	NA	NA
CRAMP1L	NA	NA	NA	synlethdbDatabase	NA	NA	NA	NA
CRAT	NA	NA	NA	synlethdbDatabase	NA	NA	NA	NA
CRB3	NA	NA	NA	synlethdbDatabase	NA	NA	NA	NA
CRBN	NA	NA	NA	synlethdbDatabase	NA	NA	NA	drugbank_target
CRCP	NA	NA	NA	predictionFromYeast&synlethdbDatabase	essential	NA	NA	NA
CREB1	NA	NA	NA	synlethdbDatabase	NA	Insensitivity to Antigrowth Signals,Self Sufficiency in Growth Signals	cgc	drugbank_target
CREB3	NA	NA	NA	synlethdbDatabase	NA	NA	NA	NA
CREB3L2	NA	NA	NA	synlethdbDatabase	NA	NA	cgc	NA
CREBZF	NA	NA	NA	synlethdbDatabase	NA	NA	NA	NA
CREG1	NA	NA	NA	synlethdbDatabase	NA	NA	NA	NA
CRELD2	NA	NA	NA	synlethdbDatabase	NA	NA	NA	NA
CRIM1	NA	NA	NA	synlethdbDatabase	NA	NA	NA	NA
CRISP1	NA	NA	NA	synlethdbDatabase	NA	NA	NA	NA
CRLS1	NA	NA	NA	predictionFromYeast&synlethdbDatabase	essential	NA	NA	NA
CRMP1	NA	NA	NA	predictionFromYeast	NA	NA	NA	NA
CRNKL1	NA	NA	NA	predictionFromYeast&synlethdbDatabase	essential	NA	cgc	NA
CRNN	NA	NA	NA	synlethdbDatabase	NA	NA	NA	NA
CROCC	NA	NA	NA	synlethdbDatabase	NA	NA	NA	NA
CRP	NA	NA	NA	synlethdbDatabase	NA	NA	NA	drugbank_target
CRTAP	NA	NA	NA	synlethdbDatabase	NA	NA	NA	NA
CRTC1	NA	NA	NA	synlethdbDatabase	NA	NA	cgc	NA
CRY1	NA	NA	NA	synlethdbDatabase	NA	NA	NA	NA
CRY2	NA	NA	NA	synlethdbDatabase	NA	NA	NA	NA
CRYBB2	NA	NA	NA	synlethdbDatabase	NA	NA	NA	NA
CRYL1	NA	NA	NA	synlethdbDatabase	NA	NA	NA	NA
CRYM	NA	NA	NA	synlethdbDatabase	NA	NA	NA	drugbank_target
CRYZP1	NA	NA	NA	synlethdbDatabase	NA	NA	NA	NA
CS	NA	NA	NA	predictionFromYeast&synlethdbDatabase	NA	NA	NA	NA
CSE1L	NA	NA	NA	predictionFromYeast&synlethdbDatabase	essential	NA	NA	NA
CSF2RB	NA	NA	NA	synlethdbDatabase	NA	Insensitivity to Antigrowth Signals,Self Sufficiency in Growth Signals	NA	NA
CSH1	NA	NA	NA	synlethdbDatabase	NA	NA	NA	NA
CSH2	NA	NA	NA	synlethdbDatabase	NA	NA	NA	NA
CSHL1	NA	NA	NA	synlethdbDatabase	NA	NA	NA	NA
CSK	NA	NA	NA	synlethdbDatabase	NA	Insensitivity to Antigrowth Signals	NA	drugbank_target
CSN1S1	NA	NA	NA	synlethdbDatabase	NA	NA	NA	NA
CSN1S2A	NA	NA	NA	synlethdbDatabase	NA	NA	NA	NA
CSNK1A1	NA	NA	NA	predictionFromYeast	essential	Insensitivity to Antigrowth Signals,Self Sufficiency in Growth Signals	NA	NA
CSNK1D	NA	NA	NA	predictionFromYeast&synlethdbDatabase	NA	NA	NA	NA
CSNK1E	NA	NA	NA	predictionFromYeast&synlethdbDatabase	NA	Genome Instability and Mutation,Insensitivity to Antigrowth Signals,Self Sufficiency in Growth Signals	NA	NA
CSNK1G1	NA	NA	NA	predictionFromYeast&synlethdbDatabase	NA	NA	NA	NA
CSNK1G2	NA	NA	NA	predictionFromYeast&synlethdbDatabase	NA	Insensitivity to Antigrowth Signals,Self Sufficiency in Growth Signals	NA	NA
CSNK1G3	NA	NA	NA	predictionFromYeast&synlethdbDatabase	NA	Insensitivity to Antigrowth Signals,Self Sufficiency in Growth Signals	NA	NA
CSNK2A1	NA	NA	NA	predictionFromYeast&synlethdbDatabase	NA	Insensitivity to Antigrowth Signals,Self Sufficiency in Growth Signals	NA	NA
CSNK2A2	NA	NA	NA	predictionFromYeast&synlethdbDatabase	NA	NA	NA	NA
CSNK2B	NA	NA	NA	predictionFromYeast	essential	Insensitivity to Antigrowth Signals,Self Sufficiency in Growth Signals	NA	NA
CSPP1	NA	NA	NA	synlethdbDatabase	NA	NA	NA	NA
CSRNP3	NA	NA	NA	synlethdbDatabase	NA	NA	NA	NA
CST3	NA	NA	NA	synlethdbDatabase	NA	Self Sufficiency in Growth Signals	NA	NA
CST4	NA	NA	NA	synlethdbDatabase	NA	NA	NA	NA
CST6	NA	NA	NA	synlethdbDatabase	NA	NA	NA	NA
CSTB	NA	NA	NA	synlethdbDatabase	NA	NA	NA	NA
CSTF1	NA	NA	NA	synlethdbDatabase	essential	NA	NA	NA
CSTF2	NA	NA	NA	predictionFromYeast&synlethdbDatabase	essential	NA	NA	NA
CSTF2T	NA	NA	NA	predictionFromYeast	NA	NA	NA	NA
CSTF3	NA	NA	NA	predictionFromYeast	essential	NA	NA	NA
CTAGE6	NA	NA	NA	synlethdbDatabase	NA	NA	NA	NA
CTBP2	NA	NA	NA	synlethdbDatabase	NA	Insensitivity to Antigrowth Signals	NA	NA
CTBS	NA	NA	NA	synlethdbDatabase	NA	NA	NA	NA
CTCF	NA	NA	NA	synlethdbDatabase	essential	NA	cgc	NA
CTDP1	NA	NA	NA	predictionFromYeast	essential	NA	NA	NA
CTDSP1	NA	NA	NA	predictionFromYeast	NA	NA	NA	NA
CTDSP2	NA	NA	NA	predictionFromYeast	NA	NA	NA	NA
CTDSPL	NA	NA	NA	predictionFromYeast&synlethdbDatabase	NA	NA	NA	NA
CTDSPL2	NA	NA	NA	predictionFromYeast&synlethdbDatabase	essential	NA	NA	NA
CTGF	NA	NA	NA	synlethdbDatabase	NA	Self Sufficiency in Growth Signals,Tissue Invasion and Metastasis	NA	NA
CTH	NA	NA	NA	predictionFromYeast	NA	Evading Apoptosis	NA	NA
CTNNA1	NA	NA	NA	synlethdbDatabase	NA	Evading Apoptosis,Tissue Invasion and Metastasis	NA	NA
CTNNAL1	NA	NA	NA	synlethdbDatabase	NA	Tissue Invasion and Metastasis	NA	NA
CTNNBIP1	NA	NA	NA	synlethdbDatabase	NA	NA	NA	NA
CTNNBL1	NA	NA	NA	synlethdbDatabase	essential	NA	NA	NA
CTNND1	NA	NA	NA	synlethdbDatabase	NA	Tissue Invasion and Metastasis	cgc	NA
CTNND2	NA	NA	NA	predictionFromYeast	NA	Insensitivity to Antigrowth Signals,Self Sufficiency in Growth Signals,Tissue Invasion and Metastasis	cgc	NA
CTNS	NA	NA	NA	predictionFromYeast&synlethdbDatabase	NA	NA	NA	drugbank_target
CTPS	NA	NA	NA	synlethdbDatabase	NA	NA	NA	NA
CTPS1	NA	NA	NA	predictionFromYeast	essential	NA	NA	NA
CTPS2	NA	NA	NA	predictionFromYeast&synlethdbDatabase	NA	NA	NA	NA
CTR9	NA	NA	NA	synlethdbDatabase	essential	NA	NA	NA
CTSA	NA	NA	NA	predictionFromYeast&synlethdbDatabase	NA	NA	NA	NA
CTSB	NA	NA	NA	synlethdbDatabase	NA	NA	NA	NA
CTSC	NA	NA	NA	synlethdbDatabase	NA	NA	NA	NA
CTSD	NA	NA	NA	predictionFromYeast&synlethdbDatabase	NA	NA	NA	NA
CTSE	NA	NA	NA	predictionFromYeast	NA	NA	NA	NA
CTSS	NA	NA	NA	synlethdbDatabase	NA	NA	NA	NA
CTTN	NA	NA	NA	synlethdbDatabase	NA	Tissue Invasion and Metastasis	NA	NA
CTTNBP2	NA	NA	NA	synlethdbDatabase	NA	NA	NA	NA
CTTNBP2NL	NA	NA	NA	synlethdbDatabase	NA	NA	NA	NA
CTU1	NA	NA	NA	predictionFromYeast	essential	NA	NA	NA
CTU2	NA	NA	NA	predictionFromYeast&synlethdbDatabase	essential	NA	NA	NA
CUEDC1	NA	NA	NA	synlethdbDatabase	NA	NA	NA	NA
CUGBP2	NA	NA	NA	synlethdbDatabase	NA	NA	NA	NA
CUL1	NA	NA	NA	predictionFromYeast&synlethdbDatabase	essential	Insensitivity to Antigrowth Signals	NA	NA
CUL2	NA	NA	NA	predictionFromYeast&synlethdbDatabase	essential	Insensitivity to Antigrowth Signals	NA	NA
CUL3	NA	NA	NA	synlethdbDatabase	essential	Self Sufficiency in Growth Signals,Tissue Invasion and Metastasis	cgc	NA
CUL4A	NA	NA	NA	synlethdbDatabase	NA	Genome Instability and Mutation,Insensitivity to Antigrowth Signals,Self Sufficiency in Growth Signals	NA	NA
CUL4B	NA	NA	NA	synlethdbDatabase	NA	Genome Instability and Mutation	NA	NA
CUL5	NA	NA	NA	synlethdbDatabase	NA	Insensitivity to Antigrowth Signals	NA	NA
CUL7	NA	NA	NA	synlethdbDatabase	NA	Sustained Angiogenesis,Tissue Invasion and Metastasis	NA	NA
CUL9	NA	NA	NA	synlethdbDatabase	NA	NA	NA	NA
CUX1	NA	NA	NA	synlethdbDatabase	NA	NA	cgc	NA
CWC22	NA	NA	NA	predictionFromYeast&synlethdbDatabase	essential	NA	NA	NA
CWC27	NA	NA	NA	synlethdbDatabase	NA	NA	NA	NA
CWF19L1	NA	NA	NA	predictionFromYeast&synlethdbDatabase	NA	NA	NA	NA
CWF19L2	NA	NA	NA	synlethdbDatabase	essential	NA	NA	NA
CWH43	NA	NA	NA	predictionFromYeast	NA	NA	NA	NA
CX3CR1	NA	NA	NA	synlethdbDatabase	NA	Insensitivity to Antigrowth Signals,Self Sufficiency in Growth Signals,Sustained Angiogenesis,Tissue Invasion and Metastasis	NA	NA
CXCL1	NA	NA	NA	synlethdbDatabase	NA	Insensitivity to Antigrowth Signals,Self Sufficiency in Growth Signals	NA	NA
CXCL10	NA	NA	NA	synlethdbDatabase	NA	Insensitivity to Antigrowth Signals,Self Sufficiency in Growth Signals	NA	NA
CXCL13	NA	NA	NA	synlethdbDatabase	NA	Sustained Angiogenesis	NA	NA
CXCL16	NA	NA	NA	synlethdbDatabase	NA	Self Sufficiency in Growth Signals	NA	NA
CXCL2	NA	NA	NA	synlethdbDatabase	NA	NA	NA	NA
CXCR3	NA	NA	NA	synlethdbDatabase	NA	Insensitivity to Antigrowth Signals,Self Sufficiency in Growth Signals,Tissue Invasion and Metastasis	NA	NA
CXCR4	NA	NA	NA	synlethdbDatabase	NA	Insensitivity to Antigrowth Signals,Self Sufficiency in Growth Signals	cgc	drugbank_target
CXCR6	NA	NA	NA	synlethdbDatabase	NA	Insensitivity to Antigrowth Signals,Self Sufficiency in Growth Signals	NA	NA
CXORF10	NA	NA	NA	synlethdbDatabase	NA	NA	NA	NA
CXorf21	NA	NA	NA	synlethdbDatabase	NA	NA	NA	NA
CXORF40A	NA	NA	NA	synlethdbDatabase	NA	NA	NA	NA
CXorf40B	NA	NA	NA	synlethdbDatabase	NA	NA	NA	NA
CXorf65	NA	NA	NA	synlethdbDatabase	NA	NA	NA	NA
CXXC1	NA	NA	NA	synlethdbDatabase	NA	NA	NA	NA
CXXC4	NA	NA	NA	synlethdbDatabase	NA	NA	NA	NA
CXYORF2	NA	NA	NA	synlethdbDatabase	NA	NA	NA	NA
CYB561	NA	NA	NA	synlethdbDatabase	NA	NA	NA	NA
CYB5A	NA	NA	NA	predictionFromYeast	NA	NA	NA	NA
CYB5B	NA	NA	NA	predictionFromYeast	essential	NA	NA	drugbank_target
CYB5R1	NA	NA	NA	predictionFromYeast&synlethdbDatabase	NA	NA	NA	NA
CYB5R3	NA	NA	NA	predictionFromYeast&synlethdbDatabase	NA	NA	NA	NA
CYB5R4	NA	NA	NA	synlethdbDatabase	NA	NA	NA	NA
CYBA	NA	NA	NA	synlethdbDatabase	NA	Self Sufficiency in Growth Signals	NA	NA
CYBASC3	NA	NA	NA	synlethdbDatabase	NA	NA	NA	NA
CYC1	NA	NA	NA	predictionFromYeast&synlethdbDatabase	essential	NA	NA	NA
CYCS	NA	NA	NA	synlethdbDatabase	essential	NA	NA	NA
CYFIP1	NA	NA	NA	synlethdbDatabase	essential	NA	NA	NA
CYFIP2	NA	NA	NA	synlethdbDatabase	NA	Tissue Invasion and Metastasis	NA	NA
CYLC1	NA	NA	NA	synlethdbDatabase	NA	NA	NA	NA
CYLC2	NA	NA	NA	synlethdbDatabase	NA	NA	NA	NA
CYP11B1	NA	NA	NA	synlethdbDatabase	NA	NA	NA	NA
CYP11B2	NA	NA	NA	synlethdbDatabase	NA	NA	NA	NA
CYP19A1	NA	NA	NA	synlethdbDatabase	NA	NA	NA	NA
CYP1A2	NA	NA	NA	synlethdbDatabase	NA	NA	NA	NA
CYP1B1	NA	NA	NA	synlethdbDatabase	NA	Insensitivity to Antigrowth Signals,Sustained Angiogenesis,Tissue Invasion and Metastasis	NA	NA
CYP24A1	NA	NA	NA	synlethdbDatabase	NA	NA	NA	NA
CYP27A1	NA	NA	NA	synlethdbDatabase	NA	NA	NA	NA
CYP27B1	NA	NA	NA	synlethdbDatabase	NA	Insensitivity to Antigrowth Signals	NA	NA
CYP2B6	NA	NA	NA	synlethdbDatabase	NA	NA	NA	NA
CYP2C19	NA	NA	NA	synlethdbDatabase	NA	NA	NA	NA
CYP2C8	NA	NA	NA	synlethdbDatabase	NA	NA	cgc	NA
CYP2C9	NA	NA	NA	synlethdbDatabase	NA	NA	NA	NA
CYP2D6	NA	NA	NA	synlethdbDatabase	NA	NA	NA	NA
CYP2F1P	NA	NA	NA	synlethdbDatabase	NA	NA	NA	NA
CYP2J2	NA	NA	NA	synlethdbDatabase	NA	NA	NA	NA
CYP2S1	NA	NA	NA	synlethdbDatabase	NA	NA	NA	NA
CYP3A4	NA	NA	NA	synlethdbDatabase	NA	NA	NA	NA
CYP3A5	NA	NA	NA	synlethdbDatabase	NA	NA	NA	NA
CYP3A7	NA	NA	NA	synlethdbDatabase	NA	NA	NA	NA
CYP51A1	NA	NA	NA	predictionFromYeast	NA	NA	NA	NA
CYR61	NA	NA	NA	synlethdbDatabase	NA	Evading Apoptosis,Tissue Invasion and Metastasis	NA	NA
CYTH3	NA	NA	NA	synlethdbDatabase	NA	NA	NA	NA
CYTH4	NA	NA	NA	synlethdbDatabase	NA	NA	NA	NA
DAAM1	NA	NA	NA	predictionFromYeast	NA	NA	NA	NA
DAAM2	NA	NA	NA	predictionFromYeast	NA	NA	NA	NA
DAB1	NA	NA	NA	synlethdbDatabase	NA	Tissue Invasion and Metastasis	NA	NA
DAB2	NA	NA	NA	synlethdbDatabase	NA	Evading Apoptosis	NA	NA
DAB2IP	NA	NA	NA	synlethdbDatabase	NA	Insensitivity to Antigrowth Signals,Self Sufficiency in Growth Signals	NA	NA
DACH1	NA	NA	NA	synlethdbDatabase	NA	NA	NA	NA
DACH2	NA	NA	NA	synlethdbDatabase	NA	NA	NA	NA
DAD1	NA	NA	NA	predictionFromYeast&synlethdbDatabase	essential	Evading Apoptosis	NA	NA
DAG1	NA	NA	NA	synlethdbDatabase	NA	NA	NA	NA
DAP	NA	NA	NA	synlethdbDatabase	NA	NA	NA	NA
DAP3	NA	NA	NA	synlethdbDatabase	essential	NA	NA	NA
DAPK1	NA	NA	NA	synlethdbDatabase	NA	Evading Apoptosis,Insensitivity to Antigrowth Signals,Self Sufficiency in Growth Signals	NA	drugbank_target
DAPK2	NA	NA	NA	synlethdbDatabase	NA	NA	NA	NA
DAPK3	NA	NA	NA	synlethdbDatabase	NA	NA	NA	drugbank_target
DAPL1	NA	NA	NA	synlethdbDatabase	NA	NA	NA	NA
DAPP1	NA	NA	NA	synlethdbDatabase	NA	Insensitivity to Antigrowth Signals,Self Sufficiency in Growth Signals	NA	drugbank_target
DARS2	NA	NA	NA	synlethdbDatabase	essential	NA	NA	NA
DAZ2	NA	NA	NA	synlethdbDatabase	NA	NA	NA	NA
DAZ3	NA	NA	NA	synlethdbDatabase	NA	NA	NA	NA
DAZ4	NA	NA	NA	synlethdbDatabase	NA	NA	NA	NA
DAZAP1	NA	NA	NA	synlethdbDatabase	NA	NA	NA	NA
DAZAP2	NA	NA	NA	synlethdbDatabase	NA	NA	NA	NA
DAZL	NA	NA	NA	synlethdbDatabase	NA	NA	NA	NA
DBF4	NA	NA	NA	synlethdbDatabase	NA	NA	NA	NA
DBI	NA	NA	NA	predictionFromYeast	NA	NA	NA	NA
DBNL	NA	NA	NA	synlethdbDatabase	NA	NA	NA	NA
DBR1	NA	NA	NA	predictionFromYeast	essential	NA	NA	NA
DBT	NA	NA	NA	synlethdbDatabase	NA	NA	NA	NA
DCAF11	NA	NA	NA	synlethdbDatabase	NA	NA	NA	NA
DCAF12	NA	NA	NA	synlethdbDatabase	NA	NA	NA	NA
DCAF13	NA	NA	NA	predictionFromYeast	NA	NA	NA	NA
DCAF15	NA	NA	NA	synlethdbDatabase	NA	NA	NA	NA
DCAF16	NA	NA	NA	synlethdbDatabase	NA	NA	NA	NA
DCAF5	NA	NA	NA	synlethdbDatabase	NA	NA	NA	NA
DCAF7	NA	NA	NA	synlethdbDatabase	essential	NA	NA	NA
DCAKD	NA	NA	NA	predictionFromYeast	NA	NA	NA	NA
DCBLD2	NA	NA	NA	synlethdbDatabase	NA	Insensitivity to Antigrowth Signals,Tissue Invasion and Metastasis	NA	NA
DCC	NA	NA	NA	synlethdbDatabase	NA	NA	cgc	NA
DCDC2	NA	NA	NA	synlethdbDatabase	NA	NA	NA	NA
DCK	NA	NA	NA	synlethdbDatabase	NA	NA	NA	drugbank_target
DCLK2	NA	NA	NA	synlethdbDatabase	NA	NA	NA	NA
DCLK3	NA	NA	NA	synlethdbDatabase	NA	NA	NA	NA
DCLRE1A	NA	NA	NA	synlethdbDatabase	NA	Genome Instability and Mutation	NA	NA
DCLRE1B	NA	NA	NA	synlethdbDatabase	essential	Genome Instability and Mutation	NA	NA
DCLRE1C	NA	NA	NA	synlethdbDatabase	NA	Genome Instability and Mutation	NA	NA
DCP2	NA	NA	NA	predictionFromYeast	essential	NA	NA	NA
DCTN1	NA	NA	NA	synlethdbDatabase	essential	NA	cgc	NA
DCTN3	NA	NA	NA	synlethdbDatabase	essential	NA	NA	NA
DCTN4	NA	NA	NA	synlethdbDatabase	essential	NA	NA	NA
DCTN6	NA	NA	NA	synlethdbDatabase	essential	NA	NA	NA
DCTPP1	NA	NA	NA	synlethdbDatabase	NA	NA	NA	NA
DCUN1D1	NA	NA	NA	synlethdbDatabase	NA	NA	NA	NA
DCUN1D2	NA	NA	NA	synlethdbDatabase	NA	NA	NA	NA
DCX	NA	NA	NA	synlethdbDatabase	NA	NA	NA	NA
DCXR	NA	NA	NA	synlethdbDatabase	NA	NA	NA	drugbank_target
DDAH1	NA	NA	NA	synlethdbDatabase	NA	Insensitivity to Antigrowth Signals,Sustained Angiogenesis	NA	drugbank_target
DDB1	NA	NA	NA	synlethdbDatabase	essential	Evading Apoptosis,Genome Instability and Mutation	NA	NA
DDB2	NA	NA	NA	synlethdbDatabase	NA	Genome Instability and Mutation	cgc	NA
DDEF2	NA	NA	NA	synlethdbDatabase	NA	NA	NA	NA
DDI1	NA	NA	NA	predictionFromYeast&synlethdbDatabase	NA	NA	NA	NA
DDIT3	NA	NA	NA	synlethdbDatabase	NA	NA	cgc	NA
DDOST	NA	NA	NA	predictionFromYeast&synlethdbDatabase	essential	NA	NA	NA
DDR1	NA	NA	NA	synlethdbDatabase	NA	Insensitivity to Antigrowth Signals,Tissue Invasion and Metastasis	NA	drugbank_target
DDRGK1	NA	NA	NA	synlethdbDatabase	NA	Evading Apoptosis,Self Sufficiency in Growth Signals	NA	NA
DDX1	NA	NA	NA	synlethdbDatabase	essential	NA	NA	NA
DDX10	NA	NA	NA	predictionFromYeast&synlethdbDatabase	essential	NA	cgc	NA
DDX11	NA	NA	NA	predictionFromYeast&synlethdbDatabase	NA	Genome Instability and Mutation	NA	NA
DDX12P	NA	NA	NA	predictionFromYeast	NA	NA	NA	NA
DDX18	NA	NA	NA	predictionFromYeast&synlethdbDatabase	essential	NA	NA	NA
DDX19A	NA	NA	NA	predictionFromYeast	essential	NA	NA	NA
DDX19B	NA	NA	NA	predictionFromYeast	NA	NA	NA	NA
DDX21	NA	NA	NA	synlethdbDatabase	essential	NA	NA	NA
DDX23	NA	NA	NA	predictionFromYeast&synlethdbDatabase	essential	NA	NA	NA
DDX24	NA	NA	NA	predictionFromYeast&synlethdbDatabase	essential	NA	NA	NA
DDX25	NA	NA	NA	predictionFromYeast	NA	NA	NA	NA
DDX26B	NA	NA	NA	synlethdbDatabase	NA	NA	NA	NA
DDX27	NA	NA	NA	predictionFromYeast	essential	NA	NA	NA
DDX28	NA	NA	NA	synlethdbDatabase	essential	NA	NA	NA
DDX31	NA	NA	NA	predictionFromYeast&synlethdbDatabase	NA	NA	NA	NA
DDX39A	NA	NA	NA	predictionFromYeast	essential	NA	NA	NA
DDX39B	NA	NA	NA	predictionFromYeast	essential	NA	NA	NA
DDX3X	NA	NA	NA	predictionFromYeast&synlethdbDatabase	essential	Evading Apoptosis,Insensitivity to Antigrowth Signals,Self Sufficiency in Growth Signals	cgc	NA
DDX3Y	NA	NA	NA	predictionFromYeast	NA	NA	NA	NA
DDX41	NA	NA	NA	synlethdbDatabase	essential	NA	NA	NA
DDX42	NA	NA	NA	synlethdbDatabase	essential	NA	NA	NA
DDX43	NA	NA	NA	synlethdbDatabase	NA	NA	NA	NA
DDX46	NA	NA	NA	predictionFromYeast&synlethdbDatabase	essential	NA	NA	NA
DDX47	NA	NA	NA	predictionFromYeast&synlethdbDatabase	essential	NA	NA	NA
DDX49	NA	NA	NA	synlethdbDatabase	essential	NA	NA	NA
DDX5	NA	NA	NA	synlethdbDatabase	essential	Tissue Invasion and Metastasis	cgc	NA
DDX50	NA	NA	NA	synlethdbDatabase	NA	NA	NA	NA
DDX51	NA	NA	NA	predictionFromYeast&synlethdbDatabase	essential	NA	NA	NA
DDX52	NA	NA	NA	synlethdbDatabase	essential	NA	NA	NA
DDX54	NA	NA	NA	predictionFromYeast&synlethdbDatabase	essential	NA	NA	NA
DDX55	NA	NA	NA	predictionFromYeast&synlethdbDatabase	essential	NA	NA	NA
DDX56	NA	NA	NA	predictionFromYeast&synlethdbDatabase	essential	NA	NA	NA
DDX58	NA	NA	NA	predictionFromYeast	NA	NA	NA	NA
DDX6	NA	NA	NA	synlethdbDatabase	essential	NA	cgc	drugbank_target
DDX60	NA	NA	NA	synlethdbDatabase	NA	NA	NA	NA
DDX60L	NA	NA	NA	synlethdbDatabase	NA	NA	NA	NA
DEDD	NA	NA	NA	synlethdbDatabase	NA	NA	NA	NA
DEDD2	NA	NA	NA	synlethdbDatabase	NA	NA	NA	NA
DEF6	NA	NA	NA	synlethdbDatabase	NA	NA	NA	NA
DEFA5	NA	NA	NA	synlethdbDatabase	NA	NA	NA	NA
DEFB118	NA	NA	NA	synlethdbDatabase	NA	NA	NA	NA
DEGS1	NA	NA	NA	synlethdbDatabase	NA	NA	NA	NA
DEK	NA	NA	NA	synlethdbDatabase	NA	Insensitivity to Antigrowth Signals,Self Sufficiency in Growth Signals	cgc	NA
DENND1C	NA	NA	NA	synlethdbDatabase	NA	NA	NA	NA
DENND4A	NA	NA	NA	synlethdbDatabase	NA	NA	NA	NA
DENND4B	NA	NA	NA	synlethdbDatabase	NA	NA	NA	NA
DENR	NA	NA	NA	predictionFromYeast	essential	NA	NA	NA
DEPDC1	NA	NA	NA	synlethdbDatabase	NA	Insensitivity to Antigrowth Signals,Self Sufficiency in Growth Signals	NA	NA
DEPDC5	NA	NA	NA	synlethdbDatabase	NA	NA	NA	NA
DERL1	NA	NA	NA	synlethdbDatabase	essential	NA	NA	NA
DERL2	NA	NA	NA	synlethdbDatabase	NA	Self Sufficiency in Growth Signals	NA	NA
DERL3	NA	NA	NA	synlethdbDatabase	NA	NA	NA	NA
DES	NA	NA	NA	synlethdbDatabase	NA	NA	NA	NA
DET1	NA	NA	NA	synlethdbDatabase	NA	NA	NA	NA
DFFA	NA	NA	NA	synlethdbDatabase	NA	Insensitivity to Antigrowth Signals,Self Sufficiency in Growth Signals	NA	NA
DFFB	NA	NA	NA	synlethdbDatabase	NA	NA	NA	NA
DFNA5	NA	NA	NA	synlethdbDatabase	NA	Insensitivity to Antigrowth Signals	NA	NA
DFNB59	NA	NA	NA	synlethdbDatabase	NA	NA	NA	NA
DGAT2L6	NA	NA	NA	synlethdbDatabase	NA	NA	NA	NA
DGCR14	NA	NA	NA	synlethdbDatabase	essential	NA	NA	NA
DGCR8	NA	NA	NA	synlethdbDatabase	essential	NA	cgc	NA
DGKA	NA	NA	NA	synlethdbDatabase	NA	NA	NA	drugbank_target
DGKI	NA	NA	NA	synlethdbDatabase	NA	NA	NA	NA
DGKZ	NA	NA	NA	synlethdbDatabase	NA	Tissue Invasion and Metastasis	NA	NA
DGUOK	NA	NA	NA	synlethdbDatabase	NA	NA	NA	NA
DHCR24	NA	NA	NA	synlethdbDatabase	NA	Evading Apoptosis,Insensitivity to Antigrowth Signals	NA	NA
DHDDS	NA	NA	NA	predictionFromYeast	essential	NA	NA	NA
DHFR	NA	NA	NA	synlethdbDatabase	essential	NA	NA	NA
DHFR2	NA	NA	NA	predictionFromYeast	NA	NA	NA	NA
DHODH	NA	NA	NA	predictionFromYeast	essential	NA	NA	NA
DHPS	NA	NA	NA	predictionFromYeast&synlethdbDatabase	essential	Self Sufficiency in Growth Signals	NA	NA
DHRS13	NA	NA	NA	predictionFromYeast	NA	NA	NA	NA
DHRS3	NA	NA	NA	predictionFromYeast&synlethdbDatabase	NA	NA	NA	drugbank_target
DHRS7	NA	NA	NA	synlethdbDatabase	NA	NA	NA	NA
DHRS7C	NA	NA	NA	synlethdbDatabase	NA	NA	NA	NA
DHRSX	NA	NA	NA	predictionFromYeast	NA	NA	NA	NA
DHTKD1	NA	NA	NA	synlethdbDatabase	NA	Reprogramming Energy Metabolism	NA	NA
DHX15	NA	NA	NA	predictionFromYeast&synlethdbDatabase	essential	NA	NA	NA
DHX29	NA	NA	NA	synlethdbDatabase	NA	NA	NA	NA
DHX30	NA	NA	NA	synlethdbDatabase	essential	NA	NA	NA
DHX32	NA	NA	NA	synlethdbDatabase	NA	NA	NA	NA
DHX34	NA	NA	NA	synlethdbDatabase	NA	NA	NA	NA
DHX35	NA	NA	NA	synlethdbDatabase	essential	NA	NA	NA
DHX38	NA	NA	NA	predictionFromYeast&synlethdbDatabase	essential	NA	NA	NA
DHX58	NA	NA	NA	predictionFromYeast&synlethdbDatabase	NA	NA	NA	NA
DHX8	NA	NA	NA	predictionFromYeast&synlethdbDatabase	essential	NA	NA	NA
DHX9	NA	NA	NA	synlethdbDatabase	essential	NA	NA	NA
DIABLO	NA	NA	NA	synlethdbDatabase	NA	NA	NA	NA
DIAPH1	NA	NA	NA	predictionFromYeast	NA	NA	NA	NA
DIAPH2	NA	NA	NA	predictionFromYeast&synlethdbDatabase	NA	NA	NA	NA
DIAPH3	NA	NA	NA	predictionFromYeast&synlethdbDatabase	NA	NA	NA	NA
DICER1	NA	NA	NA	synlethdbDatabase	essential	NA	cgc	NA
DIDO1	NA	NA	NA	synlethdbDatabase	essential	NA	NA	NA
DIEXF	NA	NA	NA	predictionFromYeast	essential	NA	NA	NA
DIMT1	NA	NA	NA	predictionFromYeast	essential	NA	NA	NA
DIP	NA	NA	NA	synlethdbDatabase	NA	NA	NA	NA
DIP2A	NA	NA	NA	predictionFromYeast&synlethdbDatabase	NA	NA	NA	NA
DIP2B	NA	NA	NA	predictionFromYeast&synlethdbDatabase	NA	NA	NA	NA
DIP2C	NA	NA	NA	predictionFromYeast	NA	NA	NA	NA
DIRC1	NA	NA	NA	synlethdbDatabase	NA	NA	NA	NA
DIRC2	NA	NA	NA	synlethdbDatabase	NA	NA	NA	NA
DIS3	NA	NA	NA	predictionFromYeast&synlethdbDatabase	essential	NA	NA	NA
DIS3L	NA	NA	NA	synlethdbDatabase	NA	NA	NA	NA
DISP1	NA	NA	NA	synlethdbDatabase	NA	NA	NA	NA
DIXDC1	NA	NA	NA	synlethdbDatabase	NA	NA	NA	NA
DKC1	NA	NA	NA	predictionFromYeast&synlethdbDatabase	essential	NA	NA	NA
DKFZP434I0714	NA	NA	NA	synlethdbDatabase	NA	NA	NA	NA
DKFZP451A2 11	NA	NA	NA	synlethdbDatabase	NA	NA	NA	NA
DKFZP451B0 82	NA	NA	NA	synlethdbDatabase	NA	NA	NA	NA
DKFZP586H2 123	NA	NA	NA	synlethdbDatabase	NA	NA	NA	NA
DKFZP761C1 711	NA	NA	NA	synlethdbDatabase	NA	NA	NA	NA
DKK3	NA	NA	NA	synlethdbDatabase	NA	NA	NA	NA
DLAT	NA	NA	NA	predictionFromYeast&synlethdbDatabase	NA	NA	NA	NA
DLD	NA	NA	NA	predictionFromYeast&synlethdbDatabase	essential	NA	NA	NA
DLEC1	NA	NA	NA	synlethdbDatabase	NA	Insensitivity to Antigrowth Signals	NA	NA
DLEU2	NA	NA	NA	synlethdbDatabase	NA	NA	NA	NA
DLG1	NA	NA	NA	synlethdbDatabase	NA	Self Sufficiency in Growth Signals	NA	NA
DLG4	NA	NA	NA	synlethdbDatabase	NA	Insensitivity to Antigrowth Signals,Self Sufficiency in Growth Signals	NA	drugbank_target
DLG5	NA	NA	NA	synlethdbDatabase	NA	Insensitivity to Antigrowth Signals,Self Sufficiency in Growth Signals,Tissue Invasion and Metastasis	NA	NA
DLGAP1	NA	NA	NA	synlethdbDatabase	NA	NA	NA	NA
DLGAP4	NA	NA	NA	synlethdbDatabase	NA	NA	NA	NA
DLGAP5	NA	NA	NA	synlethdbDatabase	NA	NA	NA	NA
DLSTP1	NA	NA	NA	predictionFromYeast	NA	NA	NA	NA
DMAP1	NA	NA	NA	predictionFromYeast	essential	Genome Instability and Mutation	NA	NA
DMC1	NA	NA	NA	synlethdbDatabase	NA	Genome Instability and Mutation	NA	drugbank_target
DMKN	NA	NA	NA	synlethdbDatabase	NA	NA	NA	NA
DMN	NA	NA	NA	synlethdbDatabase	NA	NA	NA	NA
DMP1	NA	NA	NA	synlethdbDatabase	NA	NA	NA	NA
DMTF1	NA	NA	NA	synlethdbDatabase	NA	NA	NA	NA
DMWD	NA	NA	NA	synlethdbDatabase	NA	NA	NA	NA
DNA2	NA	NA	NA	predictionFromYeast&synlethdbDatabase	essential	Genome Instability and Mutation	NA	NA
DNAH1	NA	NA	NA	synlethdbDatabase	NA	NA	NA	NA
DNAH11	NA	NA	NA	synlethdbDatabase	NA	NA	NA	NA
DNAJA1	NA	NA	NA	predictionFromYeast	essential	Evading Apoptosis	NA	NA
DNAJA2	NA	NA	NA	predictionFromYeast&synlethdbDatabase	NA	Self Sufficiency in Growth Signals	NA	NA
DNAJA4	NA	NA	NA	predictionFromYeast	NA	NA	NA	NA
DNAJB1	NA	NA	NA	synlethdbDatabase	NA	NA	cgc	NA
DNAJB2	NA	NA	NA	predictionFromYeast&synlethdbDatabase	NA	Insensitivity to Antigrowth Signals	NA	NA
DNAJB3	NA	NA	NA	synlethdbDatabase	NA	NA	NA	NA
DNAJB4	NA	NA	NA	synlethdbDatabase	NA	NA	NA	NA
DNAJB6	NA	NA	NA	predictionFromYeast&synlethdbDatabase	NA	NA	NA	NA
DNAJB8	NA	NA	NA	predictionFromYeast&synlethdbDatabase	NA	NA	NA	NA
DNAJC10	NA	NA	NA	synlethdbDatabase	NA	NA	NA	NA
DNAJC11	NA	NA	NA	synlethdbDatabase	essential	NA	NA	NA
DNAJC21	NA	NA	NA	predictionFromYeast&synlethdbDatabase	NA	NA	NA	NA
DNAJC25-GNG10	NA	NA	NA	synlethdbDatabase	NA	Insensitivity to Antigrowth Signals,Self Sufficiency in Growth Signals	NA	NA
DNAJC30	NA	NA	NA	synlethdbDatabase	NA	NA	NA	NA
DNAJC5G	NA	NA	NA	synlethdbDatabase	NA	NA	NA	NA
DNAJC6	NA	NA	NA	synlethdbDatabase	NA	NA	NA	NA
DNAJC7	NA	NA	NA	synlethdbDatabase	NA	NA	NA	NA
DNAJC8	NA	NA	NA	synlethdbDatabase	essential	NA	NA	NA
DNASE1	NA	NA	NA	synlethdbDatabase	NA	NA	NA	NA
DNASE1L1	NA	NA	NA	synlethdbDatabase	NA	NA	NA	NA
DNASE1L2	NA	NA	NA	synlethdbDatabase	NA	NA	NA	NA
DNASE1L3	NA	NA	NA	synlethdbDatabase	NA	NA	NA	NA
DNASE2	NA	NA	NA	synlethdbDatabase	NA	NA	NA	NA
DNHD1	NA	NA	NA	synlethdbDatabase	NA	NA	NA	NA
DNHL1	NA	NA	NA	synlethdbDatabase	NA	NA	NA	NA
DNM1L	NA	NA	NA	predictionFromYeast&synlethdbDatabase	essential	NA	NA	NA
DNM2	NA	NA	NA	synlethdbDatabase	essential	Insensitivity to Antigrowth Signals,Self Sufficiency in Growth Signals	cgc	NA
DNM3	NA	NA	NA	synlethdbDatabase	NA	NA	NA	NA
DNMT3B	NA	NA	NA	synlethdbDatabase	NA	NA	NA	NA
DNPEP	NA	NA	NA	synlethdbDatabase	NA	NA	NA	drugbank_target
DNTT	NA	NA	NA	synlethdbDatabase	NA	NA	NA	NA
DNTTIP1	NA	NA	NA	synlethdbDatabase	NA	NA	NA	NA
DOCK1	NA	NA	NA	synlethdbDatabase	NA	Insensitivity to Antigrowth Signals,Self Sufficiency in Growth Signals,Tissue Invasion and Metastasis	NA	NA
DOCK10	NA	NA	NA	synlethdbDatabase	NA	NA	NA	NA
DOCK5	NA	NA	NA	synlethdbDatabase	NA	NA	NA	NA
DOHH	NA	NA	NA	predictionFromYeast	essential	NA	NA	NA
DOK6	NA	NA	NA	synlethdbDatabase	NA	NA	NA	NA
DOLK	NA	NA	NA	predictionFromYeast&synlethdbDatabase	essential	NA	NA	NA
DOLPP1	NA	NA	NA	synlethdbDatabase	NA	NA	NA	NA
DONSON	NA	NA	NA	synlethdbDatabase	essential	NA	NA	NA
DOPEY1	NA	NA	NA	predictionFromYeast	NA	NA	NA	NA
DOPEY2	NA	NA	NA	predictionFromYeast	NA	NA	NA	NA
DOT1L	NA	NA	NA	synlethdbDatabase	essential	Genome Instability and Mutation,Self Sufficiency in Growth Signals	NA	NA
DPAGT1	NA	NA	NA	synlethdbDatabase	essential	NA	NA	NA
DPEP2	NA	NA	NA	synlethdbDatabase	NA	NA	NA	NA
DPF2	NA	NA	NA	synlethdbDatabase	NA	NA	NA	NA
DPH1	NA	NA	NA	synlethdbDatabase	essential	NA	NA	NA
DPH2	NA	NA	NA	synlethdbDatabase	NA	NA	NA	NA
DPM1	NA	NA	NA	predictionFromYeast&synlethdbDatabase	essential	NA	NA	NA
DPP10	NA	NA	NA	predictionFromYeast	NA	NA	NA	NA
DPP4	NA	NA	NA	predictionFromYeast&synlethdbDatabase	NA	Self Sufficiency in Growth Signals,Tissue Invasion and Metastasis	NA	drugbank_target
DPP6	NA	NA	NA	predictionFromYeast	NA	NA	NA	NA
DPP9	NA	NA	NA	synlethdbDatabase	NA	NA	NA	NA
DPPA3	NA	NA	NA	synlethdbDatabase	NA	NA	NA	NA
DPY19L4	NA	NA	NA	synlethdbDatabase	NA	NA	NA	NA
DPYS	NA	NA	NA	predictionFromYeast&synlethdbDatabase	NA	NA	NA	NA
DPYSL2	NA	NA	NA	predictionFromYeast&synlethdbDatabase	NA	Insensitivity to Antigrowth Signals,Self Sufficiency in Growth Signals	NA	NA
DPYSL3	NA	NA	NA	predictionFromYeast&synlethdbDatabase	NA	NA	NA	NA
DPYSL4	NA	NA	NA	predictionFromYeast	NA	NA	NA	NA
DPYSL5	NA	NA	NA	predictionFromYeast	NA	Insensitivity to Antigrowth Signals,Self Sufficiency in Growth Signals	NA	NA
DR1	NA	NA	NA	predictionFromYeast	essential	NA	NA	NA
DRAM	NA	NA	NA	synlethdbDatabase	NA	NA	NA	NA
DRAP1	NA	NA	NA	synlethdbDatabase	essential	NA	NA	NA
DRD4	NA	NA	NA	synlethdbDatabase	NA	Insensitivity to Antigrowth Signals,Self Sufficiency in Growth Signals	NA	drugbank_target
DRG1	NA	NA	NA	predictionFromYeast&synlethdbDatabase	NA	NA	NA	NA
DSC1	NA	NA	NA	synlethdbDatabase	NA	Tissue Invasion and Metastasis	NA	NA
DSC2	NA	NA	NA	synlethdbDatabase	NA	Tissue Invasion and Metastasis	NA	NA
DSCAM	NA	NA	NA	synlethdbDatabase	NA	Tissue Invasion and Metastasis	NA	NA
DSCC1	NA	NA	NA	predictionFromYeast&synlethdbDatabase	essential	NA	NA	NA
DSCR3	NA	NA	NA	synlethdbDatabase	NA	NA	NA	NA
DSCR4	NA	NA	NA	synlethdbDatabase	NA	NA	NA	NA
DSG2	NA	NA	NA	synlethdbDatabase	NA	Tissue Invasion and Metastasis	NA	NA
DSN1	NA	NA	NA	synlethdbDatabase	essential	NA	NA	NA
DSP	NA	NA	NA	synlethdbDatabase	NA	Tissue Invasion and Metastasis	NA	NA
DSPP	NA	NA	NA	synlethdbDatabase	NA	NA	NA	NA
DSTN	NA	NA	NA	predictionFromYeast&synlethdbDatabase	NA	NA	NA	NA
DTD1	NA	NA	NA	synlethdbDatabase	NA	NA	NA	NA
DTL	NA	NA	NA	synlethdbDatabase	essential	NA	NA	NA
DTNBP1	NA	NA	NA	synlethdbDatabase	NA	NA	NA	NA
DTWD2	NA	NA	NA	synlethdbDatabase	NA	NA	NA	NA
DTX3L	NA	NA	NA	synlethdbDatabase	NA	Genome Instability and Mutation	NA	NA
DTX4	NA	NA	NA	synlethdbDatabase	essential	NA	NA	NA
DTYMK	NA	NA	NA	predictionFromYeast&synlethdbDatabase	essential	NA	NA	NA
[truncated: 5,817 more rows]
