# Supplementary material for: Integrative omics analysis reveals relationships of genes with synthetic lethal interactions through a pan-cancer analysis
Source: Comput Struct Biotechnol J. 2020 Oct 21;18:3243–54. doi: 10.1016/j.csbj.2020.10.015 (PMC7658657; doi:10.1016/j.csbj.2020.10.015)
Supplement: Supplementary Table S3 [file mmc4.txt]

lethal_gene_pairs	source	first_mut_5	second_mut_5	second_exp_freq	up_fre	note
ABCB1:AURKA	synlethdbDatabase	1	0	1	14	first_mutation
ABCB1:BUB1	synlethdbDatabase	1	0	1	13	first_mutation
POLE:BUB1	predictionFromYeast	1	0	1	13	first_mutation
BRCA1:CCNE1	synlethdbDatabase	1	0	1	12	first_mutation
BRCA1:CDC25C	synlethdbDatabase	1	0	1	14	first_mutation
POLE:CDC45	predictionFromYeast	1	0	1	16	first_mutation
ATR:CDC45	predictionFromYeast	1	0	1	16	first_mutation
BRCA2:CDK1	synlethdbDatabase	1	0	1	11	first_mutation
ATM:CDK1	synlethdbDatabase	1	0	1	11	first_mutation
ATR:CDK1	synlethdbDatabase	1	0	1	11	first_mutation
BRCA1:CDT1	synlethdbDatabase	1	0	1	15	first_mutation
ABCB1:CST4	synlethdbDatabase	1	0	1	13	first_mutation
BRCA2:DLGAP5	synlethdbDatabase	1	0	1	14	first_mutation
BRCA1:E2F1	synlethdbDatabase	1	0	1	14	first_mutation
BRCA1:EXO1	synlethdbDatabase	1	0	1	14	first_mutation
POLE:GINS1	predictionFromYeast	1	0	1	11	first_mutation
POLE:GINS2	predictionFromYeast	1	0	1	12	first_mutation
ABCB1:GTSE1	synlethdbDatabase	1	0	1	15	first_mutation
KRAS:MAD2L1	synlethdbDatabase	1	0	1	11	first_mutation
KRAS:MYBL2	synlethdbDatabase	1	0	1	17	first_mutation
KRAS:NCAPG	synlethdbDatabase	1	0	1	14	first_mutation
ASPM:NEK2	synlethdbDatabase	1	0	1	15	first_mutation
KRAS:OFCC1	synlethdbDatabase	1	0	1	11	first_mutation
KRAS:PI3	synlethdbDatabase	1	0	1	11	first_mutation
ABCB1:PKMYT1	synlethdbDatabase	1	0	1	16	first_mutation
HDAC9:PLK1	synlethdbDatabase	1	0	1	14	first_mutation
KRAS:PLK1	synlethdbDatabase	1	0	1	14	first_mutation
KRAS:POU4F1	synlethdbDatabase	1	0	1	14	first_mutation
POLE:RAD51	synlethdbDatabase	1	0	1	11	first_mutation
PTEN:RAD51	synlethdbDatabase	1	0	1	11	first_mutation
KDR:RAD51	synlethdbDatabase	1	0	1	11	first_mutation
NLRP2:RAD51	synlethdbDatabase	1	0	1	11	first_mutation
BRCA1:RAD51	synlethdbDatabase	1	0	1	11	first_mutation
ATM:RAD51	synlethdbDatabase	1	0	1	11	first_mutation
MTOR:RAD51	synlethdbDatabase	1	0	1	11	first_mutation
PRKDC:RAD51	synlethdbDatabase	1	0	1	11	first_mutation
BRCA2:RAD51	synlethdbDatabase	1	0	1	11	first_mutation
EGFR:RAD51	synlethdbDatabase	1	0	1	11	first_mutation
KRAS:SULT4A1	synlethdbDatabase	1	0	1	11	first_mutation
KRAS:TOP2A	synlethdbDatabase	1	0	1	13	first_mutation
RB1:TOP2A	synlethdbDatabase	1	0	1	13	first_mutation
ARID1A:TROAP	synlethdbDatabase	1	0	1	17	first_mutation
MTOR:XRCC2	synlethdbDatabase	1	0	1	16	first_mutation
POLE:XRCC2	synlethdbDatabase	1	0	1	16	first_mutation
KDR:XRCC2	synlethdbDatabase	1	0	1	16	first_mutation
ATM:XRCC2	synlethdbDatabase	1	0	1	16	first_mutation
EGFR:XRCC2	synlethdbDatabase	1	0	1	16	first_mutation
PRKDC:XRCC2	synlethdbDatabase	1	0	1	16	first_mutation
BRCA2:XRCC2	synlethdbDatabase	1	0	1	16	first_mutation
BRCA1:XRCC2	synlethdbDatabase	1	0	1	16	first_mutation
PRKCG:ZNF695	predictionFromYeast	1	0	1	12	first_mutation
PRKCB:ZNF695	predictionFromYeast	1	0	1	12	first_mutation
KRAS:ZNF695	synlethdbDatabase	1	0	1	12	first_mutation
ADAMDEC1:KRAS	synlethdbDatabase	0	1	0	12	second_mutation
ANLN:MET	synlethdbDatabase	0	1	0	14	second_mutation
APOC1:KRAS	synlethdbDatabase	0	1	0	11	second_mutation
ASF1B:BRCA1	synlethdbDatabase	0	1	0	12	second_mutation
AURKA:MAP2	synlethdbDatabase	0	1	0	14	second_mutation
AURKA:EGFR	synlethdbDatabase	0	1	0	14	second_mutation
BUB1:MAP2	synlethdbDatabase	0	1	0	13	second_mutation
CCNA2:KRAS	synlethdbDatabase	0	1	0	13	second_mutation
CCNE1:TP53	synlethdbDatabase	0	1	0	12	second_mutation
CDC25C:PML	synlethdbDatabase	0	1	0	14	second_mutation
CDC25C:TP53	synlethdbDatabase	0	1	0	14	second_mutation
CDC6:KRAS	synlethdbDatabase	0	1	0	14	second_mutation
CDCA3:KRAS	synlethdbDatabase	0	1	0	14	second_mutation
CDK1:TP53	synlethdbDatabase	0	1	0	11	second_mutation
CDT1:HDAC9	synlethdbDatabase	0	1	0	15	second_mutation
CDT1:TP53	synlethdbDatabase	0	1	0	15	second_mutation
CENPE:ERBB2	synlethdbDatabase	0	1	0	12	second_mutation
CENPE:KRAS	synlethdbDatabase	0	1	0	12	second_mutation
COL1A1:KRAS	synlethdbDatabase	0	1	0	13	second_mutation
CST4:KIT	synlethdbDatabase	0	1	1	13	second_mutation
CST4:PDGFRA	synlethdbDatabase	0	1	0	13	second_mutation
CST4:PDGFRB	synlethdbDatabase	0	1	0	13	second_mutation
CYP27B1:KRAS	synlethdbDatabase	0	1	0	13	second_mutation
DMP1:ROS1	synlethdbDatabase	0	1	1	13	second_mutation
E2F1:TP53	synlethdbDatabase	0	1	0	14	second_mutation
E2F1:PML	synlethdbDatabase	0	1	0	14	second_mutation
E2F1:RB1	synlethdbDatabase	0	1	0	14	second_mutation
ECT2:RB1	synlethdbDatabase	0	1	0	12	second_mutation
ERCC6L:KRAS	synlethdbDatabase	0	1	0	14	second_mutation
FAM72B:KRAS	synlethdbDatabase	0	1	0	11	second_mutation
GTSE1:MAP2	synlethdbDatabase	0	1	0	15	second_mutation
HOXC11:KRAS	synlethdbDatabase	0	1	0	13	second_mutation
HRG:KRAS	synlethdbDatabase	0	1	0	11	second_mutation
KIF14:KRAS	synlethdbDatabase	0	1	0	15	second_mutation
KIF2C:KRAS	synlethdbDatabase	0	1	0	12	second_mutation
KIF4A:KRAS	synlethdbDatabase	0	1	0	15	second_mutation
PIF1:FBXW7	predictionFromYeast	0	1	0	13	second_mutation
PLK1:TP53	synlethdbDatabase	0	1	0	14	second_mutation
