# Supplementary material for: Integrative omics analysis reveals relationships of genes with synthetic lethal interactions through a pan-cancer analysis
Source: Comput Struct Biotechnol J. 2020 Oct 21;18:3243–54. doi: 10.1016/j.csbj.2020.10.015 (PMC7658657; doi:10.1016/j.csbj.2020.10.015)
Supplement: Supplementary Table S4 [file mmc5.txt]

gene
ABCB1
POLE
BRCA1
ATR
BRCA2
ATM
KRAS
ASPM
HDAC9
PTEN
KDR
NLRP2
MTOR
PRKDC
EGFR
RB1
ARID1A
PRKCG
PRKCB
ADAMDEC1
ANLN
APOC1
ASF1B
AURKA
BUB1
CCNA2
CCNE1
CDC25C
CDC6
CDCA3
CDK1
CDT1
CENPE
COL1A1
CST4
CYP27B1
DMP1
E2F1
ECT2
ERCC6L
FAM72B
GTSE1
HOXC11
HRG
KIF14
KIF2C
KIF4A
PIF1
PLK1
CDC45
DLGAP5
EXO1
GINS1
GINS2
MAD2L1
MYBL2
NCAPG
NEK2
OFCC1
PI3
PKMYT1
POU4F1
RAD51
SULT4A1
TOP2A
TROAP
XRCC2
ZNF695
MET
MAP2
TP53
PML
ERBB2
KIT
PDGFRA
PDGFRB
ROS1
FBXW7
