# Supplementary material for: Integrative omics analysis reveals relationships of genes with synthetic lethal interactions through a pan-cancer analysis
Source: Comput Struct Biotechnol J. 2020 Oct 21;18:3243–54. doi: 10.1016/j.csbj.2020.10.015 (PMC7658657; doi:10.1016/j.csbj.2020.10.015)
Supplement: Supplementary Table S5 [file mmc6.txt]

gene
ARID1A
ATM
AURKA
CCNE1
CDC25C
CDK1
CDT1
E2F1
EGFR
FBXW7
PIF1
PRKDC
RAD51
TP53
TROAP
XRCC2
